# Supplementary material for: 2-Amino­pyridin-1-ium triiodide
Source: Acta Crystallogr Sect E Struct Rep Online. 2013 Jun 8;69(Pt 7):o1060–1. doi: 10.1107/S1600536813015389 (PMC3772490; doi:10.1107/S1600536813015389)
Supplement: Supplementary file 1 [file e-69-o1060-sup1.cif]

##############################################################################
#                                                                            #
# This CIF contains the data in a paper accepted for publication in          #
# Acta Crystallographica Section E. It conforms to the requirements of       #
# Notes for Authors for Acta Crystallographica Section E, and has been       #
# peer reviewed under the auspices of the IUCr Commission on Journals.       #
#                                                                            #
# Full details of the Crystallographic Information File format               #
# are given in the paper "The Crystallographic Information File (CIF):       #
# a New Standard Archive File for Crystallography" by S. R. Hall, F. H.      #
# Allen and I. D. Brown [Acta Cryst. (1991), A47, 655-685].                  #
#                                                                            #
# The current version of the core CIF dictionary is obtainable from          #
# ftp://ftp.iucr.org/pub/cif_core.dic.                                       #
#                                                                            #
# Software is freely available for graphical display of the structure(s)     #
# in this CIF. For information consult the CIF software page                 #
# http://www.iucr.org/resources/cif/software.                                #
#                                                                            #
# This file may be used for bona fide research purposes within the           #
# scientific community so long as proper attribution is given to the journal # 
# article from which it was obtained.                                        #
#                                                                            #
##############################################################################
data_I
_audit_creation_method     SHELXL-2013
_chemical_name_systematic
;
2-Aminopyridin-1-ium triiodide
;
_chemical_name_common     ?
_chemical_formula_moiety     'C5 H7 N2, I3'
_chemical_formula_sum     'C5 H7 I3 N2'
_chemical_formula_iupac     'C5 H7 N2 +, I3 -'
_chemical_formula_weight     475.83
_chemical_melting_point     ?
_shelx_space_group_comment
;
The symmetry employed for this shelxl refinement is uniquely defined
by the following loop, which should always be used as a source of
symmetry information in preference to the above space-group names.
They are only intended as comments.
;
_space_group_crystal_system     triclinic
_space_group_name_H-M_alt     'P -1'
_space_group_name_Hall     '-P 1'
loop_
    _space_group_symop_operation_xyz
    'x, y, z'
    '-x, -y, -z'
_cell_length_a     8.0446(4)
_cell_length_b     8.9973(5)
_cell_length_c     9.1464(4)
_cell_angle_alpha     117.805(6)
_cell_angle_beta     90.939(4)
_cell_angle_gamma     109.640(5)
_cell_volume     539.46(6)
_cell_formula_units_Z     2
_cell_measurement_reflns_used     6254
_cell_measurement_theta_min     3.0462
_cell_measurement_theta_max     32.6429
_cell_measurement_temperature     100.0(10)
_exptl_crystal_description     plate
_exptl_crystal_colour     orange
_exptl_crystal_size_max     0.4303
_exptl_crystal_size_mid     0.4093
_exptl_crystal_size_min     0.0400
_exptl_crystal_density_diffrn     2.929
_exptl_crystal_density_meas     ?
_exptl_crystal_density_method     ?
_exptl_crystal_F_000     420
_exptl_absorpt_coefficient_mu     8.635
_exptl_absorpt_correction_type     analytical
_exptl_absorpt_process_details
;
[CrysAlis PRO (Oxford Diffraction, 2009)
based on expressions derived
by Clark & Reid (1995)]
;
_exptl_absorpt_correction_T_min     0.083
_exptl_absorpt_correction_T_max     0.698
_exptl_special_details
;
Analytical numeric absorption correction using a multifaceted
crystal model based on expressions derived
by Clark & Reid (1995).
;
_diffrn_ambient_temperature     100.0(10)
_diffrn_radiation_type     MoK\a
_diffrn_radiation_wavelength     0.71073
_diffrn_radiation_monochromator     'equatorial mounted graphite'
_diffrn_measurement_device_type     'Oxford Diffraction Xcalibur Eos'
_diffrn_measurement_method     '\w scans'
_diffrn_detector_area_resol_mean     16.2711
_diffrn_reflns_number     5668
_diffrn_reflns_av_R_equivalents     0.0209
_diffrn_reflns_theta_min     3.056
_diffrn_reflns_theta_max     26.300
_diffrn_reflns_theta_full     25.242
_diffrn_measured_fraction_theta_max     0.998
_diffrn_measured_fraction_theta_full     0.997
_diffrn_reflns_limit_h_min     -10
_diffrn_reflns_limit_h_max     9
_diffrn_reflns_limit_k_min     -11
_diffrn_reflns_limit_k_max     11
_diffrn_reflns_limit_l_min     -11
_diffrn_reflns_limit_l_max     11
_refine_special_details     ?
_reflns_number_total     2186
_reflns_number_gt     2078
_reflns_threshold_expression     'I > 2\s(I)'
_refine_ls_structure_factor_coef     Fsqd
_refine_ls_matrix_type     full
_refine_ls_R_factor_all     0.0196
_refine_ls_R_factor_gt     0.0182
_refine_ls_wR_factor_gt     0.0401
_refine_ls_wR_factor_ref     0.0407
_refine_ls_goodness_of_fit_ref     1.007
_refine_ls_restrained_S_all     1.007
_refine_ls_number_reflns     2186
_refine_ls_number_parameters     117
_refine_ls_number_restraints     2
_refine_ls_hydrogen_treatment     mixed
_refine_ls_weighting_scheme     calc
_refine_ls_weighting_details
;
 w=1/[\s^2^(Fo^2^)+(0.0150P)^2^+1.5000P]
 where P=(Fo^2^+2Fc^2^)/3
;
_atom_sites_solution_hydrogens     difmap
_atom_sites_solution_primary     ?
_atom_sites_solution_secondary     ?
_refine_ls_shift/su_max     0.001
_refine_ls_shift/su_mean     0.000
_refine_diff_density_max     0.992
_refine_diff_density_min     -0.588
_refine_ls_extinction_method     SHELXL
_refine_ls_extinction_coef     0.0075(2)
_refine_ls_extinction_expression
                                  'Fc^*^=kFc[1+0.001xFc^2^\l^3^/sin(2\q)]^-1/4^'
loop_
    _atom_type_symbol
    _atom_type_description
    _atom_type_scat_dispersion_real
    _atom_type_scat_dispersion_imag
    _atom_type_scat_source
    'C' 'C' 0.0033 0.0016
                         'International Tables Vol C Tables 4.2.6.8 and 6.1.1.4'
    'H' 'H' 0.0000 0.0000
                         'International Tables Vol C Tables 4.2.6.8 and 6.1.1.4'
    'N' 'N' 0.0061 0.0033
                         'International Tables Vol C Tables 4.2.6.8 and 6.1.1.4'
    'I' 'I' -0.4742 1.8119
                         'International Tables Vol C Tables 4.2.6.8 and 6.1.1.4'
_computing_data_collection     'CrysAlis PRO (Oxford Diffraction, 2009)'
_computing_cell_refinement     'CrysAlis PRO (Oxford Diffraction, 2009)'
_computing_data_reduction     'CrysAlis PRO (Oxford Diffraction, 2009)'
_computing_structure_solution     'SHELXS2013 (Sheldrick, 2008)'
_computing_structure_refinement     'SHELXL2013 (Sheldrick, 2008)'
_computing_molecular_graphics     'DIAMOND (Brandenburg, 2012)'
_computing_publication_material     'publCIF (Westrip, 2010)'
loop_
    _atom_site_type_symbol
    _atom_site_label
    _atom_site_fract_x
    _atom_site_fract_y
    _atom_site_fract_z
    _atom_site_U_iso_or_equiv
    _atom_site_adp_type
    _atom_site_calc_flag
    _atom_site_occupancy
    _atom_site_disorder_assembly
    _atom_site_disorder_group
    I I1 0.09076(3) 0.38499(3) 0.61148(3) 0.01704(8) Uani d 1 . .
    I I2 0.19010(3) 0.35305(3) 0.90314(3) 0.01422(7) Uani d 1 . .
    I I3 0.26150(3) 0.30976(3) 1.18942(3) 0.01955(8) Uani d 1 . .
    N N1 0.2469(4) 0.8865(5) 0.8153(4) 0.0250(7) Uani d 1 . .
    H H11 0.162(4) 0.782(3) 0.774(5) 0.031(12) Uiso d 1 . .
    H H12 0.236(6) 0.968(5) 0.907(3) 0.037(13) Uiso d 1 . .
    N N2 0.4056(4) 0.7899(4) 0.6047(4) 0.0182(6) Uani d 1 . .
    H H2 0.325(6) 0.686(6) 0.561(5) 0.026(12) Uiso d 1 . .
    C C1 0.3907(4) 0.9236(5) 0.7495(4) 0.0166(7) Uani d 1 . .
    C C3 0.5493(5) 0.8151(5) 0.5310(5) 0.0186(7) Uani d 1 . .
    H H3 0.547(5) 0.712(6) 0.435(5) 0.022 Uiso d 1 . .
    C C4 0.6862(5) 0.9812(5) 0.5996(5) 0.0217(8) Uani d 1 . .
    H H4 0.783(6) 0.990(6) 0.549(5) 0.026 Uiso d 1 . .
    C C5 0.6744(5) 1.1248(5) 0.7472(5) 0.0218(8) Uani d 1 . .
    H H5 0.763(6) 1.249(6) 0.799(5) 0.026(11) Uiso d 1 . .
    C C6 0.5316(5) 1.0977(5) 0.8221(5) 0.0192(7) Uani d 1 . .
    H H6 0.520(5) 1.191(6) 0.915(5) 0.023 Uiso d 1 . .
loop_
    _atom_site_aniso_label
    _atom_site_aniso_U_11
    _atom_site_aniso_U_22
    _atom_site_aniso_U_33
    _atom_site_aniso_U_12
    _atom_site_aniso_U_13
    _atom_site_aniso_U_23
    I1 0.01701(12) 0.01880(13) 0.01929(13) 0.00609(9) 0.00315(8) 0.01316(10)
    I2 0.01360(12) 0.01388(12) 0.01490(12) 0.00556(9) 0.00260(8) 0.00688(9)
    I3 0.02394(13) 0.02233(13) 0.01393(12) 0.01008(10) 0.00330(9) 0.00953(10)
    N1 0.0238(17) 0.0189(17) 0.0238(17) 0.0040(14) 0.0102(14) 0.0070(15)
    N2 0.0174(14) 0.0122(15) 0.0205(15) 0.0032(12) 0.0019(12) 0.0068(13)
    C1 0.0165(16) 0.0179(18) 0.0177(17) 0.0060(14) 0.0010(13) 0.0111(15)
    C3 0.0182(17) 0.0172(18) 0.0216(18) 0.0094(14) 0.0050(14) 0.0090(15)
    C4 0.0165(17) 0.0216(19) 0.028(2) 0.0087(15) 0.0073(15) 0.0126(17)
    C5 0.0162(17) 0.0159(18) 0.028(2) 0.0045(15) 0.0002(14) 0.0084(16)
    C6 0.0181(17) 0.0158(18) 0.0185(18) 0.0063(14) -0.0013(14) 0.0051(15)
_geom_special_details
;
All e.s.d.'s (except the e.s.d. in the dihedral angle between two l.s. planes)
are estimated using the full covariance matrix. The cell e.s.d.'s are taken
into account individually in the estimation of e.s.d.'s in distances, angles
and torsion angles; correlations between e.s.d.'s in cell parameters are only
used when they are defined by crystal symmetry. An approximate (isotropic)
treatment of cell e.s.d.'s is used for estimating e.s.d.'s involving l.s.
planes.
;
loop_
    _geom_bond_atom_site_label_1
    _geom_bond_atom_site_label_2
    _geom_bond_site_symmetry_2
    _geom_bond_distance
    _geom_bond_publ_flag
    I1 I2 . 2.9389(3) ?
    I2 I3 . 2.8966(3) ?
    N1 C1 . 1.328(5) ?
    N1 H11 . 0.849(10) ?
    N1 H12 . 0.847(10) ?
    N2 C1 . 1.353(5) ?
    N2 C3 . 1.354(5) ?
    N2 H2 . 0.83(4) ?
    C1 C6 . 1.411(5) ?
    C3 C4 . 1.355(5) ?
    C3 H3 . 0.93(4) ?
    C4 C5 . 1.400(5) ?
    C4 H4 . 0.91(4) ?
    C5 C6 . 1.358(5) ?
    C5 H5 . 0.97(4) ?
    C6 H6 . 0.91(4) ?
loop_
    _geom_angle_atom_site_label_1
    _geom_angle_atom_site_label_2
    _geom_angle_atom_site_label_3
    _geom_angle_site_symmetry_1
    _geom_angle_site_symmetry_3
    _geom_angle
    _geom_angle_publ_flag
    I3 I2 I1 . . 176.017(9) ?
    C1 N1 H11 . . 125(3) ?
    C1 N1 H12 . . 121(3) ?
    H11 N1 H12 . . 114(4) ?
    C1 N2 C3 . . 123.2(3) ?
    C1 N2 H2 . . 118(3) ?
    C3 N2 H2 . . 118(3) ?
    N1 C1 N2 . . 119.4(3) ?
    N1 C1 C6 . . 123.5(3) ?
    N2 C1 C6 . . 117.1(3) ?
    N2 C3 C4 . . 120.4(3) ?
    N2 C3 H3 . . 115(3) ?
    C4 C3 H3 . . 124(3) ?
    C3 C4 C5 . . 118.3(3) ?
    C3 C4 H4 . . 117(3) ?
    C5 C4 H4 . . 124(3) ?
    C6 C5 C4 . . 120.9(3) ?
    C6 C5 H5 . . 116(2) ?
    C4 C5 H5 . . 123(3) ?
    C5 C6 C1 . . 120.0(3) ?
    C5 C6 H6 . . 121(3) ?
    C1 C6 H6 . . 118(3) ?
loop_
    _geom_torsion_atom_site_label_1
    _geom_torsion_atom_site_label_2
    _geom_torsion_atom_site_label_3
    _geom_torsion_atom_site_label_4
    _geom_torsion_site_symmetry_1
    _geom_torsion_site_symmetry_2
    _geom_torsion_site_symmetry_3
    _geom_torsion_site_symmetry_4
    _geom_torsion
    _geom_torsion_publ_flag
    C3 N2 C1 N1 . . . . -178.6(3) ?
    C3 N2 C1 C6 . . . . 1.7(5) ?
    C1 N2 C3 C4 . . . . -1.4(5) ?
    N2 C3 C4 C5 . . . . -0.3(6) ?
    C3 C4 C5 C6 . . . . 1.5(6) ?
    C4 C5 C6 C1 . . . . -1.2(6) ?
    N1 C1 C6 C5 . . . . 179.9(4) ?
    N2 C1 C6 C5 . . . . -0.4(5) ?
loop_
    _geom_hbond_atom_site_label_D
    _geom_hbond_atom_site_label_H
    _geom_hbond_atom_site_label_A
    _geom_hbond_site_symmetry_A
    _geom_hbond_distance_DH
    _geom_hbond_distance_HA
    _geom_hbond_distance_DA
    _geom_hbond_angle_DHA
    N1 H11 I1 . 0.849(10) 2.99(3) 3.698(3) 142(4)
    N1 H12 I3 1_565 0.847(10) 2.887(17) 3.709(3) 164(4)
    N2 H2 I1 . 0.83(4) 2.97(5) 3.702(3) 147(4)
_shelx_hkl_checksum     57675
_shelx_hkl_file
;
   0   0  -2 20728.9 462.319   3-0.43915 0.40185 0.56202-0.65181-0.09010-0.08908
   0   0   2 21980.3 350.358   6-0.49203 0.52947 0.58370-0.49387 0.08979 0.08936
   0   0  -2 21588.0 415.483   6-0.76387 0.72644 0.25565-0.34549-0.08944-0.08971
   0   0   3 91336.3 854.156   6-0.41102 0.46717 0.65621-0.52147 0.13433 0.13440
   0   0  -3 93393.1 1169.83   6-0.81792 0.76176 0.16521-0.29996-0.13394-0.13480
   0   0   4 213083. 1938.64   5 0.08954-0.01491 0.90586-0.72644 0.17868 0.17949
   0   0   4 217556. 1465.73   6-0.32304 0.39791 0.72561-0.54595 0.17942 0.17889
   0   0   4 228035. 2236.46   3-0.40583 0.48044 0.66985-0.49027 0.17990 0.17846
   0   0  -4 228902. 2469.35   6-0.86662 0.79175 0.06972-0.24939-0.17895-0.17936
   0   0   5 78360.5 1346.02   5 0.10144-0.00815 0.92143-0.69715 0.22346 0.22426
   0   0   5 82492.2 1557.01   3-0.39735 0.49061 0.68303-0.45855 0.22367 0.22427
   0   0   5 83298.6 1005.09   6-0.22947 0.32306 0.78990-0.56532 0.22403 0.22386
   0   0  -5 79777.5 2352.49   2-0.98004 0.88716-0.22762 0.00293-0.22395-0.22436
   0   0   6 31044.2 953.422   5 0.11315-0.00121 0.93509-0.66596 0.26785 0.26942
   0   0  -6 30258.1 1060.00   6-0.94318 0.83088-0.13511-0.13439-0.26894-0.26853
   0   0  -6 30179.7 1532.79   2-0.98418 0.87272-0.27576 0.00613-0.26879-0.26919
   0   0   6 32101.2 1085.42   3-0.38753 0.49944 0.69541-0.42605 0.26931 0.26822
   0   0   7 44575.5 1268.17   5 0.12503 0.00558 0.94715-0.63317 0.31321 0.31360
   0   0  -7 43600.4 1926.79   2-0.98520 0.85516-0.32442 0.00985-0.31407-0.31357
   0   0   7 47490.8 1474.24   3-0.37697 0.50754 0.70613-0.39187 0.31385 0.31328
   0   0  -8 333.409 212.966   2-0.98288 0.83427-0.37260 0.01310-0.35887-0.35843
   0   0   8 347.466 117.556   3-0.36533 0.51454 0.71546-0.35631 0.35864 0.35808
   0   0   8 424.343 146.947   5 0.13680 0.01246 0.95722-0.59838 0.35857 0.35778
   0   0  -9 8953.85 976.883   2-0.97696 0.80976-0.42098 0.01654-0.40380-0.40316
   0   0   9 8677.24 668.647   5 0.14824 0.01968 0.96505-0.56135 0.40306 0.40283
   0   0 -10 91863.9 3236.81   2-0.96702 0.78125-0.46964 0.02026-0.44895-0.44768
   0   0  10 88066.1 2318.51   5 0.15961 0.02697 0.97074-0.52219 0.44765 0.44779
   0   0 -11 34312.0 2044.96   2-0.95274 0.74839-0.51798 0.02366-0.49376-0.49253
   0   0  11 32009.4 1520.94   5 0.17073 0.03451 0.97409-0.48068 0.49174 0.49324
   0   0 -12 425.518 242.140   9-0.90772 0.68160-0.68947 0.14900-0.53651-0.53978
   0   1 -12 7285.26 897.933   9-0.90440 0.71595-0.68262 0.23886-0.55353-0.47420
   0  -1  11 14789.3 1012.68   5 0.18392-0.01626 0.97485-0.57803 0.54466 0.39194
   0  -1  10 39029.4 1518.24   5 0.17497-0.02596 0.97473-0.62277 0.50866 0.33839
   0   1 -10 39531.8 1931.33   2-0.96475 0.81644-0.47847 0.12582-0.45714-0.39100
   0   1  -9 64.5296 133.127   2-0.97535 0.84562-0.43044 0.12273-0.41259-0.34590
   0  -1   9 124.162 87.9704   5 0.16688-0.03654 0.97319-0.66609 0.47644 0.28107
   0  -1   8 97.3116 96.4201   5 0.15946-0.04778 0.97068-0.70843 0.44709 0.22088
   0   1  -8 211.094 172.119   2-0.98193 0.87077-0.38296 0.12019-0.36850-0.30033
   0   1  -7 328205. 4663.87   2-0.98495 0.89237-0.33632 0.11848-0.32514-0.25402
   0  -1   7 315343. 3320.12   5 0.15304-0.06001 0.96772-0.75032 0.42184 0.15658
   0  -1   7 326399. 3858.21   3-0.35830 0.45127 0.72006-0.50247 0.38383 0.19485
   0  -1   6 74209.8 1451.45   5 0.14810-0.07373 0.96496-0.79242 0.40250 0.08638
   0   1  -6 73960.5 1207.64   6-0.92327 0.84862-0.07088-0.10198-0.24168-0.24733
   0  -1   6 78170.8 1705.43   3-0.36552 0.43983 0.71533-0.54264 0.35793 0.13116
   0   1  -6 76893.6 2081.48   2-0.98478 0.91078-0.28894 0.11604-0.28106-0.20844
   0   1  -5 13609.8 814.151   2-0.98172 0.92630-0.24325 0.11528-0.23851-0.16132
   0  -1   5 13297.8 549.722   5 0.14589-0.09017 0.96360-0.83591 0.39386 0.00547
   0  -1   5 12722.0 617.404   3-0.37035 0.42601 0.71172-0.58393 0.33983 0.05967
   0  -1   4 3638.95 259.936   5 0.14851-0.11145 0.96520-0.88237 0.40409-0.09430
   0   1  -4 3713.55 183.649   6-0.72209 0.68488 0.31772-0.40075-0.05780-0.25206
   0   1  -4 3787.63 387.228   2-0.97622 0.93938-0.19934 0.11631-0.19760-0.11257
   0  -1   4 3763.78 297.481   3-0.37139 0.40840 0.71089-0.62799 0.33582-0.02590
   0  -1   4 3455.18 139.319   7-0.92688 0.96394-0.53584 0.61871-0.00031 0.30979
   0  -1   3 300139. 2265.11   3-0.36465 0.38301 0.71594-0.67793 0.36110-0.14078
   0   1  -3 301801. 2225.01   3-0.41398 0.39562 0.65427-0.69228 0.13274-0.35307
   0   1  -2 3452.63 189.528   5 0.16185-0.16159 0.97160-0.96472 0.45651-0.58722
   0   1  -2 3039.46 199.389   3-0.37693 0.37722 0.70617-0.69928 0.31402-0.44476
   0  -1  -1 6278.86 311.326   6-0.87898 0.82260 0.04251-0.18406-0.19142 0.05339
   0   1   1 5956.44 271.025   6-0.78001 0.83638 0.23000-0.08845-0.10225 0.24028
   0   1   1 6107.41 208.041   3-0.44162 0.49787 0.43299-0.29142-0.32182 0.45985
   0  -1  -1 5634.09 198.627   3-0.42640 0.37015 0.31671-0.45828-0.48801 0.34998
   0  -1  -2 50161.7 1029.17   6-0.87702 0.80193 0.04691-0.23337-0.18941-0.03819
   0  -1  -2 48215.4 738.882   3-0.43823 0.36333 0.39606-0.58253-0.37813 0.15050
   0   1   2 50817.9 778.566   3-0.44133 0.51623 0.54245-0.35599-0.12965 0.35727
   0   1   2 49950.8 817.068   6-0.68711 0.76220 0.36557-0.17911-0.03276 0.26036
   0   1   3 226548. 1822.91   6-0.59409 0.68789 0.47849-0.24710 0.02881 0.28838
   0   1   3 233089. 2012.89   3-0.43307 0.52662 0.59666-0.36530-0.01467 0.33189
   0  -1  -3 227134. 2651.39   6-0.89145 0.79764 0.01340-0.24478-0.20458-0.11260
   0  -1  -4 471401. 4766.36   6-0.91309 0.80056-0.04201-0.23429-0.22915-0.17762
   0   1   4 462856. 3332.95   3-0.42317 0.53537 0.63169-0.35544 0.07080 0.33600
   0   1   5 904.160 169.819   3-0.41243 0.54329 0.65750-0.33635 0.14217 0.35423
   0  -1  -5 1593.03 365.508   6-0.93624 0.80499-0.11129-0.20993-0.25893-0.23741
   0  -1  -5 1314.24 411.738   2-0.98099 0.85064-0.23605-0.08536-0.23181-0.26498
   0   1   6-126.023 139.977   5 0.08547 0.06405 0.90016-0.53444 0.16345 0.42219
   0  -1  -6 201.362 229.292   2-0.98452 0.83559-0.28250-0.08385-0.27507-0.31139
   0   1   6 120.310 101.707   3-0.40128 0.55079 0.67724-0.31119 0.20393 0.38205
   0  -1  -7 80553.1 2970.88   2-0.98511 0.81761-0.32992-0.08137-0.31919-0.35693
   0   1   7 80469.3 1959.74   3-0.38895 0.55710 0.69379-0.28286 0.26303 0.41254
   0   1   7 80811.7 1740.55   5 0.10230 0.06588 0.92249-0.51192 0.22672 0.44847
   0   1   8 7014.59 573.703   5 0.11782 0.06902 0.94005-0.48462 0.28565 0.47909
   0  -1  -8 8294.27 1004.12   2-0.98249 0.79641-0.37706-0.07917-0.36302-0.40276
   0   1   8 7127.78 649.533   3-0.37588 0.56269 0.70711-0.25128 0.31825 0.44692
   0  -1  -9 5015.04 799.582   2-0.97634 0.77168-0.42474-0.07643-0.40729-0.44815
   0   1   9 4817.50 594.056   3-0.36175 0.56722 0.71789-0.21717 0.37160 0.48315
   0   1   9 5396.33 548.802   5 0.13282 0.07268 0.95403-0.45375 0.34319 0.51109
   0  -1 -10 18834.6 1607.61   2-0.96624 0.74301-0.47272-0.07339-0.45181-0.49330
   0   1  10 20262.5 1153.67   5 0.14680 0.07735 0.96417-0.41904 0.39744 0.54639
   0  -1 -11 2008.19 587.512   2-0.95187 0.71006-0.52048-0.07057-0.49607-0.53870
   0  -2  12 5205.29 659.838   5 0.20526-0.05652 0.96714-0.62205 0.63212 0.34564
   0   2 -12 5351.10 791.701   9-0.89868 0.74789-0.67208 0.32503-0.57735-0.40182
   0  -2  11 333.308 208.943   5 0.19878-0.06869 0.97081-0.67058 0.60528 0.28294
   0   2 -11 263.014 211.254   9-0.90564 0.77370-0.68509 0.38308-0.54753-0.34195
   0  -2  10 28736.4 1308.76   5 0.19311-0.08168 0.97302-0.71765 0.58202 0.21665
   0   2 -10 29965.6 1505.81   2-0.95714 0.84629-0.50466 0.24874-0.48142-0.31825
   0  -2   9 634.653 165.103   5 0.18832-0.09555 0.97423-0.76371 0.56252 0.14661
   0   2  -9 285.765 151.475   2-0.96924 0.87697-0.46038 0.24939-0.44037-0.26964
   0   2  -8 9195.00 730.452   2-0.97753 0.90383-0.41740 0.25135-0.40048-0.21987
   0  -2   8 9047.40 617.892   5 0.18520-0.11109 0.97471-0.80905 0.54987 0.06972
   0   2  -7 194773. 3102.68   2-0.98247 0.92736-0.37726 0.25615-0.36320-0.16748
   0  -2   7 185067. 2547.09   5 0.18434-0.12889 0.97481-0.85400 0.54639-0.01635
   0   2  -6 11825.7 288.939   6-0.87705 0.84006 0.04684-0.12308-0.18944-0.25112
   0  -2   6 12681.5 387.972   7-0.90676 0.94357-0.57502 0.65104-0.00018 0.44019
   0  -2   6 12173.6 608.489   5 0.18685-0.15005 0.97449-0.89853 0.55653-0.11604
   0   2  -6 12510.3 702.747   2-0.98476 0.94823-0.34170 0.26553-0.33014-0.11087
   0   2  -5 6845.32 445.132   2-0.98526 0.96730-0.31413 0.28290-0.30450-0.04686
   0   2  -5 6263.86 187.942   6-0.53328 0.51500 0.54321-0.57452 0.06586-0.41684
   0  -2   5 6858.72 381.252   7-0.96997 0.98813-0.39394 0.42510-0.00071 0.35125
   0  -2   5 7022.81 427.313   5 0.19464-0.17651 0.97251-0.94141 0.58830-0.23735
   0   2  -4 89825.3 1278.61   2-0.98526 0.98588-0.31283 0.32653-0.30329 0.04160
   0  -2   4 89472.8 1439.79   5 0.21049-0.21101 0.96321-0.97696 0.65393-0.39252
   0   2  -3 877780. 4454.44   5 0.19555-0.17638 0.97218-0.91357 0.59203-0.76390
   0   2  -3 863814. 5283.57   9-0.89668 0.91548-0.66864 0.72694-0.58457 0.41262
   0  -2   3 875482. 4558.31   5 0.23771-0.25689 0.92404-0.98265 0.77136-0.59949
   0   2  -2 15315.0 721.193   5 0.25417-0.21633 0.87555-0.77209 0.84733-0.92965
   0  -2   2 15094.5 669.161   4-0.04367 0.00587 0.72143-0.82481 0.87306-0.79080
   0   2  -2 16201.4 393.059   8 0.62233-0.58453 0.83676-0.73335 0.80720-0.88947
   0   2  -2 14863.5 712.035   9-0.83021 0.86786-0.57857 0.68191-0.71911 0.63685
   0   2  -2 14205.1 546.932   6-0.95330 0.99117-0.17361 0.27704-0.28484 0.20260
   0  -2   2 14580.5 389.537   8 0.08449-0.12228 0.75344-0.85685 0.90883-0.82655
   0  -2   2 13373.9 764.022   9-0.88939 0.85174-0.65685 0.55352-0.60771 0.68997
   0   2  -2 15277.7 653.171   4 0.12525-0.08746 0.85775-0.75436 0.82667-0.90892
   0   2  -2 15216.3 685.670   1 0.33555-0.29765 0.88081-0.77742 0.85171-0.93385
   0  -2   2 14114.9 658.150   1 0.38445-0.42234 0.77468-0.87807 0.93162-0.84948
   0   2  -1 3196.99 202.186   4-0.27191 0.32833 0.47195-0.32361 0.86140-0.85404
   0  -2   1 3003.27 181.696   9-0.71502 0.65852-0.45294 0.30457-0.81852 0.81109
   0   2  -1 2908.44 180.447   9-0.58868 0.64517-0.32922 0.47759-0.86581 0.87324
   0  -2   1 2940.15 196.153   4-0.39236 0.33594 0.30493-0.45327 0.81499-0.82234
   0  -2   0 109187. 888.342   9-0.32927 0.25393-0.09650-0.09692-0.86932 0.77219
   0  -2   0 114475. 1138.73   4-0.60917 0.53412-0.09731-0.09598 0.61575-0.71271
   0  -2   0 108962. 1648.72   6-0.93159 0.85627-0.09625-0.09701-0.25256 0.15565
   0   2   0 113357. 1665.74   6-0.85433 0.92964 0.09544 0.09782-0.16702 0.26393
   0   2   0 116379. 1161.08   4-0.51626 0.59131 0.09715 0.09614 0.72628-0.62932
   0  -2  -1 150363. 2108.39   6-0.91723 0.82320-0.05348-0.18470-0.23415 0.04766
   0   2   1 154066. 1251.46   3-0.43365 0.52749 0.36053-0.12229-0.42907 0.61555
   0   2   1 151347. 1848.41   6-0.79020 0.88423 0.21324 0.02494-0.11054 0.29703
   0   2   2 86804.5 1148.61   3-0.44367 0.55617 0.48570-0.20256-0.23463 0.51070
   0  -2  -2 85615.4 1805.99   6-0.91688 0.80413-0.05250-0.23060-0.23372-0.04234
   0  -2  -3 146293. 2759.92   6-0.92560 0.79413-0.07781-0.25020-0.24467-0.12097
   0   2   3 141880. 1716.95   3-0.43980 0.57094 0.55693-0.22890-0.10058 0.46623
   0  -2  -4 42580.8 2422.53   2-0.97844 0.82921-0.21485-0.15836-0.21206-0.24355
   0   2   4 41523.6 1051.22   3-0.43138 0.58118 0.60388-0.23095 0.00209 0.45316
   0  -2  -4 41275.9 551.899   7-0.88752 0.73784-0.60621 0.23362-0.00008-0.45466
   0  -2  -5 3560.26 746.464   2-0.98294 0.81513-0.25714-0.16101-0.25145-0.29382
   0  -2  -5 4738.08 738.188   6-0.95410 0.78520-0.17693-0.24091-0.28620-0.25859
   0   2   5 3943.89 374.511   3-0.42082 0.58927 0.63814-0.22031 0.08782 0.45702
   0  -2  -6 634.575 386.282   2-0.98512 0.79873-0.30102-0.16206-0.29230-0.34263
   0   2   6 1449.18 258.150   3-0.40896 0.59606 0.66426-0.20155 0.16249 0.47193
   0   2   7 189605. 2808.10   5 0.08514 0.12061 0.89970-0.39254 0.16224 0.56134
   0   2   7 201596. 3236.52   3-0.39626 0.60202 0.68453-0.17692 0.22895 0.49507
   0  -2  -7 190517. 5155.32   2-0.98457 0.77961-0.34636-0.16166-0.33448-0.39012
   0   2   8 24072.1 1088.60   5 0.10356 0.12086 0.92402-0.37200 0.23145 0.58167
   0   2   8 23068.4 1208.25   3-0.38224 0.60664 0.70109-0.14858 0.29218 0.52143
   0  -2  -9 98.8722 310.192   2-0.97395 0.73183-0.43804-0.15986-0.41964-0.48428
   0   2   9-64.4359 214.385   3-0.36705 0.61011 0.71423-0.11683 0.35226 0.55093
   0   2   9-142.757 196.151   5 0.12062 0.12245 0.94289-0.34602 0.29633 0.60633
   0   2  10 2617.70 451.776   5 0.13696 0.12477 0.95734-0.31562 0.35920 0.63300
   0  -2 -10 1942.10 583.189   2-0.96316 0.70247-0.48434-0.15849-0.46259-0.53100
   0   3 -12 144.874 223.732   9-0.88982 0.77670-0.65753 0.40718-0.60646-0.32415
   0  -3  12 17.5840 135.146   5 0.21870-0.10753 0.95503-0.70654 0.68863 0.24075
   0   3 -11 1535.58 426.018   9-0.89666 0.80239-0.66861 0.46331-0.58463-0.25628
   0  -3  11 1585.32 356.666   5 0.21483-0.12232 0.95921-0.75557 0.67221 0.16763
   0  -3  10 184490. 3429.89   5 0.21209-0.13824 0.96181-0.80303 0.66066 0.08963
   0   3 -10 194499. 4098.39   9-0.90142 0.82599-0.67698 0.51671-0.56659-0.18463
   0  -3   9 8676.49 689.683   5 0.21099-0.15579 0.96278-0.84885 0.65603 0.00472
   0   3  -9 8771.04 810.768   9-0.90445 0.84787-0.68272 0.56750-0.55328-0.10826
   0   3  -8 9276.40 793.830   9-0.90582 0.86807-0.68545 0.61526-0.54664-0.02520
   0  -3   8 9254.42 666.952   5 0.21209-0.17555 0.96181-0.89274 0.66065-0.08944
   0  -3   8 9215.79 378.322   7-0.83720 0.87376-0.66998 0.73914 0.00017 0.57038
   0   3  -8 9557.92 619.530   2-0.96026 0.92403-0.49449 0.42517-0.47199-0.09987
   0   3  -7 1366.73 214.616   2-0.96504 0.94739-0.47738 0.45299-0.45613-0.02607
   0   3  -7 1279.32 313.338   9-0.90530 0.88640-0.68441 0.65926-0.54920 0.06705
   0  -3   7 1545.46 229.543   7-0.93763 0.95555-0.51084 0.53515-0.00039 0.48145
   0  -3   7 1762.88 282.767   5 0.21621-0.19834 0.95778-0.93356 0.67808-0.19642
   0   3  -6 115942. 930.741   6-0.92828 0.92894-0.08596 0.10636-0.24816-0.14394
   0   3  -6 131785. 2591.89   9-0.90190 0.90184-0.67786 0.69775-0.56460 0.17214
   0   3  -6 132582. 1710.75   2-0.96293 0.96386-0.48517 0.50573-0.46335 0.07081
   0  -3   6 124409. 2167.95   5 0.22430-0.22508 0.94786-0.96849 0.71261-0.32050
   0   3  -6 115678. 819.161   6-0.22440 0.22506 0.79312-0.77272 0.22635-0.61846
   0   3  -5 60701.7 901.466   6-0.95290 0.97228-0.17200 0.23731-0.28419-0.01834
   0  -3   5 63204.6 1342.47   4 0.23708-0.25652 0.92512-0.99030 0.76993-0.46734
   0  -3   5 61732.4 1516.99   5 0.23754-0.25698 0.92441-0.98990 0.77061-0.46804
   0   3  -4 63799.4 1891.07   9-0.86901 0.90664-0.62751 0.73747-0.65656 0.44348
   0  -3   4 63126.2 1536.02   4 0.10770-0.14577 0.84547-0.95560 0.83363-0.62065
   0  -3   4 58480.3 1551.14   1 0.33900-0.37712 0.87538-0.98539 0.85774-0.64483
   0  -3   4 59260.3 1637.68   5 0.25565-0.29374 0.86957-0.97991 0.85449-0.64147
   0  -3   4 59211.4 974.807   8 0.57223-0.61025 0.84169-0.95182 0.83251-0.61944
   0   3  -4 60101.5 1056.41   6-0.94871 0.98680-0.15547 0.26570-0.27739 0.06444
   0  -3   3 271584. 3089.65   4-0.08687 0.03018 0.68012-0.83520 0.87759-0.75421
   0   3  -3 265722. 2895.53   4 0.16700-0.11031 0.88514-0.73006 0.80803-0.93141
   0  -3   3 268532. 3116.94   1 0.39409-0.45093 0.74260-0.89768 0.94528-0.82206
   0   3  -3 265038. 2539.82   6-0.93290 0.98971-0.10042 0.25557-0.25433 0.13096
   0  -3   3 267947. 1793.29   8-0.07304 0.01635 0.68424-0.83936 0.88267-0.75926
   0   3  -2 1440.54 131.732   8-0.15118 0.22654 0.64319-0.44309 0.86130-0.89505
   0   3  -2 1432.72 236.330   6-0.90736 0.98289-0.02662 0.22668-0.22239 0.18859
   0   3  -2 1302.25 180.531   1 0.40397-0.32841 0.70251-0.50237 0.95791-0.99144
   0  -3   2 1406.84 165.794   2-0.98425 0.90902-0.27704 0.07673-0.26998 0.30387
   0  -3   2 1366.80 203.389   9-0.81895 0.74363-0.56531 0.36527-0.73312 0.76682
   0   3  -2 1236.05 176.239   4-0.11203 0.18736 0.65484-0.45481 0.87884-0.91261
   0  -3   2 1537.33 221.838   4-0.31574 0.24041 0.41444-0.61447 0.84823-0.81446
   0   3  -2 1334.72 192.963   9-0.67200 0.74732-0.40970 0.60974-0.83955 0.80585
   0  -3   1 25138.5 580.051   9-0.63962 0.54546-0.37797 0.13289-0.85175 0.79576
   0  -3   1 25554.3 665.202   4-0.50762 0.41367 0.11320-0.35818 0.73424-0.79008
   0   3  -1 23913.6 551.648   9-0.39970 0.49386-0.15760 0.40269-0.87749 0.93348
   0  -3   0 493640. 2329.84   9-0.38575 0.27274-0.14539-0.14473-0.87634 0.73065
   0  -3   0 489244. 2918.67   4-0.62890 0.51632-0.14570-0.14423 0.58420-0.72964
   0  -3  -1 289130. 3629.79   6-0.93940 0.80772-0.12192-0.21289-0.26341 0.02848
   0   3   1 296577. 2025.28   3-0.43097 0.56241 0.34314-0.00822-0.45296 0.68788
   0   3   2 11610.7 470.380   3-0.44314 0.59323 0.46067-0.08086-0.27713 0.60164
   0  -3  -2 10386.5 764.537   6-0.94058 0.79018-0.12598-0.25375-0.26512-0.05940
   0   3   3 3768.42 309.976   3-0.44192 0.61066 0.53550-0.11079-0.14324 0.55735
   0  -3  -3 3699.02 276.744   7-0.96870 0.80013-0.40133-0.02296-0.00069-0.41299
   0  -3  -3 3718.64 864.433   2-0.97789 0.80977-0.21077-0.21422-0.20826-0.20617
   0  -3  -3 3472.96 520.547   6-0.94706 0.77794-0.14924-0.27540-0.27482-0.13928
   0   3   4 131921. 2004.03   3-0.43492 0.62232 0.58784-0.11824-0.03460 0.53829
   0  -3  -4 136678. 1411.64   7-0.92363 0.73640-0.54276 0.07361-0.00029-0.50287
   0  -3  -5 243.984 48.9324   7-0.79061 0.58474-0.71444 0.20043 0.00036-0.59299
   0   3   5 312.709 122.194   3-0.42488 0.63093 0.62667-0.11217 0.05784 0.53545
   0  -3  -5 351.384 312.535   2-0.98466 0.77938-0.28569-0.22919-0.27803-0.31572
   0   3   6 1393.02 265.082   3-0.41291 0.63761 0.65651-0.09712 0.13927 0.54360
   0  -3  -6 1514.78 583.150   2-0.98516 0.76131-0.32714-0.23267-0.31660-0.36681
   0   3   7 46552.0 1636.77   3-0.39978 0.64313 0.67951-0.07523 0.21158 0.56088
   0  -3  -7 43810.4 2835.47   2-0.98315 0.74073-0.36929-0.23546-0.35579-0.41728
   0   3   8 1829.62 334.507   5 0.09335 0.16864 0.91103-0.26243 0.19300 0.66850
   0  -3  -8 635.598 368.744   2-0.97823 0.71723-0.41275-0.23694-0.39616-0.46658
   0   3   8 1592.81 354.892   3-0.38508 0.64708 0.69813-0.04895 0.28006 0.58199
   0   3   9 4906.52 645.980   3-0.36909 0.64974 0.71270-0.01863 0.34462 0.60702
   0   3   9 4938.55 568.192   5 0.11203 0.16861 0.93385-0.24040 0.26360 0.68745
   0  -3  -9 5883.80 1079.99   2-0.96988 0.69030-0.45755-0.23707-0.43774-0.51466
   0   4 -13 9283.97 1253.35   9-0.86777 0.77347-0.62584 0.42716-0.65904-0.31269
   0  -4  12 2422.72 494.078   5 0.23273-0.15913 0.93414-0.78223 0.74928 0.13172
   0   4 -12 3103.15 674.374   9-0.87641 0.80096-0.63772 0.48408-0.64077-0.24127
   0  -4  11 561.722 223.165   5 0.23121-0.17627 0.93690-0.82985 0.74261 0.04884
   0   4 -11 1532.14 454.718   9-0.88257 0.82597-0.64658 0.53798-0.62608-0.16627
   0   4 -10 92309.6 3137.81   9-0.88632 0.84856-0.65216 0.58860-0.61629-0.08637
   0  -4  10 92587.3 2552.16   5 0.23112-0.19485 0.93705-0.87485 0.74224-0.04033
   0  -4   9 1653.11 324.221   5 0.23288-0.21526 0.93385-0.91651 0.74995-0.13758
   0   4  -9 1411.17 386.700   9-0.88760 0.86868-0.65409 0.63557-0.61280-0.00017
   0   4  -8 3929.94 612.033   9-0.88596 0.88588-0.65161 0.67812-0.61729 0.09401
   0  -4   8 5241.53 514.076   7-0.94186 0.94089-0.49992 0.47251-0.00042 0.52254
   0  -4   8 4436.90 513.055   5 0.23694-0.23798 0.92570-0.95321 0.76795-0.24513
   0  -4   8 3995.50 431.696   4 0.24091-0.24199 0.92708-0.95406 0.76759-0.24466
   0   4  -7 113401. 1009.25   6-0.80746 0.82706 0.18378-0.11167-0.12495-0.30828
   0   4  -7 113757. 979.100   6 0.01776 0.00184 0.91765-0.84553 0.32709-0.76032
   0  -4   6 360735. 4154.52   4 0.12226-0.16060 0.85568-0.97256 0.82789-0.48417
   0  -4   6 334437. 4455.52   5 0.25366-0.29202 0.87751-0.99473 0.84491-0.50118
   0  -4   6 340502. 2790.44   8 0.60153-0.63977 0.83924-0.95609 0.81825-0.47439
   0  -4   6 348400. 4339.67   1 0.33348-0.37183 0.88395-1.00059 0.84808-0.50441
   0   4  -6 329097. 2266.16   6-0.89249 0.93081 0.01089 0.10615-0.20571-0.13794
   0   4  -6 371340. 5366.90   9-0.86679 0.90440-0.62452 0.74111-0.66097 0.31707
   0  -4   5 13341.3 479.027   8 0.31488-0.37179 0.82129-0.98313 0.90544-0.65124
   0   4  -5 13121.6 529.188   6-0.90939 0.96643-0.03201 0.19396-0.22476-0.02931
   0   4  -5 13101.0 869.128   9-0.84048 0.89694-0.59097 0.75261-0.70500 0.45079
   0  -4   5 13430.2 839.637   4 0.01432-0.07128 0.77274-0.93457 0.86228-0.60817
   0  -4   5 13612.0 883.988   1 0.36691-0.42398 0.82132-0.98303 0.90458-0.65060
   0  -4   4 1098.52 232.810   4-0.12981 0.05421 0.63644-0.84321 0.87909-0.71459
   0   4  -4 1217.90 253.283   9-0.78903 0.86432-0.53140 0.73807-0.76457 0.60005
   0  -4   4 1157.06 248.349   1 0.40281-0.47860 0.70770-0.91447 0.95653-0.79224
   0   4  -3 99812.5 1229.69   8 0.18315-0.08890 0.78751-0.53570 0.91364-0.98854
   0  -4   3 98767.3 2284.86   4-0.29384 0.19962 0.44361-0.69533 0.85530-0.78040
   0   4  -3 103651. 2250.32   9-0.69004 0.78418-0.42766 0.67937-0.83147 0.75664
   0   4  -2 6342.71 387.644   9-0.51682 0.62981-0.26246 0.55921-0.87686 0.89173
   0  -4   2 6016.54 427.940   2-0.98347 0.87078-0.26432-0.03272-0.25814 0.24355
   0  -4   2 7392.72 452.707   4-0.44778 0.33493 0.21743-0.51410 0.78149-0.79620
   0  -4   1 39962.3 1333.39   2-0.97715 0.84587-0.20552-0.13645-0.20336 0.09911
   0  -4   1 40032.0 967.412   4-0.56688 0.43540-0.00310-0.33853 0.67254-0.77686
   0  -4   0 270074. 3782.49   6-0.95782 0.80719-0.19281-0.19372-0.29266 0.09884
   0  -4   0 280530. 2580.57   4-0.64721 0.49710-0.19402-0.19256 0.55103-0.74495
   0  -4  -1 48807.6 2030.08   2-0.97660 0.80818-0.20184-0.23001-0.19993-0.08365
   0  -4  -1 53844.8 1834.99   6-0.95517 0.78583-0.18140-0.25004-0.28803 0.00463
   0   4   1 49649.0 952.627   3-0.43217 0.60120 0.35070 0.08090-0.44266 0.72603
   0  -4  -2 5592.41 671.615   6-0.95701 0.76895-0.18927-0.28709-0.29122-0.08175
   0   4   2 4629.75 331.600   3-0.44296 0.63065 0.45626 0.02023-0.28440 0.65736
   0  -4  -2 4749.21 765.549   2-0.97944 0.79244-0.22260-0.25419-0.21928-0.15396
   0  -4  -3 21413.9 1825.27   2-0.98239 0.77681-0.25054-0.27119-0.24530-0.21760
   0   4   3 20470.5 765.659   3-0.44239 0.64873 0.52891-0.00753-0.15592 0.61847
   0  -4  -3 20165.0 763.925   7-0.96528 0.75916-0.41902-0.10185-0.00065-0.46145
   0   4   4 243777. 2944.72   3-0.43603 0.66102 0.58201-0.01573-0.04751 0.59965
   0  -4  -4 245566. 2270.07   7-0.92670 0.70193-0.53623-0.02950-0.00031-0.55126
   0  -4  -4 250760. 7234.18   2-0.98455 0.76039-0.28316-0.28351-0.27568-0.27689
   0  -4  -5 7709.22 1452.02   2-0.98525 0.74251-0.31939-0.29221-0.30939-0.33284
   0   4   5 7610.42 578.469   3-0.42618 0.66982 0.62261-0.01144 0.04757 0.59416
   0   4   6-24.1365 166.808   3-0.41415 0.67645 0.65391 0.00216 0.13170 0.59962
   0  -4  -6-171.117 425.743   2-0.98396 0.72265-0.35785-0.29869-0.34516-0.38673
   0   4   7 3710.94 510.046   3-0.40047 0.68141 0.67848 0.02248 0.20811 0.61280
   0  -4  -7 3903.27 1049.96   2-0.98026 0.70037-0.39787-0.30361-0.38234-0.43921
   0   4   8 19293.3 1096.43   5 0.08692 0.21265 0.90221-0.15702 0.16886 0.74102
   0  -4  -8 18761.5 2085.22   2-0.97362 0.67516-0.43972-0.30670-0.42120-0.49002
   0   4   8 18782.7 1207.84   3-0.38509 0.68469 0.69811 0.04774 0.28000 0.63050
   0   5 -13 93710.6 3664.84   9-0.85064 0.79401-0.60357 0.50160-0.68954-0.23363
   0  -5  13 85303.2 3206.73   5 0.24701-0.19234 0.90010-0.79992 0.81361 0.10855
   0   5 -12 1472.08 459.546   9-0.85767 0.81989-0.61254 0.55561-0.67779-0.15569
   0  -5  12 1543.41 416.411   5 0.24612-0.21011 0.90273-0.84741 0.80949 0.02312
   0  -5  12 1107.42 311.580   4 0.17679-0.14089 0.89118-0.83500 0.80324 0.02965
   0  -5  11 3048.60 540.413   5 0.24645-0.22909 0.90178-0.89131 0.81100-0.06793
   0   5 -11 3019.36 659.143   9-0.86188 0.84294-0.61802 0.60613-0.67026-0.07353
   0  -5  11 3050.63 470.412   4 0.17495-0.15768 0.89006-0.87883 0.80415-0.06087
   0  -5  10 834.873 328.887   5 0.24825-0.24955 0.89631-0.93070 0.81933-0.16580
   0   5 -10 690.615 316.011   9-0.86296 0.86286-0.61943 0.65258-0.66828 0.01418
   0  -5   9 24392.6 1373.05   1 0.32812-0.34797 0.89174-0.96994 0.83859-0.27447
   0  -5   9 28190.7 1144.23   7-0.93749 0.91763-0.51119 0.43208-0.00039 0.56356
   0  -5   9 25637.9 1302.51   4 0.13526-0.15524 0.86455-0.94321 0.82247-0.25841
   0  -5   9 25500.8 1458.35   5 0.25174-0.27170 0.88463-0.96387 0.83573-0.27175
   0   5  -9 29830.5 1775.98   9-0.86031 0.87905-0.61595 0.69414-0.67313 0.10872
   0   5  -8 53734.3 2191.62   9-0.85278 0.89037-0.60628 0.72951-0.68606 0.21135
   0  -5   8 51105.5 1972.23   1 0.34247-0.38105 0.86967-0.99294 0.86376-0.38933
   0  -5   8 51176.5 1868.40   4 0.09159-0.13020 0.83380-0.95741 0.83958-0.36513
   0  -5   8 57582.3 1590.72   7-0.96611 0.92759-0.41499 0.29101-0.00066 0.47436
   0   5  -8 52845.7 843.498   6 0.12602-0.08749 0.95528-0.83145 0.36579-0.84015
   0  -5   7 120865. 3126.07   1 0.36218-0.41947 0.83197-1.00030 0.89691-0.51217
   0   5  -7 113639. 1434.19   6-0.82637 0.88362 0.14976 0.01899-0.14135-0.24342
   0  -5   7 117429. 1710.66   8 0.36601-0.42315 0.83052-0.99908 0.89742-0.51242
   0  -5   7 119053. 2839.68   4 0.02665-0.08389 0.78305-0.95162 0.85930-0.47445
   0   5  -7 118803. 2928.55   9-0.83795 0.89438-0.58788 0.75614-0.70861 0.32359
   0   5  -6 126547. 2728.50   9-0.81120 0.88648-0.55637 0.76967-0.74199 0.44666
   0  -5   6 129560. 2522.94   4-0.06138-0.01448 0.70481-0.91833 0.87528-0.58004
   0  -5   6 125876. 2638.98   1 0.38613-0.46215 0.76947-0.98287 0.93408-0.63903
   0  -5   6 130020. 1421.13   8 0.03760-0.11341 0.73473-0.94827 0.90339-0.60805
   0  -5   5 283.964 137.448   1 0.41046-0.50519 0.67025-0.92872 0.96511-0.75975
   0   5  -5 110.706 139.207   9-0.76500 0.85912-0.50522 0.76356-0.78517 0.57953
   0  -5   5-43.5335 118.443   4-0.17368 0.07919 0.58900-0.84747 0.87745-0.67181
   0   5  -4 6494.47 324.867   8 0.46559-0.35244 0.84156-0.53805 0.87313-0.98916
   0   5  -4 6424.25 606.353   9-0.68688 0.79985-0.42450 0.72788-0.83295 0.71700
   0  -5   4 6485.59 622.299   4-0.29675 0.18363 0.43978-0.74320 0.85442-0.73840
   0   5  -3 577872. 4793.27   9-0.56179 0.69360-0.30399 0.65241-0.87104 0.84478
   0   5  -3 573095. 3323.47   8-0.10385 0.23567 0.66859-0.32009 0.87491-0.90129
   0  -5   3 564203. 5146.13   4-0.41938 0.28763 0.26323-0.61160 0.79976-0.77334
   0   5  -2 129221. 1793.45   9-0.38009 0.53074-0.14046 0.53391-0.87581 0.93923
   0  -5   2 131210. 2273.90   2-0.98478 0.83462-0.28892-0.10484-0.28104 0.21797
   0  -5   1 14440.2 664.299   4-0.60635 0.43735-0.09063-0.34763 0.61998-0.77278
   0  -5   1 14109.7 881.882   2-0.98235 0.81362-0.25007-0.18863-0.24487 0.09214
   0  -5   0 270.244 235.863   2-0.98152 0.79421-0.24126-0.24238-0.23667-0.00573
   0   5   1 150390. 1865.99   3-0.43515 0.64178 0.37118 0.15709-0.41412 0.74593
   0  -5  -1 149237. 3675.88   2-0.98228 0.77639-0.24922-0.27935-0.24408-0.08798
   0   5   2 24547.9 842.525   3-0.44328 0.66856 0.46449 0.10867-0.27077 0.69218
   0  -5  -2 23627.4 1663.22   2-0.98369 0.75922-0.26750-0.30601-0.26110-0.16062
   0  -5  -3 674.970 166.013   7-0.95805 0.71439-0.44932-0.16812-0.00057-0.50995
   0   5   3 831.350 184.102   3-0.44212 0.68606 0.53281 0.08525-0.14845 0.65945
   0  -5  -3 1286.79 495.257   2-0.98491 0.74187-0.29284-0.32562-0.28469-0.22670
   0   5   4 86375.3 1892.57   3-0.43558 0.69816 0.58444 0.07852-0.04216 0.64275
   0  -5  -4 86202.7 1546.69   7-0.91907 0.65676-0.55205-0.11025-0.00026-0.59973
   0  -5  -4 85950.4 4046.74   2-0.98522 0.72360-0.32303-0.34036-0.31278-0.28827
   0   5   5 2803.83 388.155   3-0.42548 0.70672 0.62483 0.08302 0.05316 0.63702
   0  -5  -5 2283.87 874.360   2-0.98406 0.70386-0.35625-0.35208-0.34367-0.34704
   0   5   6 8431.29 736.117   3-0.41294 0.71283 0.65645 0.09629 0.13909 0.64067
   0  -5  -6 9337.87 1824.81   2-0.98098 0.68220-0.39179-0.36148-0.37670-0.40368
   0  -5  -7 41009.1 3529.87   2-0.97541 0.65806-0.43010-0.36811-0.41227-0.45776
   0   5   7 45135.0 1816.49   3-0.39869 0.71723 0.68111 0.11653 0.21704 0.65232
   0   5   8 40356.2 1884.20   3-0.38251 0.71971 0.70081 0.14172 0.29102 0.66792
   0   6 -13 40557.1 2266.30   9-0.82822 0.80926-0.57621 0.57095-0.72168-0.15292
   0  -6  13 39215.0 2285.07   1 0.34397-0.32662 0.86714-0.86184 0.86633 0.00792
   0  -6  12 908.394 411.153   1 0.34515-0.34652 0.86509-0.90485 0.86837-0.08381
   0   6 -12 1341.98 439.928   9-0.83270 0.83259-0.58155 0.62133-0.71581-0.06910
   0   6 -11 2703.98 544.498   9-0.83376 0.85249-0.58282 0.66763-0.71439 0.01916
   0  -6  11 2761.81 584.952   1 0.34943-0.36951 0.85746-0.94229 0.87566-0.18078
   0  -6  11 2268.13 478.282   4 0.06286-0.08312 0.81208-0.89749 0.84914-0.15435
   0  -6  10 105917. 3402.60   1 0.35718-0.39599 0.84248-0.97237 0.88868-0.28349
   0  -6  10 113649. 3308.66   4 0.03799-0.07687 0.79234-0.92270 0.85634-0.25116
   0   6 -10 108252. 3230.80   9-0.83080 0.86838-0.57928 0.70913-0.71833 0.11279
   0  -6   9 119284. 2987.37   4-0.00101-0.05650 0.75963-0.93494 0.86565-0.35007
   0  -6   9 117250. 2365.08   7-0.95864 0.90123-0.44711 0.27142-0.00057 0.51533
   0   6  -9 119439. 3171.93   9-0.82268 0.87909-0.56967 0.74456-0.72863 0.21279
   0  -6   9 115145. 3226.43   1 0.36878-0.42631 0.81691-0.99187 0.90757-0.39207
   0   6  -8 13242.6 979.901   9-0.80692 0.88218-0.55148 0.77141-0.74666 0.32051
   0  -6   8 13391.2 907.963   4-0.05602-0.02011 0.70988-0.93014 0.87466-0.44869
   0  -6   8 12251.5 752.745   7-0.97285 0.89679-0.37454 0.15399-0.00076 0.42604
   0  -6   8 13953.7 1004.60   1 0.38350-0.45974 0.77756-0.99759 0.93022-0.50441
   0  -6   7 1784.20 341.580   1 0.40040-0.49536 0.71803-0.98312 0.95355-0.61743
   0  -6   7 2270.51 351.460   4-0.12882 0.03406 0.63747-0.90268 0.87909-0.54273
   0   6  -7 1366.54 295.502   9-0.78088 0.87499-0.52244 0.78741-0.77195 0.43549
   0  -6   6 64980.3 1767.16   4-0.21682 0.10344 0.53950-0.84966 0.87258-0.62582
   0  -6   6 64424.0 1848.18   1 0.41691-0.53059 0.63069-0.94085 0.97084-0.72441
   0   6  -6 63984.6 1879.40   9-0.73876 0.85171-0.47746 0.78747-0.80407 0.55729
   0  -6   5 8.74383 128.726   4-0.31270 0.18068 0.41854-0.77365 0.84927-0.69212
   0   6  -5 109.884 104.033   9-0.67354 0.80533-0.41122 0.76627-0.83890 0.68182
   0   6  -4 6476.09 379.785   8 0.17800-0.02729 0.78591-0.38570 0.91362-0.98113
   0   6  -4 6191.98 647.300   9-0.57552 0.72615-0.31683 0.71692-0.86854 0.80115
   0  -6   4 6616.76 721.446   4-0.41110 0.26046 0.27620-0.67626 0.80464-0.73709
   0   6  -3 216934. 2355.66   8-0.21356 0.38294 0.60714-0.16194 0.84013-0.81799
   0  -6   3 209636. 3252.38   4-0.50048 0.33121 0.12626-0.57127 0.74058-0.76265
   0  -6   3 207431. 2763.06   2-0.98083 0.81179-0.39306-0.05249-0.37788 0.35599
   0   6  -3 209855. 2877.48   9-0.43736 0.60684-0.19085 0.63597-0.87936 0.90166
   0  -6   2 9163.55 682.334   2-0.98519 0.79757-0.32554-0.16495-0.31512 0.20357
   0  -6   2 10407.8 652.613   4-0.57652 0.38863-0.02362-0.46634 0.66069-0.77236
   0   6  -2 8922.12 492.202   9-0.25850 0.44682-0.03637 0.52654-0.85550 0.96749
   0  -6   1 13407.9 725.107   4-0.63609 0.42956-0.16424-0.37067 0.57167-0.77294
   0  -6   1 13236.4 930.893   2-0.98502 0.77882-0.29649-0.23894-0.28808 0.08687
   0  -6   0 35216.6 1684.80   2-0.98481 0.76003-0.28964-0.29073-0.28171-0.00917
   0   6   1 218735. 2508.85   3-0.43856 0.68279 0.39908 0.22586-0.37365 0.75391
   0  -6  -1 203038. 4464.35   2-0.98504 0.74168-0.29721-0.32809-0.28876-0.09178
   0   6   2 5274.97 433.291   3-0.44364 0.70652 0.48146 0.18838-0.24198 0.71183
   0  -6  -2 5196.97 803.677   2-0.98526 0.72333-0.31378-0.35646-0.30417-0.16603
   0  -6  -2 5617.10 579.593   7-0.96789 0.70534-0.40581-0.26334-0.00068-0.46878
   0  -6  -3 1066.81 464.869   2-0.98493 0.70442-0.33693-0.37825-0.32571-0.23416
   0   6   3 837.823 195.302   3-0.44116 0.72269 0.54431 0.17042-0.12597 0.68541
   0  -6  -3 1219.40 238.119   7-0.94739 0.66618-0.48446-0.22955-0.00047-0.55847
   0  -6  -4 8565.19 1293.15   2-0.98354 0.68445-0.36421-0.39591-0.35107-0.29845
   0   6   4 10654.7 725.469   3-0.43378 0.73396 0.59342 0.16620-0.02205 0.67108
   0   6   5 16790.4 1011.93   3-0.42300 0.74184 0.63217 0.17235 0.07205 0.66657
   0  -6  -5 16178.4 1983.20   2-0.98058 0.66291-0.39525-0.40981-0.37991-0.35928
   0  -6  -6 3575.19 1094.94   2-0.97558 0.63934-0.42916-0.42083-0.41140-0.41745
   0   6   6 4001.23 539.180   3-0.40974 0.74722 0.66280 0.18662 0.15802 0.67019
   0   6   7 11430.8 984.251   3-0.39451 0.75065 0.68688 0.20743 0.23734 0.68046
   0  -7  13 1774.02 564.731   1 0.37072-0.39104 0.81222-0.90368 0.91064-0.08501
   0   7 -13 2436.51 551.948   9-0.79990 0.81861-0.54353 0.63498-0.75398-0.07206
   0   7 -12 4612.67 691.838   9-0.80119 0.83874-0.54498 0.68147-0.75267 0.01631
   0  -7  12 4812.32 757.479   1 0.37420-0.41323 0.80346-0.93998 0.91610-0.18015
   0   7 -11 15249.6 1203.01   9-0.79804 0.85444-0.54144 0.72297-0.75585 0.10919
   0  -7  11 16313.0 1155.90   4-0.05177-0.00601 0.71388-0.89594 0.87414-0.22782
   0  -7  11 15174.6 1238.71   1 0.38020-0.43796 0.78718-0.96877 0.92530-0.27904
   0   7 -10 83820.9 2670.35   9-0.78969 0.86493-0.53213 0.75869-0.76395 0.20698
   0  -7  10 82820.4 2645.91   1 0.38868-0.46515 0.76129-0.98794 0.93775-0.38118
   0  -7  10 87706.7 2093.54   7-0.94793 0.87162-0.48287 0.25548-0.00047 0.55628
   0  -7  10 86290.5 2482.90   4-0.08558 0.00918 0.68139-0.90840 0.87750-0.32079
   0   7  -9 26782.4 1424.87   9-0.77395 0.86804-0.51489 0.78649-0.77790 0.31062
   0  -7   9 27099.4 1391.98   1 0.39942-0.49461 0.72206-0.99378 0.95231-0.48543
   0  -7   9 25699.3 1166.52   7-0.96606 0.87110-0.41525 0.14299-0.00066 0.46700
   0  -7   9 27747.0 1305.69   4-0.13148 0.03645 0.63468-0.90663 0.87909-0.41199
   0   7  -8 1658.22 321.258   9-0.74848 0.86141-0.48766 0.80430-0.79745 0.41986
   0  -7   8 1815.85 361.683   1 0.41136-0.52527 0.66525-0.98203 0.96601-0.58882
   0  -7   8 1785.54 330.887   4-0.19073 0.07707 0.56979-0.88669 0.87592-0.49842
   0   7  -7 1342.86 287.055   9-0.71043 0.84220-0.44826 0.80994-0.82106 0.53316
   0  -7   7 2056.23 349.953   4-0.25983 0.12754 0.48719-0.84905 0.86434-0.57646
   0  -7   6 309734. 4107.12   4-0.33650 0.18559 0.38595-0.79276 0.84057-0.64229
   0   7  -6 308270. 4343.29   9-0.65386 0.80448-0.39184 0.79856-0.84673 0.64852
   0   7  -5 11367.7 483.187   8 0.45583-0.28622 0.84091-0.38900 0.87605-0.98470
   0  -7   5 11486.6 891.007   4-0.41562 0.24608 0.26914-0.72089 0.80200-0.69332
   0   7  -5 10958.2 884.409   9-0.57311 0.74257-0.31457 0.76633-0.86901 0.76049
   0   7  -4 1410.58 304.000   9-0.46266 0.65097-0.21343 0.71022-0.87955 0.86073
   0  -7   4 1604.18 241.823   2-0.95378 0.76585-0.51493 0.01759-0.49094 0.51023
   0   7  -4 1990.97 239.898   8 0.03128 0.15700 0.73208-0.23518 0.90251-0.92151
   0  -7   4 2071.99 412.917   4-0.49104 0.30288 0.14323-0.63994 0.74865-0.72958
   0  -7   3 457.447 210.546   4-0.55853 0.35173 0.01425-0.55591 0.68234-0.75288
   0  -7   3 150.015 128.911   2-0.97774 0.77124-0.41600-0.12628-0.39918 0.32882
   0   7  -3 185.759 138.542   9-0.31911 0.52626-0.08779 0.62963-0.86767 0.93853
   0  -7   2 68103.9 2041.86   2-0.98343 0.75835-0.36563-0.22159-0.35239 0.19236
   0  -7   2 68859.4 1856.83   4-0.61538 0.38996-0.11217-0.47444 0.60624-0.76639
   0  -7   1 27585.5 1447.29   2-0.98468 0.74102-0.34374-0.28842-0.33204 0.08235
   0   7   0 28892.5 955.566   3-0.43013 0.69330 0.33801 0.33871-0.45988 0.79899
   0  -7   0 27263.3 1577.64   2-0.98487 0.72263-0.33884-0.33825-0.32749-0.01187
   0  -7  -1 65084.8 2659.64   2-0.98461 0.70379-0.34559-0.37644-0.33376-0.09525
   0   7   1 71076.2 1606.44   3-0.44154 0.72336 0.43186 0.28976-0.32361 0.75231
   0   7   2 519.100 154.477   3-0.44348 0.74396 0.50444 0.26208-0.20140 0.71969
   0  -7  -2 683.055 367.047   2-0.98380 0.68440-0.36041-0.40656-0.34754-0.17114
   0  -7  -2 377.609 159.053   7-0.95769 0.65760-0.45065-0.31507-0.00056-0.51732
   0  -7  -3 5330.22 951.323   2-0.98211 0.66414-0.38112-0.43079-0.36678-0.24156
   0   7   3 4685.11 488.416   3-0.43919 0.75832 0.56168 0.24972-0.09079 0.69868
   0  -7  -4 61840.6 3370.19   2-0.97908 0.64254-0.40682-0.45003-0.39065-0.30735
   0   7   4 67060.3 1970.02   3-0.43055 0.76833 0.60720 0.24910 0.00994 0.68754
   0   7   5 27416.2 1409.36   3-0.41866 0.77509 0.64361 0.25759 0.10267 0.68440
   0  -7  -5 27616.5 2506.64   2-0.97422 0.61909-0.43661-0.46518-0.41831-0.36935
   0   7   6-19.1236 166.413   3-0.40435 0.77943 0.67234 0.27375 0.18787 0.68878
   0  -8  13 52855.6 2382.15   1 0.39352-0.45150 0.74466-0.93288 0.94450-0.16748
   0  -8  12 18511.0 1331.87   1 0.39784-0.47453 0.72842-0.96170 0.95026-0.26293
   0   8 -12 19715.1 1390.33   9-0.76210 0.83732-0.50212 0.73531-0.78743 0.09964
   0  -8  11 6670.37 762.794   1 0.40420-0.49962 0.70146-0.97981 0.95819-0.36055
   0   8 -11 5617.50 704.453   9-0.75364 0.84771-0.49311 0.77134-0.79376 0.19566
   0  -8  11 6021.69 656.707   4-0.16408 0.06878 0.59963-0.87833 0.87809-0.28025
   0  -8  10 5081.06 584.247   4-0.20112 0.08719 0.55786-0.88150 0.87473-0.36651
   0  -8  10 5703.39 671.627   1 0.41164-0.52577 0.66370-0.98711 0.96628-0.45833
   0  -8  10 5282.27 552.837   7-0.95582 0.84197-0.45742 0.13345-0.00054 0.50794
   0   8 -10 6570.23 720.582   9-0.73850 0.85141-0.47720 0.80046-0.80423 0.29582
   0  -8   9 34648.9 1435.66   7-0.96834 0.83585-0.40336 0.03452-0.00069 0.41861
   0  -8   9 34496.8 1448.85   4-0.24767 0.11511 0.50230-0.87090 0.86703-0.44841
   0   8  -9 32606.1 1505.48   9-0.71479 0.84654-0.45271 0.82101-0.81865 0.39993
   0  -8   8 5930.51 582.279   4-0.30254 0.15136 0.43212-0.84567 0.85261-0.52360
   0   8  -8 5004.09 561.284   9-0.67976 0.83035-0.41739 0.83074-0.83619 0.50716
   0   8  -7 208.789 166.298   9-0.62981 0.79926-0.36848 0.82686-0.85492 0.61558
   0  -8   7 3889.73 472.109   4-0.36459 0.19477 0.34604-0.80454 0.82865-0.58925
   0   8  -6 153660. 3270.69   9-0.56086 0.74915-0.30313 0.80655-0.87120 0.72155
   0  -8   6 147336. 3086.50   4-0.42895 0.24051 0.24803-0.75148 0.79387-0.64407
   0   8  -5 1403.15 376.276   9-0.46874 0.67587-0.21888 0.76734-0.87947 0.81951
   0  -8   5 1600.88 420.267   4-0.49186 0.28479 0.14177-0.69017 0.74797-0.68777
   0   8  -5 1142.32 182.578   8 0.29829-0.09112 0.81781-0.26920 0.90744-0.96758
   0   8  -4 14480.2 708.096   8-0.03251 0.25835 0.70377-0.11018 0.89155-0.86203
   0   8  -4 14018.4 935.852   9-0.34987 0.57585-0.11424 0.70774-0.87231 0.90204
   0  -8   4 14694.1 1158.23   4-0.55054 0.32485 0.03054-0.62389 0.69135-0.72076
   0  -8   4 12996.3 744.960   2-0.95134 0.72595-0.52197-0.07210-0.49746 0.46828
   0  -8   3 70169.0 2014.02   2-0.97158 0.72761-0.44980-0.18920-0.43056 0.31171
   0  -8   3 73518.5 2270.23   4-0.60256 0.35824-0.08180-0.55650 0.62552-0.74455
   0   8  -3 72328.3 1772.80   9-0.20794 0.45276 0.00585 0.63269-0.84245 0.96187
   0  -8   2 139492. 3142.14   2-0.97876 0.71621-0.40914-0.27481-0.39281 0.18430
   0  -8   2 140605. 2945.49   4-0.64561 0.38266-0.18966-0.49359 0.55409-0.76272
   0  -8   1 1346.01 372.263   2-0.98111 0.69999-0.39066-0.33823-0.37564 0.07747
   0  -8   0 3902.67 666.606   2-0.98152 0.68182-0.38689-0.38693-0.37215-0.01569
   0  -8   0 5061.33 789.286   7-0.97129 0.67095-0.38560-0.38697-0.00073-0.38662
   0   8   0 4388.27 419.184   3-0.43710 0.73787 0.38637 0.38703-0.39232 0.77988
   0  -8  -1 10929.1 1086.46   7-0.96157 0.64259-0.43546-0.38198-0.00060-0.47622
   0   8   1 10894.3 712.116   3-0.44336 0.76278 0.46719 0.35110-0.26625 0.74340
   0  -8  -1 11487.7 1196.66   2-0.98077 0.66249-0.39364-0.42512-0.37841-0.09908
   0  -8  -2 6173.29 951.092   2-0.97901 0.64216-0.40732-0.45638-0.39112-0.17604
   0   8   2 5651.02 550.857   3-0.44221 0.78028 0.53153 0.33165-0.15090 0.71764
   0  -8  -2 5538.08 658.125   7-0.94360 0.60596-0.49521-0.36709-0.00043-0.56586
   0  -8  -3 1960.94 604.273   2-0.97591 0.62047-0.42726-0.48137-0.40964-0.24718
   0   8   3 2532.68 391.677   3-0.43584 0.79256 0.58304 0.32504-0.04523 0.70156
   0  -8  -4 22882.7 2097.10   2-0.97124 0.59724-0.45136-0.50221-0.43200-0.31448
   0  -9  13 55245.1 2318.64   1 0.41164-0.50728 0.66372-0.94869 0.96628-0.23787
   0   9 -12 3930.47 606.069   9-0.71516 0.82805-0.45309 0.78299-0.81844 0.17921
   0  -9  12 4192.98 633.362   1 0.41567-0.53004 0.63907-0.96910 0.96989-0.33118
   0  -9  11 950.131 267.127   7-0.94205 0.80931-0.49943 0.12374-0.00042 0.54887
   0  -9  11 1243.14 300.428   4-0.26619 0.13337 0.47919-0.85453 0.86283-0.31347
   0   9 -11 861.249 277.134   9-0.70096 0.83269-0.43865 0.81359-0.82607 0.27653
   0   9 -10 9786.41 851.007   9-0.67873 0.82931-0.41637 0.83635-0.83665 0.37680
   0  -9  10 11311.2 853.813   4-0.30235 0.15089 0.43238-0.85267 0.85267-0.39293
   0  -9  10 11077.3 847.697   7-0.95854 0.80715-0.44749 0.02695-0.00057 0.45955
   0   9  -9 117445. 2928.65   9-0.64643 0.81585-0.38459 0.84960-0.84942 0.47926
   0  -9   9 114317. 2757.08   7-0.96808 0.79804-0.40481-0.06060-0.00068 0.37019
   0  -9   9 118511. 2680.80   4-0.34688 0.17679 0.37139-0.83664 0.83638-0.46624
   0  -9   8 198.479 134.650   7-0.97327 0.78458-0.37127-0.13900-0.00077 0.28080
   0  -9   8 227.877 147.024   4-0.39636 0.20765 0.29886-0.80906 0.81286-0.53232
   0   9  -8 515.783 206.682   9-0.60128 0.78955-0.34116 0.85121-0.86286 0.58239
   0  -9   7 1851.19 341.859   4-0.44794 0.24060 0.21717-0.77231 0.78139-0.59046
   0   9  -7 2042.38 403.029   9-0.54168 0.74879-0.28532 0.84041-0.87408 0.68330
   0   9  -6 714.790 302.380   9-0.46244 0.68840-0.21323 0.81336-0.87956 0.77847
   0  -9   6 1700.65 381.408   4-0.50012 0.27415 0.12691-0.72700 0.74090-0.63958
   0  -9   5 22057.6 1465.51   4-0.55060 0.30601 0.03042-0.67546 0.69128-0.67957
   0   9  -5 25420.8 1561.76   9-0.36256 0.60736-0.12522 0.77039-0.87391 0.86251
   0   9  -4 15314.4 976.725   9-0.24080 0.50444-0.02153 0.71173-0.85123 0.92952
   0  -9   4 16575.5 1327.75   4-0.59678 0.33356-0.06849-0.62151 0.63378-0.71167
   0   9  -3 51546.4 1571.58   8-0.22517 0.50724 0.60010 0.13517 0.83578-0.66809
   0  -9   3 47820.7 1786.54   2-0.96243 0.68100-0.48698-0.24875-0.46504 0.29771
   0  -9   3 49896.8 2089.62   4-0.63671 0.35487-0.16587-0.56907 0.57055-0.73805
   0  -9   2 40692.2 1845.64   2-0.97047 0.67046-0.45491-0.32576-0.43530 0.17831
   0  -9   2 41535.2 1852.15   7-0.97426 0.67367-0.36298-0.41644-0.00079-0.25603
   0  -9   1 1517.32 418.697   2-0.97362 0.65503-0.43975-0.38586-0.42123 0.07458
   0  -9   1 2136.74 478.463   7-0.96999 0.65076-0.39383-0.43046-0.00071-0.34558
   0   9  -1 2032.69 310.348   3-0.43184 0.75155 0.34858 0.47660-0.44556 0.79197
   0  -9   0 114.720 196.289   2-0.97419 0.63703-0.43676-0.43379-0.41845-0.01786
   0  -9   0 47.3133 229.007   7-0.96195 0.62406-0.43391-0.43524-0.00061-0.43516
   0   9   0 83.8818 109.611   3-0.44175 0.78012 0.43484 0.43523-0.31890 0.75490
   0  -9  -1 100148. 3447.68   7-0.94798 0.59145-0.48271-0.43129-0.00047-0.52477
   0  -9  -1 74195.9 3104.36   2-0.97304 0.61730-0.44271-0.47278-0.42397-0.10200
   0  -9  -2 10474.9 1263.22   2-0.97034 0.59603-0.45548-0.50494-0.43583-0.17981
   0  10 -11 12661.3 1043.42   9-0.64007 0.80947-0.37840 0.85004-0.85161 0.35063
   0 -10  11 11532.7 886.368   7-0.94489 0.77461-0.49164 0.01938-0.00045 0.50048
   0 -10  10 7701.23 712.587   4-0.39120 0.20222 0.30668-0.82362 0.81560-0.40433
   0 -10  10 8090.15 767.545   7-0.95787 0.76894-0.45001-0.06711-0.00056 0.41112
   0  10 -10 9126.37 861.861   9-0.61047 0.79872-0.34991 0.86659-0.86050 0.44921
   0 -10   9 85780.7 2517.05   7-0.96598 0.75840-0.41561-0.14637-0.00066 0.32174
   0  10  -9 87093.4 2592.13   9-0.56990 0.77699-0.31157 0.87329-0.86961 0.54801
   0 -10   9 93846.5 2473.27   4-0.42978 0.22217 0.24670-0.80859 0.79335-0.47169
   0 -10   8 76.3081 149.144   4-0.47131 0.24508 0.17777-0.78461 0.76443-0.53238
   0  10  -8-174.995 213.798   9-0.51642 0.74236-0.26210 0.86885-0.87690 0.64499
   0 -10   8-155.890 231.242   7-0.97062 0.74440-0.38990-0.21694-0.00072 0.23233
   0 -10   7 5541.41 646.464   7-0.97312 0.72824-0.37245-0.27925-0.00077 0.14290
   0 -10   7 5311.94 624.430   4-0.51433 0.26947 0.10076-0.75255 0.72809-0.58564
   0  10  -7 5447.54 677.664   9-0.44758 0.69235-0.19994 0.85174-0.87954 0.73733
   0 -10   6 87911.2 2715.54   4-0.55703 0.29354 0.01734-0.71408 0.68406-0.63122
   0  10  -6 89831.9 2991.13   9-0.36072 0.62435-0.12363 0.82046-0.87369 0.82116
   0 -10   5 53969.4 2037.52   7-0.97432 0.69215-0.36237-0.37905-0.00079-0.03602
   0 -10   5 58578.6 2514.04   4-0.59723 0.31512-0.06953-0.67216 0.63314-0.66991
   0  10  -5 54961.0 2296.62   9-0.25543 0.53789-0.03379 0.77567-0.85479 0.89195
   0 -10   4 3635.86 686.877   4-0.63312 0.33238-0.15652-0.63011 0.57691-0.70329
   0 -10   4 4397.27 610.262   7-0.97346 0.67263-0.36975-0.41653-0.00077-0.12552
   0 -10   3 8840.17 885.590   7-0.97131 0.65184-0.38542-0.44572-0.00073-0.21503
   0 -10   2 17274.0 1299.09   7-0.96722 0.62909-0.40938-0.46662-0.00067-0.30457
   0 -10   2 13411.6 1121.80   2-0.95853 0.62106-0.50021-0.37719-0.47729 0.17183
   0 -10   1 110.740 230.725   7-0.96005 0.60327-0.44164-0.47921-0.00059-0.39413
   0 -10   1 107.345 177.677   2-0.96231 0.60626-0.48741-0.43493-0.46543 0.07031
   0 -10   0 1475.00 456.988   2-0.96295 0.58833-0.48511-0.48217-0.46330-0.02149
   0 -10   0 1847.58 565.403   7-0.94831 0.57288-0.48174-0.48398-0.00047-0.48371
   0 -10  -1 33322.7 2175.42   2-0.96133 0.56813-0.49082-0.52140-0.46859-0.10586
   0 -11  11 1070.67 296.979   7-0.94398 0.73616-0.49416-0.07467-0.00044 0.45205
   0  11 -11 580.925 217.583   9-0.57152 0.77859-0.31308 0.88144-0.86931 0.41689
   0  11 -10 2780.50 489.609   9-0.53518 0.76109-0.27932 0.89271-0.87490 0.51218
   0 -11  10 2459.21 465.811   7-0.95495 0.72848-0.46045-0.15324-0.00053 0.36267
   0 -11  10 2248.66 402.480   4-0.46476 0.23826 0.18897-0.80255 0.76937-0.40658
   0  11  -9 2913.85 518.807   9-0.48653 0.73129-0.23491 0.89334-0.87891 0.60588
   0 -11   9 2865.80 518.060   7-0.96211 0.71699-0.43321-0.22534-0.00061 0.27327
   0 -11   9 3438.38 520.031   4-0.49791 0.25278 0.13091-0.78944 0.74281-0.46964
   0 -11   8 2463.84 482.427   7-0.96633 0.70255-0.41391-0.28950-0.00066 0.18385
   0  11  -8 2985.22 529.877   9-0.42453 0.68813-0.17948 0.88294-0.87893 0.69558
   0 -11   8 2900.60 476.495   4-0.53316 0.26940 0.06493-0.76841 0.70977-0.52620
   0 -11   7 8477.75 863.553   7-0.96856 0.68614-0.40213-0.34614-0.00069 0.09441
   0 -11   7 8565.36 836.119   4-0.56860 0.28621-0.00673-0.74170 0.67047-0.57650
   0  11  -7 8144.47 872.020   9-0.34775 0.63019-0.11240 0.86091-0.87202 0.77837
   0  11  -6 47659.6 2309.03   9-0.25625 0.55754-0.03449 0.82803-0.85498 0.85102
   0 -11   6 48059.0 2062.29   7-0.96931 0.66824-0.39786-0.39527-0.00070 0.00494
   0 -11   6 47530.7 2110.07   4-0.60288 0.30187-0.08255-0.71084 0.62506-0.62070
   0 -11   5 16727.5 1240.17   7-0.96874 0.64902-0.40113-0.43686-0.00069-0.08454
   0 -11   5 17682.4 1440.15   4-0.63427 0.31463-0.15950-0.67883 0.57490-0.66015
   0 -11   4 1852.78 446.416   7-0.96672 0.62835-0.41192-0.47093-0.00067-0.17404
   0 -11   3 956.822 346.609   7-0.96280 0.60578-0.43025-0.49746-0.00062-0.26357
   0 -11   2 70053.7 2704.33   7-0.95607 0.58041-0.45652-0.51605-0.00055-0.35311
   0 -11   1 3095.38 628.160   7-0.94578 0.55146-0.48913-0.52830-0.00045-0.44268
   0  12  -9 54218.9 2192.80   9-0.39663 0.67906-0.15492 0.91005-0.87726 0.65278
   0 -12   9 53706.9 2009.72   4-0.55509 0.27243 0.02131-0.77649 0.68627-0.46157
   0  12  -8 9142.76 931.931   9-0.32802 0.62929-0.09543 0.89560-0.86912 0.73434
   0 -12   8 9300.97 873.322   4-0.58401 0.28272-0.03990-0.76023 0.65109-0.51600
   0 -12   8 10372.2 980.140   7-0.95997 0.65866-0.44196-0.35802-0.00059 0.13536
   0 -12   7 375.750 171.598   4-0.61242 0.29251-0.10505-0.74002 0.61082-0.56533
   0 -12   7 649.163 310.191   7-0.96171 0.64175-0.43489-0.40995-0.00060 0.04590
   0  12  -7 729.920 323.669   9-0.24628 0.56639-0.02612 0.87133-0.85259 0.80749
   0 -12   6 5539.17 768.471   4-0.63948 0.30094-0.17317-0.71685 0.56554-0.60967
   0 -12   6 5274.63 720.103   7-0.96175 0.62314-0.43473-0.45497-0.00061-0.04357
   0 -12   5 11055.8 1056.52   7-0.96009 0.60283-0.44147-0.49309-0.00059-0.13307
   0 -12   4 1519.62 419.880   7-0.95636 0.58045-0.45551-0.52391-0.00055-0.22258
  -1  13  -9 654.770 246.753   9-0.36572 0.59006-0.12796 0.94250-0.87428 0.67825
   1 -12   2 3152.03 662.231   7-0.92062 0.60294-0.54893-0.48308-0.00027-0.38190
   1 -12   3 1399.49 425.979   7-0.93237 0.63333-0.52353-0.46362-0.00035-0.29234
   1 -12   4 1675.64 424.322   7-0.93984 0.65946-0.50522-0.43706-0.00041-0.20281
   1 -12   5 76996.9 2681.60   7-0.94425 0.68252-0.49341-0.40401-0.00044-0.11330
   1 -12   6 2581.00 505.935   7-0.94604 0.70295-0.48837-0.36419-0.00045-0.02381
   1 -12   7 1406.46 382.419   7-0.94546 0.72102-0.49004-0.31767-0.00045 0.06566
  -1  12  -7 1261.20 374.970   9-0.31254 0.53691-0.08218 0.89009-0.86654 0.80133
   1 -12   7 700.758 259.069   4-0.63095 0.40672-0.15093-0.65699 0.58069-0.51531
   1 -12   8 5068.44 629.579   4-0.60488 0.39929-0.08721-0.67576 0.62214-0.46716
   1 -12   8 3347.96 551.604   7-0.94239 0.73660-0.49851-0.26433-0.00043 0.15511
  -1  12  -8 4507.68 629.169   9-0.39613 0.60166-0.15448 0.91736-0.87722 0.72232
  -1  12  -9 37202.0 1748.12   9-0.46377 0.65045-0.21442 0.93226-0.87954 0.63495
   1 -12   9 37832.4 1777.24   7-0.93669 0.74955-0.51319-0.20480-0.00038 0.24454
   1 -12  10 4071.33 590.525   7-0.92718 0.75869-0.53519-0.13794-0.00031 0.33394
  -1  12 -10 3855.91 587.730   9-0.51685 0.68468-0.26249 0.93529-0.87686 0.54258
   1 -11   0 2491.44 636.840   7-0.90419 0.58675-0.57949-0.44567-0.00017-0.51253
   1 -11   1 904.494 421.104   7-0.92427 0.62548-0.54141-0.43889-0.00029-0.42293
   1 -11   2 47592.0 2310.62   7-0.93788 0.65774-0.51023-0.42521-0.00039-0.33336
   1 -11   3 32.5451 188.034   7-0.94647 0.68497-0.48714-0.40343-0.00046-0.24381
   1 -11   4 414.739 284.946   7-0.95172 0.70888-0.47118-0.37454-0.00050-0.15429
   1 -11   5 39700.7 1847.89   7-0.95441 0.73021-0.46231-0.33854-0.00053-0.06479
  -1  11  -5 41948.2 2019.06   9-0.21233 0.43671 0.00221 0.79908-0.84368 0.90929
   1 -11   5 41302.3 2240.68   4-0.65223 0.42828-0.20798-0.59320 0.54114-0.60649
   1 -11   6 3787.51 614.530   4-0.62322 0.41789-0.13142-0.62481 0.59368-0.56943
  -1  11  -6 3452.10 583.688   9-0.32598 0.53152-0.09368 0.84992-0.86880 0.84472
   1 -11   6 4300.72 615.977   7-0.95485 0.74931-0.46078-0.29521-0.00053 0.02469
   1 -11   7 2220.52 426.994   7-0.95313 0.76624-0.46658-0.24455-0.00052 0.11414
  -1  11  -7 1438.97 352.362   9-0.42039 0.60709-0.17582 0.88703-0.87874 0.76497
   1 -11   7 1797.50 382.801   4-0.59157 0.40488-0.05671-0.65457 0.64098-0.52712
   1 -11   8 33743.6 1515.44   4-0.55757 0.38950 0.01623-0.68255 0.68344-0.47998
  -1  11  -8 33349.3 1598.03   9-0.49639 0.66424-0.24384 0.91001-0.87840 0.67494
   1 -11   8 33432.3 1619.49   7-0.94906 0.78081-0.47948-0.18679-0.00048 0.20358
   1 -11   9 63686.4 2001.77   4-0.52339 0.37395 0.08369-0.70507 0.71947-0.42640
  -1  11  -9 63263.8 2207.11   9-0.55480 0.70381-0.29748 0.91861-0.87218 0.57903
   1 -11   9 59006.4 2113.01   7-0.94186 0.79226-0.49994-0.12147-0.00042 0.29300
   1 -11  10 4099.36 570.867   7-0.93084 0.79989-0.52704-0.04951-0.00034 0.38239
  -1  11 -10 3925.32 578.929   9-0.59873 0.72890-0.33874 0.91483-0.86348 0.48064
   1 -11  11 2122.46 412.043   7-0.91400 0.80170-0.56185 0.03015-0.00023 0.47175
  -1  11 -11 1473.98 349.172   9-0.63189 0.74322-0.37048 0.90154-0.85427 0.38173
   1 -10  -1 414.871 243.006   7-0.90021 0.60166-0.58622-0.38723-0.00015-0.55361
   1 -10   0 1386.51 498.930   7-0.92439 0.64449-0.54116-0.38742-0.00029-0.46398
  -1  10   0 1087.53 278.895   3-0.43939 0.71965 0.40703 0.52250-0.36177 0.82630
  -1  10  -1 9666.35 764.240   3-0.42792 0.68953 0.32515 0.55949-0.47698 0.85192
   1 -10   1 11764.5 1249.85   7-0.94042 0.67917-0.50373-0.37999-0.00041-0.37439
   1 -10   2 135035. 3732.83   7-0.95075 0.70815-0.47426-0.36460-0.00050-0.28483
   1 -10   3-14.9573 178.209   7-0.95690 0.73295-0.45356-0.34044-0.00055-0.19530
  -1  10  -4 557.748 192.441   9-0.19808 0.40364 0.01402 0.73560-0.83961 0.94635
   1 -10   4 312.044 237.363   4-0.65292 0.44787-0.20992-0.53956 0.53974-0.64623
   1 -10   5 15959.1 1141.03   7-0.96187 0.77521-0.43425-0.27003-0.00061-0.01630
  -1  10  -5 16296.8 1281.46   9-0.32935 0.51607-0.09657 0.80115-0.86933 0.88638
   1 -10   5 15733.5 1355.09   4-0.61999 0.43357-0.12343-0.58110 0.59892-0.61580
  -1  10  -6 43939.8 1902.24   9-0.43802 0.60589-0.19144 0.85098-0.87937 0.80673
   1 -10   6 42107.0 1878.33   4-0.58227 0.41447-0.03608-0.62350 0.65336-0.58063
   1 -10   6 40861.7 1774.42   7-0.96123 0.79322-0.43690-0.22252-0.00060 0.07317
   1 -10   7 15929.0 1039.36   4-0.54153 0.39236 0.04853-0.66316 0.70108-0.53875
   1 -10   7 15324.2 1073.86   7-0.95839 0.80903-0.44807-0.16649-0.00057 0.16261
  -1  10  -7 15943.7 1061.49   9-0.52381 0.67284-0.26886 0.88336-0.87618 0.71385
  -1  10  -8 19703.9 1184.84   9-0.58858 0.71876-0.32912 0.89859-0.86583 0.61381
   1 -10   8 21013.2 1130.54   4-0.49864 0.36809 0.12959-0.69927 0.74218-0.49024
   1 -10   8 20310.4 1210.18   7-0.95319 0.82249-0.46638-0.10332-0.00052 0.25204
   1 -10   9 13737.3 980.435   7-0.94445 0.83240-0.49286-0.03198-0.00044 0.34144
  -1  10  -9 16450.1 1111.45   9-0.63781 0.74915-0.37621 0.90064-0.85236 0.51064
   1 -10   9 16199.8 958.576   4-0.45675 0.34483 0.20250-0.72723 0.77521-0.43366
  -1  10 -10 373.611 183.195   9-0.67306 0.76556-0.41074 0.89013-0.83910 0.40770
   1 -10  10 768.237 263.442   7-0.93085 0.83745-0.52702 0.04704-0.00034 0.43081
  -1  10 -11 629.615 244.685   9-0.69765 0.77131-0.43532 0.86967-0.82774 0.30665
   1 -10  11 226.929 128.511   7-0.90998 0.83523-0.56927 0.13415-0.00020 0.52015
  -1  10 -12 72956.0 2534.53   9-0.71377 0.76858-0.45167 0.84098-0.81922 0.20843
  -1   9   3 2512.22 452.191   3-0.43993 0.73855 0.55583 0.41171-0.10282 0.78767
   1  -9  -3 2381.43 661.436   2-0.95015 0.65319-0.52531-0.44290-0.50054-0.18488
  -1   9   2 1714.83 346.637   3-0.44356 0.72353 0.50064 0.42200-0.20823 0.80349
   1  -9  -2 2668.28 659.358   2-0.95425 0.67586-0.51354-0.40974-0.48964-0.10612
   1  -9  -1 27249.2 1829.66   2-0.95610 0.69629-0.50791-0.37043-0.48443-0.02167
  -1   9   1 30728.2 1311.32   3-0.44174 0.70306 0.43471 0.44304-0.31912 0.82478
   1  -9  -1 32494.4 1679.35   7-0.91983 0.65883-0.55052-0.32635-0.00026-0.50507
   1  -9   0 3846.16 656.034   7-0.93995 0.69760-0.50494-0.32707-0.00041-0.41545
   1  -9   0 3740.68 642.011   2-0.95537 0.71414-0.51015-0.32325-0.48650 0.07007
  -1   9   0 3255.78 408.569   3-0.43285 0.67551 0.35513 0.47773-0.43656 0.85264
   1  -9   1 7740.67 1024.97   7-0.95256 0.72886-0.46845-0.31870-0.00051-0.32587
   1  -9   1 5570.91 709.451   2-0.95111 0.72846-0.52263-0.26583-0.49806 0.17129
   1  -9   2 57043.4 2398.07   7-0.96029 0.75523-0.44070-0.30159-0.00059-0.23632
  -1   9  -3 1379.30 254.756   9-0.16453 0.35126 0.04165 0.65630-0.82923 0.97710
   1  -9   3 1893.46 446.283   7-0.96473 0.77832-0.42159-0.27584-0.00064-0.14679
   1  -9   4 1615.60 377.114   7-0.96682 0.79906-0.41144-0.24113-0.00067-0.05729
  -1   9  -4 1304.23 293.103   9-0.31838 0.48628-0.08717 0.74008-0.86755 0.92572
   1  -9   4 1620.99 366.065   4-0.62225 0.45472-0.12900-0.52384 0.59527-0.65328
   1  -9   5 141067. 3793.03   4-0.57907 0.43016-0.02911-0.57878 0.65747-0.62587
  -1   9  -5 138885. 3542.02   9-0.44674 0.59579-0.19920 0.80707-0.87953 0.84802
   1  -9   5 129199. 3085.64   7-0.96704 0.81793-0.41028-0.19743-0.00067 0.03218
   1  -9   6 106129. 2791.91   4-0.53021 0.39994 0.07064-0.63358 0.71274-0.59153
  -1   9  -6 100636. 2627.42   9-0.54598 0.67618-0.28930 0.85213-0.87349 0.75228
   1  -9   6 106647. 2736.28   7-0.96547 0.83501-0.41812-0.14473-0.00065 0.12164
   1  -9   7 10484.7 788.346   4-0.47779 0.36615 0.16657-0.68455 0.75941-0.54859
   1  -9   7 10505.8 850.711   7-0.96171 0.84990-0.43490-0.08309-0.00060 0.21107
  -1   9  -7 11790.4 882.837   9-0.61983 0.73119-0.35887 0.87666-0.85791 0.64701
  -1   9  -8 116.446 127.482   9-0.67378 0.76630-0.41146 0.88422-0.83879 0.53821
   1  -9   8-116.045 168.582   7-0.95480 0.86164-0.46098-0.01215-0.00053 0.30047
   1  -9   9 68003.8 2068.28   7-0.94378 0.86927-0.49471 0.06644-0.00044 0.38985
   1  -9   9 71008.5 1935.65   4-0.37415 0.29976 0.33207-0.76016 0.82416-0.43413
  -1   9  -9 67747.5 2167.67   9-0.71161 0.78528-0.44946 0.87718-0.82042 0.43014
   1  -9  10 896.023 261.339   7-0.92606 0.87020-0.53760 0.15420-0.00031 0.47919
  -1   9 -10 137.957 137.604   9-0.73746 0.79229-0.47610 0.85878-0.80492 0.32495
   1  -9  11 5030.42 550.811   7-0.89907 0.86186-0.58809 0.24955-0.00014 0.56850
   1  -9  11 5227.47 693.543   1 0.41346-0.45084 0.65305-0.99090 0.96799-0.39899
  -1   9 -11 4834.98 662.122   9-0.75426 0.79025-0.49377 0.83141-0.79331 0.22365
  -1   9 -12 28425.7 1671.01   9-0.76418 0.78132-0.50434 0.79694-0.78582 0.12647
   1  -9  12 27075.7 1629.76   1 0.40816-0.42682 0.68239-0.97517 0.96269-0.30400
   1  -9  13 413.592 272.345   1 0.40399-0.40394 0.70240-0.95012 0.95794-0.20957
  -1   8   5 30300.8 1524.68   3-0.42681 0.72514 0.62056 0.34009 0.04243 0.77315
   1  -8  -4 502.874 372.653   2-0.95671 0.67863-0.50601-0.41041-0.48267-0.24394
  -1   8   4-124.664 181.444   3-0.43655 0.71623 0.57904 0.33672-0.05398 0.77997
  -1   8   3 23.4111 166.652   3-0.44240 0.70342 0.52876 0.34211-0.15622 0.79263
   1  -8  -3-38.9095 233.613   2-0.96185 0.70235-0.48900-0.38248-0.46691-0.17004
   1  -8  -2 37403.6 1458.59   7-0.90798 0.66587-0.57286-0.25230-0.00019-0.54620
  -1   8   2 35831.0 1356.62   3-0.44337 0.68574 0.46755 0.35842-0.26565 0.81246
   1  -8  -1 122002. 3701.26   2-0.96628 0.74393-0.47257-0.30904-0.45167-0.00595
  -1   8   1 128404. 2403.84   3-0.43789 0.66160 0.39302 0.38806-0.38261 0.83984
   1  -8   0 11032.6 1009.26   7-0.95153 0.74672-0.47178-0.26366-0.00050-0.36694
   1  -8   0 8596.00 933.721   2-0.96518 0.76140-0.47686-0.25981-0.45565 0.08769
   1  -8   1 584.948 334.281   7-0.96143 0.77526-0.43607-0.25451-0.00060-0.27736
   1  -8   1 251.269 212.549   2-0.96060 0.77541-0.49333-0.19841-0.47091 0.19262
   1  -8   2 34641.6 1503.29   2-0.94972 0.78310-0.52651-0.12028-0.50166 0.31302
   1  -8   2 47411.3 2102.84   7-0.96710 0.79959-0.40997-0.23574-0.00067-0.18782
   1  -8   3 32530.6 1588.64   7-0.96998 0.82111-0.39390-0.20696-0.00071-0.09830
   1  -8   3 29395.2 1281.67   4-0.63095 0.48232-0.15095-0.45019 0.58067-0.67980
  -1   8  -3 29214.3 1090.44   9-0.28819 0.43725-0.06145 0.66269-0.86195 0.96126
  -1   8  -4 28017.7 1352.78   9-0.44209 0.57232-0.19506 0.75127-0.87946 0.88908
   1  -8   4 26733.6 1339.16   4-0.58330 0.45329-0.03834-0.51786 0.65202-0.66154
   1  -8   4 25726.1 1343.77   7-0.97093 0.84071-0.38794-0.16805-0.00073-0.00881
  -1   8  -4 26914.8 806.831   8-0.13134 0.26147 0.65404-0.09764 0.86726-0.85767
   1  -8   5 90559.9 2430.42   7-0.97027 0.85870-0.39214-0.11899-0.00072 0.08065
  -1   8  -5 96761.0 2559.02   9-0.56091 0.67229-0.30317 0.81434-0.87119 0.79111
   1  -8   6 10015.8 783.672   4-0.46263 0.36988 0.19259-0.65889 0.77094-0.60125
   1  -8   6 10564.1 838.977   7-0.96777 0.87485-0.40645-0.05982-0.00068 0.17009
  -1   8  -6 10339.4 787.233   9-0.64707 0.73961-0.38521 0.85134-0.84919 0.67943
  -1   8  -7 483.064 179.426   9-0.70724 0.78093-0.44502 0.86611-0.82278 0.56333
   1  -8   7 549.307 187.856   4-0.39646 0.32234 0.29871-0.72006 0.81280-0.55350
   1  -8   7 490.961 203.803   7-0.96268 0.88841-0.43078 0.00936-0.00062 0.25950
  -1   8  -8 1800.77 364.434   9-0.74775 0.80260-0.48689 0.86294-0.79797 0.44882
   1  -8   8 1683.86 329.961   7-0.95361 0.89800-0.46498 0.08843-0.00052 0.34888
   1  -8   8 1542.78 284.500   4-0.33061 0.27511 0.39412-0.77051 0.84284-0.49394
   1  -8   9 231548. 3411.43   4-0.27061 0.23374 0.47360-0.80504 0.86173-0.42322
   1  -8   9 221938. 3592.17   7-0.93850 0.90153-0.50866 0.17697-0.00039 0.43823
   1  -8   9 224528. 4121.02   1 0.41117-0.44832 0.66633-0.99755 0.96582-0.52758
  -1   8  -9 221011. 4101.34   9-0.77500 0.81100-0.51602 0.84703-0.77703 0.33819
   1  -8  10 4187.70 506.835   7-0.91432 0.89600-0.56124 0.27440-0.00023 0.52754
   1  -8  10 4415.32 619.334   1 0.40226-0.42069 0.71011-0.99626 0.95586-0.42793
  -1   8 -10 4133.85 595.006   9-0.79207 0.80923-0.53477 0.82074-0.76170 0.23317
   1  -8  10 3726.65 455.929   4-0.21986 0.20162 0.53591-0.82240 0.87211-0.34399
  -1   8 -11 1568.00 399.660   9-0.80158 0.79990-0.54542 0.78636-0.75227 0.13405
   1  -8  11 1774.58 427.755   1 0.39448-0.39419 0.74119-0.98228 0.94580-0.32818
   1  -8  12 5149.69 785.336   1 0.38850-0.36949 0.76190-0.95792 0.93748-0.23018
  -1   8 -12 4467.46 702.485   9-0.80575 0.78523-0.55015 0.74605-0.74791 0.04000
   1  -8  13 30684.7 1948.21   1 0.38461-0.34688 0.77420-0.92516 0.93185-0.13486
  -1   7   6 1503.77 355.706   3-0.41982 0.69920 0.64072 0.26816 0.09478 0.76195
  -1   7   5 4530.60 561.221   3-0.43130 0.69203 0.60421 0.25977 0.00287 0.76427
   1  -7  -5 4821.85 1102.35   2-0.96042 0.70123-0.49393-0.37070-0.47148-0.29631
  -1   7   4 16852.5 978.317   3-0.43948 0.68156 0.55947 0.25962-0.09537 0.77291
   1  -7  -4 14753.2 1656.66   2-0.96639 0.72577-0.47213-0.34756-0.45126-0.22686
   1  -7  -3 10265.1 632.672   7-0.88386 0.66064-0.61161-0.16183-0.00006-0.58739
   1  -7  -3 9405.79 1197.04   2-0.97048 0.74843-0.45489-0.31986-0.43528-0.15319
  -1   7   3 9705.41 691.583   3-0.44348 0.66691 0.50450 0.26969-0.20129 0.78925
  -1   7   2 21369.6 943.440   3-0.44191 0.64668 0.43709 0.29220-0.31534 0.81371
   1  -7  -2 21805.1 1030.17   7-0.92256 0.71799-0.54499-0.18360-0.00028-0.49769
   1  -7  -1 66890.2 1965.91   7-0.94614 0.76022-0.48808-0.19565-0.00046-0.40804
  -1   7   1 63131.6 1506.85   3-0.43248 0.61861 0.35275 0.33165-0.43984 0.84862
   1  -7   0 377.245 240.190   7-0.95982 0.79255-0.44255-0.19631-0.00058-0.31844
   1  -7   0 1710.92 404.719   2-0.97208 0.80577-0.44740-0.19254-0.42832 0.10885
   1  -7   1 2207.78 512.126   7-0.96756 0.81894-0.40758-0.18643-0.00068-0.22887
   1  -7   1 1541.35 357.222   2-0.96700 0.81927-0.46971-0.12529-0.44902 0.21921
  -1   7  -2 282848. 2763.50   9-0.22613 0.35638-0.00928 0.55885-0.84744 0.98788
   1  -7   2 287234. 3458.71   4-0.64681 0.51708-0.19294-0.35651 0.55179-0.69205
   1  -7   3 92567.8 2024.75   4-0.59629 0.48518-0.06737-0.43713 0.63447-0.68512
  -1   7  -3 93502.7 1946.68   9-0.41854 0.52994-0.17419 0.67872-0.87865 0.92940
   1  -7   4 29413.2 1285.12   4-0.53131 0.43883 0.06852-0.52807 0.71164-0.67268
  -1   7  -4 29826.5 711.621   8-0.04198 0.13453 0.69931-0.23960 0.88961-0.92854
  -1   7  -4 31457.9 1533.99   9-0.56642 0.65897-0.30831 0.76781-0.87024 0.83129
   1  -7   4 27310.2 1319.68   7-0.97327 0.88059-0.37128-0.08814-0.00077 0.03965
  -1   7  -5 361.420 160.346   9-0.66972 0.74343-0.40743 0.82189-0.84051 0.71187
   1  -7   5 651.625 288.676   4-0.45512 0.38127 0.20523-0.61983 0.77637-0.64780
   1  -7   5-83.2592 190.467   7-0.97176 0.89774-0.38237-0.03220-0.00074 0.12909
   1  -7   6 118830. 2418.44   4-0.37181 0.31659 0.33551-0.70516 0.82528-0.60711
  -1   7  -6 114357. 2515.16   9-0.73857 0.79344-0.47727 0.84669-0.80419 0.58586
   1  -7   7 3278.20 397.949   4-0.28689 0.25030 0.45267-0.77737 0.85734-0.54956
   1  -7   7 3301.92 452.112   7-0.96076 0.92403-0.43881 0.11396-0.00059 0.30790
   1  -7   7 4173.40 526.988   1 0.41337-0.45030 0.65356-0.97815 0.96792-0.66044
   1  -7   8 525.524 230.570   1 0.40025-0.41845 0.71867-0.99820 0.95335-0.55619
  -1   7  -8 335.781 209.091   9-0.80987 0.82705-0.55484 0.83418-0.74347 0.34576
   1  -7   8 222.166 130.077   4-0.21074 0.19278 0.54665-0.82640 0.87346-0.47608
   1  -7   8 558.731 212.399   7-0.94769 0.92962-0.48356 0.20358-0.00047 0.39724
   1  -7   9 66436.2 1866.36   4-0.14461 0.14527 0.62075-0.85555 0.87890-0.39191
   1  -7   9 66618.2 1960.87   7-0.92545 0.92602-0.53892 0.30379-0.00030 0.48655
   1  -7   9 60111.2 2238.11   1 0.38770-0.38718 0.76450-0.99896 0.93634-0.44948
  -1   7  -9 61742.7 2331.29   9-0.82633 0.82467-0.57397 0.80828-0.72409 0.23669
  -1   7 -10 163.078 231.776   9-0.83536 0.81486-0.58475 0.77402-0.71220 0.13511
   1  -7  10 64.9938 169.265   1 0.37724-0.35801 0.79539-0.98479 0.92080-0.34426
   1  -7  10 393.908 180.775   7-0.88974 0.90896-0.60285 0.41259-0.00009 0.57581
   1  -7  10-130.689 205.351   4-0.09396 0.11325 0.67309-0.86294 0.87805-0.30145
   1  -7  11 7655.40 969.047   1 0.36919-0.33124 0.81594-0.96027 0.90822-0.24198
  -1   7 -11 8295.12 978.651   9-0.83938 0.80003-0.58962 0.73385-0.70658 0.03980
  -1   7 -12 31090.7 1969.18   9-0.83920 0.78100-0.58940 0.68859-0.70684-0.04963
   1  -7  12 30987.3 2078.18   1 0.36388-0.30721 0.82822-0.92749 0.89968-0.14376
  -1   7 -13 68442.5 3005.48   9-0.83548 0.75844-0.58489 0.63904-0.71205-0.13411
   1  -7  13 68990.3 3328.38   1 0.36119-0.28580 0.83409-0.88830 0.89530-0.04969
   1  -6  -7-151.328 689.247   2-0.95256 0.69367-0.51849-0.33929-0.49423-0.40441
  -1   6   7-130.187 210.697   3-0.41071 0.67114 0.66094 0.19616 0.15241 0.74547
   1  -6  -6-633.481 777.871   2-0.96174 0.72143-0.48940-0.32344-0.46727-0.34170
  -1   6   6-40.3805 163.322   3-0.42379 0.66558 0.62991 0.18229 0.06618 0.74210
  -1   6   5 53004.4 1705.69   3-0.43423 0.65737 0.59126 0.17605-0.02694 0.74564
   1  -6  -5 53255.3 3637.71   2-0.96855 0.74682-0.46330-0.30461-0.44307-0.27624
   1  -6  -4 85578.8 3999.12   2-0.97337 0.77022-0.44101-0.28196-0.42240-0.20725
  -1   6   4 92714.4 2083.04   3-0.44123 0.64571 0.54353 0.17888-0.12753 0.75663
  -1   6   3 9032.59 606.775   3-0.44366 0.62950 0.48426 0.19326-0.23714 0.77666
   1  -6  -3 9981.61 565.476   7-0.89471 0.70903-0.59513-0.08175-0.00012-0.53891
   1  -6  -3 8662.28 1140.69   2-0.97657 0.79199-0.42336-0.25467-0.40601-0.13397
   1  -6  -2 4049.77 397.151   7-0.93221 0.76519-0.52389-0.10813-0.00035-0.44920
   1  -6  -2 3824.38 692.778   2-0.97831 0.81231-0.41225-0.22084-0.39570-0.05463
  -1   6   2 4019.27 379.134   3-0.43965 0.60683 0.40969 0.22293-0.35777 0.80769
  -1   6   1 85685.5 1597.24   3-0.42600 0.57453 0.31454 0.27319-0.49083 0.85117
   1  -6  -1 90375.4 2070.28   7-0.95358 0.80520-0.46509-0.12206-0.00052-0.35955
   1  -6   0 12837.7 882.435   7-0.96530 0.83558-0.41889-0.12340-0.00065-0.26995
   1  -6   0 10606.6 897.580   2-0.97655 0.84770-0.42345-0.11977-0.40610 0.13510
   1  -6   1 21227.9 1137.53   2-0.97042 0.86015-0.45513-0.04315-0.43550 0.25416
   1  -6   1 26937.2 1392.73   7-0.97133 0.86025-0.38529-0.11214-0.00073-0.18039
  -1   6  -2 192659. 2184.69   9-0.36307 0.45565-0.12566 0.57853-0.87397 0.96584
   1  -6   2 185534. 2453.31   4-0.61950 0.52730-0.12223-0.33058 0.59971-0.69148
   1  -6   3 2995.02 333.275   4-0.54938 0.47580 0.03287-0.44073 0.69262-0.69479
  -1   6  -3 3417.81 398.832   9-0.55686 0.63059-0.29940 0.70723-0.87185 0.87403
   1  -6   4 16066.4 984.729   7-0.97404 0.91891-0.36489 0.00204-0.00078 0.08808
  -1   6  -4 13191.2 353.198   8 0.26968-0.21468 0.81127-0.44825 0.91022-0.99767
  -1   6  -4 13602.8 826.611   9-0.68778 0.74267-0.42540 0.78820-0.83253 0.74502
   1  -6   4 16907.5 920.202   4-0.45908 0.40413 0.19858-0.56149 0.77353-0.68609
   1  -6   5 46070.1 1526.21   4-0.35363 0.31730 0.36181-0.67976 0.83352-0.65648
  -1   6  -5 43091.4 1474.00   9-0.76820 0.80424-0.50866 0.82642-0.78263 0.60543
   1  -6   5 46825.5 1643.59   7-0.97136 0.93488-0.38509 0.06710-0.00073 0.17751
  -1   6  -6 434084. 5113.35   9-0.81529 0.83248-0.56107 0.83378-0.73739 0.47050
   1  -6   6 439487. 4230.62   4-0.24466 0.22697 0.50599-0.77900 0.86764-0.60099
   1  -6   7 1194.73 236.514   4-0.14409 0.14502 0.62131-0.84936 0.87891-0.52266
  -1   6  -7 1376.96 332.105   9-0.84253 0.84088-0.59348 0.82115-0.70202 0.34544
   1  -6   7 1230.74 315.418   1 0.38636-0.38561 0.76877-0.99661 0.93441-0.57831
   1  -6   7 1402.68 314.724   7-0.95365 0.95447-0.46485 0.23658-0.00052 0.35624
  -1   6  -8 9.79703 130.523   9-0.85768 0.83719-0.61255 0.79519-0.67777 0.23150
   1  -6   8 263.227 128.358   4-0.06116 0.08071 0.70502-0.88813 0.87525-0.42939
   1  -6   8 97.1227 140.721   7-0.93275 0.95222-0.52264 0.33923-0.00035 0.44555
   1  -6   8 299.295 226.451   1 0.36924-0.34977 0.81583-0.99860 0.90829-0.46251
  -1   6  -9 19115.7 1459.36   9-0.86564 0.82631-0.62298 0.76058-0.66320 0.12724
   1  -6   9 16453.5 1324.44   1 0.35504-0.31686 0.84677-0.98447 0.88511-0.34964
   1  -6   9 20093.8 1111.52   7-0.89670 0.93481-0.59196 0.45340-0.00013 0.53480
   1  -6   9 18133.8 1100.01   4 0.00023 0.03796 0.76070-0.89886 0.86539-0.32992
  -1   6 -10 42792.5 2285.69   9-0.86871 0.81054-0.62711 0.71966-0.65716 0.03150
   1  -6  10 39668.0 2039.08   1 0.34482-0.28792 0.86568-0.95831 0.86779-0.24263
   1  -6  10 42610.7 1924.16   4 0.04227 0.01454 0.79580-0.88900 0.85518-0.23010
  -1   6 -11 20831.6 1680.96   9-0.86830 0.79128-0.62655 0.67408-0.65798-0.05737
   1  -6  11 17971.6 1403.14   1 0.33837-0.26276 0.87638-0.92395 0.85665-0.14180
   1  -6  12 21724.7 1692.37   5 0.25550-0.16142 0.87017-0.87423 0.85379-0.04963
   1  -6  12 20601.6 1579.21   1 0.33533-0.24100 0.88114-0.88365 0.85133-0.04679
  -1   6 -12 23452.9 1888.33   9-0.86504 0.76918-0.62219 0.62467-0.66435-0.14068
   1  -6  13 4486.88 808.570   1 0.33525-0.22220 0.88127-0.83871 0.85119 0.04304
   1  -6  13 4364.94 809.045   5 0.25545-0.14270 0.87040-0.82960 0.85352 0.04018
  -1   6 -13 5508.23 970.848   9-0.85906 0.74436-0.61434 0.57178-0.67534-0.21938
   1  -5  -8 2725.00 877.733   2-0.95026 0.71026-0.52501-0.28098-0.50027-0.43955
  -1   5   8 3168.36 532.745   3-0.39951 0.64101 0.67990 0.12541 0.21292 0.72610
   1  -5  -7 6245.45 1348.64   2-0.96078 0.73936-0.49271-0.26835-0.47034-0.37982
  -1   5   7 6369.16 675.374   3-0.41384 0.63668 0.65457 0.10585 0.13361 0.71582
  -1   5   6 4422.63 507.873   3-0.42613 0.63032 0.62277 0.09275 0.04797 0.71187
   1  -5  -6 4317.48 1160.11   2-0.96866 0.76581-0.46287-0.25325-0.44267-0.31782
   1  -5  -5 67657.6 4568.77   2-0.97430 0.79003-0.43620-0.23498-0.41793-0.25290
  -1   5   5 62401.9 1724.29   3-0.43588 0.62142 0.58279 0.08784-0.04580 0.71604
   1  -5  -4 37574.2 2757.34   2-0.97822 0.81252-0.41285-0.21338-0.39626-0.18491
  -1   5   4 36392.8 1205.31   3-0.44211 0.60899 0.53301 0.09272-0.14805 0.72871
   1  -5  -4 35338.3 860.821   7-0.83245 0.66567-0.67503 0.04986 0.00019-0.58027
   1  -5  -3 1062.19 483.715   2-0.98047 0.83336-0.39610-0.18520-0.38070-0.11081
   1  -5  -3 1214.20 183.288   7-0.89862 0.75049-0.58883 0.00852-0.00014-0.49047
  -1   5   3 895.516 181.850   3-0.44343 0.59166 0.46950 0.11134-0.26237 0.75344
   1  -5  -2 13311.6 1259.76   2-0.98154 0.85300-0.38673-0.14963-0.37200-0.02985
   1  -5  -2 13609.5 642.802   7-0.93702 0.80753-0.51237-0.02307-0.00038-0.40075
  -1   5   2 13406.9 613.835   3-0.43724 0.56682 0.38749 0.14846-0.39070 0.79218
   1  -5  -1 341437. 5481.66   2-0.98129 0.87133-0.38903-0.10239-0.37414 0.06195
   1  -5  -1 350337. 3589.48   7-0.95734 0.84650-0.45197-0.03861-0.00056-0.31110
   1  -5   0 21922.2 1216.72   2-0.97882 0.88744-0.40868-0.03781-0.39238 0.16986
   1  -5   0 25458.4 1074.32   7-0.96812 0.87594-0.40455-0.04117-0.00068-0.22150
   1  -5   1 16979.3 941.446   7-0.97305 0.89951-0.37300-0.02786-0.00076-0.13194
  -1   5  -1 16950.8 501.299   9-0.24535 0.31910-0.02534 0.42654-0.85236 0.98536
   1  -5   1 17760.6 667.422   4-0.65334 0.58003-0.21111-0.19001 0.53890-0.67180
   1  -5   1 17216.6 941.266   2-0.97024 0.89743-0.45598 0.05443-0.43628 0.30343
   1  -5   2 190.439 87.4684   4-0.58368 0.52900-0.03919-0.31698 0.65151-0.69481
  -1   5  -2 380.398 118.371   9-0.51825 0.57316-0.26377 0.61993-0.87673 0.92004
   1  -5   3 163705. 2194.72   4-0.48077 0.44471 0.16138-0.47259 0.75705-0.71074
  -1   5  -3 168751. 2935.90   9-0.69724 0.73331-0.43491 0.74603-0.82795 0.78157
   1  -5   4 30306.3 1373.38   7-0.97281 0.95522-0.37484 0.10856-0.00076 0.13648
   1  -5   4 30756.4 1272.34   4-0.34798 0.33055 0.36984-0.63610 0.83592-0.70000
  -1   5  -4 26504.0 1101.27   9-0.79615 0.81337-0.53933 0.80541-0.75773 0.62166
   1  -5   5 22614.6 1091.02   1 0.39461-0.39364 0.74069-0.96189 0.94598-0.72065
  -1   5  -5 22729.9 1180.58   9-0.84695 0.84532-0.59895 0.82000-0.69535 0.46959
   1  -5   5 24505.1 950.876   4-0.20297 0.20417 0.55571-0.77703 0.87450-0.64898
   1  -5   6 158629. 3327.98   1 0.36852-0.34883 0.81754-0.99368 0.90715-0.59213
   1  -5   6 162680. 2542.04   4-0.06960 0.08943 0.69695-0.87331 0.87614-0.56101
  -1   5  -7 137.780 163.811   9-0.88527 0.84595-0.65057 0.78154-0.61913 0.21398
   1  -5   7 197.762 172.492   4 0.03388 0.00457 0.78899-0.92040 0.85744-0.45270
   1  -5   7 161.556 157.115   1 0.34514-0.30674 0.86511-0.99618 0.86835-0.46364
   1  -5   7 177.134 192.708   7-0.93484 0.97320-0.51770 0.38600-0.00037 0.40451
   1  -5   7 214.838 66.9402   8 0.62256-0.58398 0.83673-0.96810 0.80707-0.40214
   1  -5   8 7113.13 745.918   5 0.25271-0.19568 0.88109-0.96798 0.84036-0.34600
  -1   5  -8 7730.76 425.457   6 0.05763-0.11474 0.93280-0.84624 0.34180-0.83614
  -1   5  -8 6563.39 744.618   9-0.89102 0.83287-0.65941 0.74534-0.60289 0.10806
   1  -5   8 6111.50 700.468   1 0.32724-0.27012 0.89296-0.97897 0.83703-0.34263
   1  -5   8 7864.30 636.590   7-0.89638 0.95339-0.59247 0.50563-0.00012 0.49374
   1  -5   8 7930.56 676.147   4 0.10632-0.04924 0.84448-0.93094 0.83416-0.33982
   1  -5   9 155591. 3530.47   5 0.24783-0.17214 0.89762-0.93966 0.81737-0.23346
   1  -5   9 160217. 2509.97   7-0.82908 0.90474-0.67855 0.63656 0.00020 0.58289
   1  -5   9 150432. 2856.31   4 0.15292-0.07721 0.87618-0.91770 0.81465-0.23070
  -1   5  -9 157359. 3728.39   9-0.89288 0.81588-0.66237 0.70326-0.59719 0.01266
  -1   5 -10 91816.1 3020.35   9-0.89210 0.79625-0.66112 0.65697-0.59962-0.07460
   1  -5  10 89051.8 2243.38   4 0.17930-0.08496 0.89271-0.88927 0.80198-0.12842
   1  -5  10 89281.9 2772.65   5 0.24487-0.15052 0.90630-0.90348 0.80374-0.13028
  -1   5 -11 5575.20 807.281   9-0.88919 0.77450-0.65654 0.60736-0.60830-0.15561
   1  -5  11 5213.83 571.842   4 0.19015-0.07719 0.89920-0.85081 0.79641-0.03325
   1  -5  11 4551.36 670.906   5 0.24358-0.13057 0.90982-0.86215 0.79783-0.03483
  -1   5 -12 52.6515 183.385   9-0.88414 0.75061-0.64889 0.55467-0.62207-0.23152
   1  -5  12 11.4631 204.679   5 0.24372-0.11206 0.90944-0.81691 0.79848 0.05406
  -1   5 -13 24038.7 1937.92   9-0.87682 0.72444-0.63830 0.49904-0.63984-0.30345
  -1   4   9 1355.87 364.112   3-0.38568 0.60823 0.69747 0.05606 0.27745 0.70271
  -1   4   8 67232.1 1970.27   5 0.08188 0.12204 0.89498-0.18700 0.15005 0.73991
  -1   4   8 69472.5 2232.59   3-0.40132 0.60522 0.67717 0.03146 0.20372 0.68685
   1  -4  -7 33467.3 2602.63   2-0.96663 0.78267-0.47119-0.19313-0.45039-0.35129
  -1   4   7 32972.3 1421.56   3-0.41504 0.60028 0.65199 0.01175 0.12618 0.67481
  -1   4   6 12286.1 773.477   3-0.42694 0.59353 0.62015-0.00130 0.04141 0.66998
   1  -4  -6 12489.1 1626.74   2-0.97340 0.80802-0.44085-0.17853-0.42225-0.28977
  -1   4   5 581.843 178.806   3-0.43638 0.58433 0.58000-0.00605-0.05189 0.67369
   1  -4  -5 404.713 392.372   2-0.97817 0.83136-0.41319-0.16126-0.39657-0.22578
  -1   4   4 52162.2 1334.22   3-0.44238 0.57167 0.52905 0.00001-0.15567 0.68788
   1  -4  -4 50583.6 877.380   7-0.81269 0.68345-0.69472 0.16613 0.00027-0.53193
   1  -4  -3 3770.37 273.394   7-0.89057 0.77997-0.60159 0.11786-0.00009-0.44209
  -1   4   3 3045.82 296.491   3-0.44321 0.55385 0.46243 0.02174-0.27421 0.71683
   1  -4  -3 4311.98 922.666   2-0.98266 0.87300-0.37524-0.10933-0.36132-0.08171
  -1   4   2 386.735 110.533   3-0.43534 0.52733 0.37264 0.06664-0.41205 0.76509
   1  -4  -2 23.5877 58.8882   7-0.93453 0.84258-0.51844 0.07956-0.00037-0.35235
   1  -4  -2 0.41898 279.119   2-0.98315 0.89207-0.36932-0.07032-0.35581 0.00245
   1  -4  -1 315463. 5128.34   2-0.98239 0.90989-0.37814-0.01656-0.36401 0.10031
   1  -4  -1 307277. 2869.32   7-0.95669 0.88340-0.45430 0.06029-0.00055-0.26269
   1  -4   0 4646.11 560.502   2-0.97847 0.92455-0.41114 0.06138-0.39467 0.22063
   1  -4   0 4544.12 230.692   9-0.56647 0.51155-0.30836-0.04117-0.87023 0.69610
   1  -4   0 4572.18 386.556   7-0.96778 0.91313-0.40642 0.05727-0.00068-0.17308
   1  -4   1 12720.9 483.284   4-0.63577 0.59999-0.16342-0.14105 0.57223-0.65665
   1  -4   1 10513.4 441.571   9-0.77035 0.73427-0.51099 0.20649-0.78088 0.69644
   1  -4   1 11359.3 633.986   7-0.97237 0.93637-0.37811 0.07382-0.00075-0.08354
   1  -4   1 11514.9 688.972   2-0.96275 0.92740-0.48584 0.18102-0.46398 0.37960
  -1   4  -1 11381.6 384.723   9-0.41076 0.44684-0.16733 0.47182-0.87823 0.96267
   1  -4   2 249797. 3136.14   7-0.97347 0.95612-0.36967 0.11024-0.00077 0.00596
   1  -4   2 261722. 2190.64   4-0.53033 0.51317 0.07041-0.32993 0.71263-0.70744
   1  -4   2 240418. 2956.44   9-0.87970 0.86246-0.64240 0.38295-0.63313 0.63838
  -1   4  -2 270324. 2861.14   2-0.97754 0.99431-0.20828 0.46817-0.20594 0.20065
  -1   4  -2 267249. 2869.09   9-0.69096 0.70820-0.42858 0.68804-0.83103 0.82577
  -1   4  -3 562976. 3118.63   2-0.98526 0.98345-0.31734 0.53228-0.30749 0.21254
  -1   4  -3 535737. 4640.96   9-0.82372 0.82212-0.57090 0.78531-0.72735 0.63241
  -1   4  -3 527375. 4091.33   4-0.02165 0.02018 0.74147-0.52690 0.86960-0.96439
   1  -4   3 535197. 4812.40   7-0.97192 0.97323-0.38128 0.16671-0.00074 0.09540
   1  -4   3 549013. 3895.22   4-0.36495 0.36642 0.34552-0.56009 0.82849-0.73369
   1  -4   3 554760. 5514.21   1 0.41596-0.41476 0.63715-0.85173 0.97012-0.87555
   1  -4   4 13850.6 829.451   1 0.38186-0.36194 0.78241-0.95193 0.92778-0.74352
   1  -4   4 15838.3 849.750   7-0.96659 0.98654-0.41261 0.24290-0.00066 0.18480
   1  -4   4 15027.2 695.047   4-0.16195 0.18205 0.60196-0.77158 0.87821-0.69381
  -1   4  -4 13552.0 873.342   9-0.87750 0.85705-0.63927 0.80864-0.63828 0.45364
   1  -4   5 222.743 128.072   4 0.02075 0.01798 0.77814-0.90281 0.86076-0.58675
   1  -4   5 31.3756 112.540   1 0.34453-0.30589 0.86617-0.99062 0.86730-0.59335
  -1   4  -5-9.44928 97.0540   9-0.89815 0.85886-0.67117 0.79551-0.57928 0.30496
   1  -4   5 182.952 132.061   7-0.95422 0.99282-0.46296 0.33811-0.00053 0.27414
   1  -4   6 64014.0 1522.75   4 0.14950-0.09215 0.87397-0.95369 0.81621-0.45259
   1  -4   6 61048.2 1837.09   5 0.24776-0.19046 0.89784-0.97785 0.81704-0.45338
  -1   4  -6 62398.3 1784.74   9-0.90615 0.84801-0.68613 0.76543-0.54497 0.18096
   1  -4   6 67111.2 1570.37   7-0.92954 0.98679-0.52999 0.45000-0.00033 0.36341
  -1   4  -7 28732.5 1254.22   9-0.90904 0.83206-0.69242 0.72668-0.52871 0.07501
  -1   4  -7 27560.5 683.298   6-0.00730-0.06875 0.90736-0.87251 0.31758-0.77080
  -1   4  -7 29854.2 887.467   2-0.98304 0.90692-0.25843 0.29363-0.25266-0.20094
   1  -4   7 27080.1 895.077   7-0.88359 0.95950-0.61200 0.57687-0.00006 0.45261
   1  -4   7 27774.9 981.430   4 0.22948-0.15350 0.92117-0.95593 0.77449-0.32127
   1  -4   7 27160.7 1215.81   5 0.23853-0.16258 0.92222-0.95738 0.77502-0.32181
   1  -4   8 36422.3 919.953   7-0.79991 0.89446-0.70641 0.71614 0.00032 0.54171
  -1   4  -8 36314.9 1513.08   9-0.90958 0.81375-0.69367 0.68289-0.52533-0.01806
   1  -4   8 36723.1 1458.80   5 0.23249-0.13788 0.93457-0.92487 0.74824-0.20549
  -1   4  -8 39823.5 1169.32   2-0.98493 0.89023-0.33704 0.32730-0.32581-0.21745
  -1   4  -8 40543.7 920.171   6-0.41382 0.31905 0.65385-0.66392 0.13284-0.67564
   1  -4   9 75483.2 2186.54   5 0.22919-0.11592 0.94037-0.88582 0.73378-0.10149
  -1   4  -9 77606.0 2367.96   9-0.90863 0.79396-0.69148 0.63567-0.53121-0.10187
  -1   4  -9 82688.5 1870.38   2-0.97962 0.86635-0.40286 0.34818-0.38698-0.24594
   1  -4  10 10312.6 866.259   5 0.22809-0.09617 0.94216-0.84275 0.72900-0.00716
  -1   4 -10 11445.2 998.105   9-0.90636 0.77285-0.68657 0.58572-0.54387-0.17891
  -1   4 -11 4848.67 708.623   9-0.90261 0.75026-0.67919 0.53330-0.56156-0.25091
   1  -4  11 4159.25 585.165   5 0.22877-0.07819 0.94105-0.79679 0.73198 0.07940
   1  -4  12 1114.04 354.046   5 0.23082-0.06158 0.93758-0.74846 0.74092 0.16001
  -1   4 -12 2147.26 537.232   9-0.89710 0.72590-0.66936 0.47843-0.58308-0.31908
  -1   3   9 2547.14 400.840   5 0.10865 0.07634 0.93004-0.27379 0.25076 0.68035
   1  -3  -9 2628.09 712.037   2-0.95064 0.76698-0.52396-0.13351-0.49930-0.43323
  -1   3   9 2121.45 428.272   3-0.38588 0.57084 0.69725-0.04039 0.27656 0.65515
   1  -3  -8 68850.9 3347.37   2-0.96197 0.79689-0.48859-0.12394-0.46653-0.37634
  -1   3   8 75933.3 1976.34   5 0.08947 0.07687 0.90577-0.29438 0.17844 0.66313
  -1   3   8 70976.5 2144.05   3-0.40092 0.56723 0.67779-0.06582 0.20577 0.63635
   1  -3  -7 15474.9 1568.64   2-0.97037 0.82387-0.45539-0.11221-0.43574-0.31746
  -1   3   7 14794.6 899.989   3-0.41424 0.56189 0.65373-0.08666 0.13116 0.62138
  -1   3   6 14.5633 154.869   3-0.42598 0.55498 0.62324-0.10106 0.04914 0.61381
   1  -3  -6-108.650 318.539   2-0.97635 0.84842-0.42468-0.09797-0.40724-0.25629
   1  -3  -5 26613.4 2053.49   2-0.98023 0.87088-0.39810-0.07962-0.38256-0.19132
  -1   3   5 28275.1 1012.44   3-0.43561 0.54596 0.58424-0.10696-0.04259 0.61595
   1  -3  -5 26832.1 445.867   7-0.53397 0.42362-0.84082 0.36394 0.00115-0.57387
   1  -3  -4 377388. 7704.47   2-0.98250 0.89173-0.37702-0.05576-0.36298-0.12124
   1  -3  -4 374144. 1915.92   7-0.74868 0.65699-0.74652 0.31450 0.00051-0.48376
   1  -3  -3 332.755 76.6132   7-0.85824 0.78519-0.64579 0.25863 0.00007-0.39384
  -1   3   3 107.401 83.2732   3-0.44333 0.51637 0.46595-0.07846-0.26834 0.66252
   1  -3  -3 393.829 422.817   2-0.98352 0.91132-0.36448-0.02336-0.35132-0.04322
  -1   3   2 13238.1 496.842   3-0.43492 0.48931 0.36952-0.02692-0.41646 0.72105
   1  -3  -2 13090.9 450.941   7-0.91617 0.86177-0.55771 0.21541-0.00024-0.30405
   1  -3  -2 13465.0 1333.14   2-0.98350 0.92988-0.36475 0.02185-0.35157 0.04669
   1  -3  -1 1867.49 457.157   2-0.98160 0.94656-0.38619 0.08822-0.37150 0.15627
   1  -3  -1 1936.04 121.683   9-0.19093 0.15483 0.01993-0.31780-0.83749 0.62223
   1  -3  -1 1919.97 184.454   7-0.94673 0.91098-0.48639 0.18895-0.00046-0.21436
   1  -3   0 139026. 1025.30   9-0.57021 0.55296-0.31186 0.05903-0.86955 0.74398
   1  -3   0 134965. 1652.21   7-0.96059 0.94349-0.43948 0.18690-0.00059-0.12475
  -1   3  -1 151578. 1335.59   4-0.46976 0.46802 0.18044 0.02739 0.76562-0.72968
   1  -3   1 156534. 1350.99   4-0.61724 0.61898-0.11668-0.09114 0.60332-0.63926
   1  -3   1 150841. 1871.22   9-0.84362 0.84521-0.59483 0.38704-0.70040 0.66452
   1  -3   1 147080. 1823.11   7-0.96573 0.96728-0.41684 0.20912-0.00065-0.03522
  -1   3  -1 146331. 1385.51   9-0.63721 0.63562-0.37563 0.58342-0.85255 0.88843
  -1   3  -1 144358. 2155.35   2-0.98521 0.98309-0.32390 0.53199-0.31358 0.34948
  -1   3  -2 278824. 3154.36   9-0.85225 0.83182-0.60561 0.76835-0.68694 0.63312
   1  -3   2 274088. 1881.23   4-0.42941 0.44978 0.24730-0.41017 0.79358-0.73992
  -1   3  -2 270797. 2017.50   4-0.17704 0.15668 0.58525-0.42237 0.87719-0.93085
   1  -3   2 272974. 2566.66   7-0.96509 0.98528-0.41992 0.25706-0.00064 0.05425
  -1   3  -3 244287. 2666.48   9-0.90445 0.86518-0.68272 0.80043-0.55328 0.40978
   1  -3   3 237584. 2380.58   7-0.95815 0.99699-0.44897 0.33097-0.00057 0.14364
   1  -3   3 247650. 3457.66   1 0.36509-0.32623 0.82550-0.94332 0.90165-0.75846
  -1   3  -3 243709. 2497.75   4 0.23766-0.27666 0.92543-0.80750 0.76957-0.91285
   1  -3   3 235718. 2491.02   4-0.12252 0.16151 0.64404-0.76197 0.87905-0.73578
   1  -3   4 320.113 97.2185   7-0.94131 0.99881-0.50139 0.42825-0.00042 0.23297
   1  -3   4 569.720 198.919   5 0.24730-0.18975 0.89923-0.97236 0.81494-0.58199
   1  -3   4 603.985 144.653   4 0.14486-0.08723 0.87093-0.94390 0.81829-0.58541
   1  -3   5 4072.39 286.366   7-0.90673 0.98288-0.57507 0.54680-0.00018 0.32221
   1  -3   5 4246.22 398.020   5 0.23003-0.15382 0.93895-0.96723 0.73745-0.41495
   1  -3   6 462824. 2753.34   7-0.84118 0.93598-0.66562 0.68221 0.00015 0.41135
  -1   3  -6 461290. 2531.83   6-0.12060 0.02561 0.85342-0.87029 0.27197-0.68406
   1  -3   7 72384.6 971.120   7-0.72090 0.83434-0.76459 0.82603 0.00061 0.50037
   1  -3   7 75715.8 1792.88   5 0.21141-0.09789 0.96241-0.90098 0.65781-0.15622
  -1   3  -7 74885.6 1201.20   6-0.45597 0.34227 0.61707-0.67886 0.11000-0.61167
  -1   3  -8 6874.38 370.632   6-0.72185 0.58943 0.31807-0.42477-0.05762-0.53363
  -1   3  -8 6879.83 597.980   2-0.98353 0.85137-0.26516 0.15869-0.25892-0.33282
   1  -3   8 7086.54 590.084   5 0.20843-0.07624 0.96487-0.85858 0.64531-0.05418
  -1   3  -9 392.788 199.311   2-0.98486 0.83412-0.33914 0.18773-0.32777-0.35364
   1  -3   9 88.5057 161.362   5 0.20820-0.05736 0.96504-0.81390 0.64435 0.03632
   1  -3  10 54422.7 1900.13   5 0.20998-0.04048 0.96363-0.76763 0.65181 0.11841
   1  -3  11 5263.52 643.040   5 0.21323-0.02507 0.96077-0.71991 0.66545 0.19432
   1  -3  12 197.242 150.161   5 0.21755-0.01073 0.95634-0.67063 0.68373 0.26558
  -1   3 -12 147.888 211.420   9-0.90556 0.69669-0.68492 0.39728-0.54795-0.40277
  -1   2  10 4650.69 563.099   5 0.13487 0.03121 0.95570-0.35119 0.35112 0.62116
  -1   2  10 5176.95 683.779   3-0.36771 0.53372 0.71374-0.10866 0.34981 0.62305
  -1   2   9 7323.49 722.097   3-0.38354 0.53090 0.69975-0.13957 0.28666 0.59661
   1  -2  -9 6745.98 985.690   2-0.95363 0.80744-0.51537-0.04537-0.49134-0.39271
  -1   2   9 6791.11 624.094   5 0.11833 0.02910 0.94057-0.38091 0.28757 0.59516
   1  -2  -8 616.695 334.270   2-0.96430 0.83668-0.48018-0.03563-0.45872-0.33566
  -1   2   8 403.049 216.767   3-0.39804 0.52674 0.68205-0.16676 0.22028 0.57340
  -1   2   7 21062.0 911.716   5 0.08238 0.02773 0.89570-0.42575 0.15190 0.55175
  -1   2   7 21877.2 1036.48   3-0.41093 0.52099 0.66050-0.19010 0.15109 0.55301
   1  -2  -7 22266.3 1671.37   2-0.97207 0.86303-0.44746-0.02341-0.42838-0.27634
  -1   2   6 11401.1 676.733   3-0.42282 0.51423 0.63268-0.20718 0.07337 0.54113
   1  -2  -6 12044.0 1199.69   2-0.97751 0.88705-0.41749-0.00844-0.40056-0.21450
   1  -2  -5 13286.6 1240.58   2-0.98082 0.90894-0.39317 0.01218-0.37798-0.14741
  -1   2   5 13646.7 658.449   3-0.43297 0.50572 0.59711-0.21651-0.01362 0.53854
   1  -2  -4 230279. 1169.91   7-0.55685 0.50270-0.83483 0.49938 0.00109-0.43591
   1  -2  -4 222028. 4887.36   2-0.98262 0.92931-0.37570 0.03964-0.36174-0.07399
   1  -2  -3 10054.7 1056.66   2-0.98311 0.94838-0.36986 0.07875-0.35632 0.01025
  -1   2   3 11793.6 488.762   3-0.44367 0.47912 0.48463-0.19381-0.23650 0.58224
   1  -2  -3 10887.8 278.308   7-0.74820 0.71269-0.74686 0.45627 0.00051-0.34586
  -1   2   2 12387.0 428.058   3-0.43698 0.45378 0.38537-0.13944-0.39378 0.64992
   1  -2  -2 12654.0 331.192   7-0.84916 0.83231-0.65660 0.41087 0.00011-0.25599
   1  -2  -2 12435.7 1121.66   2-0.98190 0.96575-0.38319 0.13701-0.36870 0.11230
  -1   2   1 620353. 5912.46   6-0.95903 0.95741-0.19822 0.39913-0.29484 0.46134
   1  -2  -1 663342. 7436.82   2-0.97499 0.97741-0.43246 0.23122-0.41446 0.24771
  -1   2   0 538584. 2641.54   7-0.96966 0.94922-0.39580 0.55181-0.00071 0.07763
  -1   2   0 602579. 1343.88   9-0.28203 0.26162-0.05624 0.21235-0.86069 0.93770
   1  -2   0 562318. 2516.95   7-0.92504 0.94548-0.53978 0.38377-0.00030-0.07663
  -1   2   0 578013. 4628.13   2-0.97962 0.95862-0.40282 0.55913-0.38695 0.46403
   1  -2   0 580538. 1560.82   9-0.68573 0.70614-0.42335 0.26723-0.83349 0.75648
  -1   2  -1 27826.1 406.906   4-0.45775 0.41848 0.20082-0.08964 0.77449-0.78703
  -1   2  -1 28788.9 594.629   7-0.96704 0.92795-0.41028 0.52143-0.00067-0.01188
  -1   2  -1 26202.8 693.506   1 0.40220-0.44129 0.71037-0.59917 0.95578-0.96821
   1  -2   1 27492.0 404.599   4-0.59902 0.63829-0.07363-0.03755 0.63061-0.61807
   1  -2   1 27334.8 568.738   7-0.93048 0.96957-0.52786 0.41671-0.00034 0.01288
  -1   2  -1 25958.1 674.056   9-0.88909 0.84984-0.65640 0.76748-0.60857 0.59588
  -1   2  -2 41666.4 713.825   7-0.97112 0.91338-0.38669 0.45297-0.00073-0.10129
  -1   2  -2 40707.1 1196.33   5 0.23710-0.29492 0.92536-0.85910 0.76866-0.87091
   1  -2   2 42603.3 910.583   4-0.09239 0.15028 0.67466-0.74089 0.87795-0.77581
   1  -2   2 42479.3 710.876   7-0.91999 0.97773-0.55020 0.48391-0.00027 0.10229
  -1   2  -2 42212.6 781.716   4 0.24187-0.29976 0.92757-0.86134 0.76700-0.86915
   1  -2   3 125246. 1653.31   5 0.22535-0.14888 0.94636-0.96776 0.71712-0.52533
   1  -2   3 123702. 1167.30   7-0.89002 0.96641-0.60243 0.58100-0.00009 0.19159
   1  -2   4 564.716 131.082   5 0.20145-0.10632 0.96945-0.94600 0.61631-0.33497
  -1   2  -4 568.417 81.7066   6 0.05728-0.15248 0.93267-0.95635 0.34167-0.62306
   1  -2   5 43961.0 1076.95   5 0.18835-0.07456 0.97423-0.90592 0.56262-0.19174
   1  -2   5 42168.6 601.400   7-0.71050 0.82419-0.77078 0.83908 0.00064 0.36980
  -1   2  -5 42382.0 738.241   6-0.27183 0.15791 0.76195-0.83054 0.20424-0.57521
   1  -2   6 228034. 2657.26   5 0.18274-0.05030 0.97493-0.86177 0.53992-0.07949
  -1   2  -6 228054. 2068.50   6-0.52605 0.39341 0.55049-0.66399 0.07012-0.53066
   1  -2   6 230996. 1243.40   7-0.48163 0.61397-0.85172 0.96488 0.00128 0.45864
   1  -2   7 24072.4 942.268   5 0.18157-0.03047 0.97499-0.81697 0.53519 0.01478
  -1   2  -7 27194.9 947.607   6-0.71333 0.56197 0.33003-0.48845-0.05142-0.49871
  -1   2  -8 7731.89 440.206   6-0.84826 0.67819 0.10768-0.31102-0.16129-0.47841
   1  -2   8 7945.66 592.497   5 0.18336-0.01360 0.97489-0.77202 0.54240 0.09712
  -1   2  -8 8438.29 776.976   2-0.98169 0.81207-0.24293 0.03973-0.23822-0.40200
   1  -2   9 18077.0 976.309   5 0.18696 0.00146 0.97447-0.72674 0.55699 0.17207
  -1   2  -9 19763.3 1245.56   2-0.98526 0.79706-0.31424 0.06610-0.30460-0.42528
   1  -2  10 147072. 3019.12   5 0.19226 0.01482 0.97328-0.68070 0.57854 0.24006
  -1   2 -10 156345. 3704.50   2-0.98214 0.77537-0.38076 0.08769-0.36645-0.45309
   1  -2  11 1218.84 334.477   5 0.19830 0.02743 0.97103-0.63359 0.60332 0.30483
   1  -2  12-87.1135 206.739   5 0.20508 0.03931 0.96726-0.58497 0.63136 0.36633
  -1   1  11 52182.1 1934.51   5 0.15941-0.01224 0.97066-0.41787 0.44686 0.56658
  -1   1  10 5265.55 660.804   3-0.36307 0.49148 0.71702-0.20862 0.36687 0.55754
  -1   1  10 4651.79 541.204   5 0.14597-0.01747 0.96366-0.45573 0.39421 0.52968
  -1   1   9 756.502 243.922   3-0.37804 0.48780 0.70515-0.24164 0.30953 0.52530
  -1   1   9 484.590 172.645   5 0.13186-0.02202 0.95324-0.49017 0.33951 0.49484
   1  -1  -9 712.562 319.812   2-0.95357 0.84484-0.51555 0.05153-0.49150-0.34407
   1  -1  -8 47512.3 2237.71   2-0.96392 0.87377-0.48156 0.06248-0.46001-0.28590
  -1   1   8 48964.5 1621.76   3-0.39191 0.48303 0.69021-0.27160 0.24952 0.49572
  -1   1   8 48830.4 1463.45   5 0.11708-0.02588 0.93928-0.52106 0.28280 0.46201
  -1   1   7 224882. 2831.38   5 0.10156-0.02903 0.92157-0.54821 0.22390 0.43136
   1  -1  -7 225698. 4715.55   2-0.97139 0.89981-0.45070 0.07656-0.43139-0.22486
  -1   1   7 229187. 3190.94   3-0.40460 0.47706 0.67192-0.29820 0.18653 0.46912
  -1   1   6 11007.9 564.868   5 0.08470-0.03083 0.89906-0.57055 0.16058 0.40514
  -1   1   6 9806.31 605.661   3-0.41639 0.47019 0.64897-0.32015 0.11761 0.44845
   1  -1  -6 10492.2 965.102   2-0.97647 0.92347-0.42395 0.09475-0.40656-0.16002
   1  -1  -5 519.390 223.062   2-0.97943 0.94501-0.40425 0.11999-0.38827-0.08864
  -1   1   5 543.075 138.156   3-0.42706 0.46222 0.61975-0.33582 0.04041 0.43606
   1  -1  -4 10173.3 867.198   2-0.98057 0.96473-0.39529 0.15596-0.37995-0.00731
  -1   1   4 9873.25 390.720   6-0.71864 0.73552 0.32260-0.08357-0.05528 0.44205
  -1   1   4 10923.0 499.818   3-0.43624 0.45274 0.58083-0.34180-0.05008 0.43696
  -1   1   3 90563.8 1217.20   3-0.44263 0.44048 0.52504-0.33090-0.16328 0.46057
  -1   1   3 89122.3 848.739   7-0.96167 0.95964-0.43506 0.62908-0.00060 0.29754
  -1   1   3 88883.1 1203.51   6-0.84490 0.84306 0.11435 0.07976-0.15816 0.45536
   1  -1  -3 88496.6 591.236   7-0.35166 0.35370-0.86416 0.67014 0.00156-0.29850
  -1   1   2 110691. 1129.22   3-0.44170 0.42090 0.43413-0.28488-0.32003 0.52773
  -1   1   2 113178. 852.920   7-0.89037 0.86969-0.60189 0.75104-0.00009 0.20755
   1  -1  -2 111512. 709.853   7-0.56030 0.58098-0.83386 0.68470 0.00108-0.20854
  -1   1   1 390406. 4252.65   2-0.97258 0.93269-0.44496 0.54947-0.42606 0.54433
  -1   1   1 395770. 1460.41   7-0.82191 0.78258-0.68579 0.79009 0.00023 0.11775
   1  -1  -1 393279. 1373.60   7-0.67144 0.71077-0.79163 0.68733 0.00077-0.11875
   1  -1   0 69236.9 582.264   7-0.71712 0.77510-0.76687 0.70744 0.00062-0.02913
  -1   1   0 66795.6 586.601   7-0.78595 0.72797-0.71834 0.77777 0.00037 0.02813
   1  -1   1 6767.33 321.512   8-0.05717 0.13399 0.69203-0.70655 0.88632-0.82525
   1  -1   1 6388.40 179.293   7-0.70840 0.78504-0.77200 0.75742 0.00065 0.06032
   1  -1   1 6225.21 287.145   5 0.24389-0.16716 0.90899-0.92352 0.79924-0.73815
  -1   1  -1 5706.07 253.852   5 0.22286-0.29959 0.94984-0.93531 0.70642-0.76751
  -1   1  -1 6036.69 175.465   7-0.79429 0.71766-0.71131 0.72588 0.00034-0.06131
  -1   1  -2 24883.0 513.989   5 0.13488-0.23027 0.95571-0.98605 0.35117-0.50180
  -1   1  -2 25492.9 436.033   6 0.11307-0.20850 0.95137-0.98184 0.36137-0.51205
  -1   1  -2 24350.4 363.337   7-0.84387 0.74859-0.66263 0.63235 0.00014-0.15058
   1  -1   2 26035.7 532.714   5 0.17846-0.08307 0.97498-0.94465 0.52267-0.37203
   1  -1   2 25614.9 357.035   7-0.64325 0.73853-0.80454 0.83482 0.00085 0.14959
   1  -1   3 906457. 3645.70   5 0.15277-0.03873 0.96758-0.89239 0.42079-0.18061
   1  -1   3 918615. 2091.49   7-0.50363 0.61756-0.84759 0.92274 0.00122 0.23869
   1  -1   4 37697.7 405.170   7-0.25438 0.38697-0.86165 0.98165 0.00175 0.32764
   1  -1   4 40209.0 883.538   5 0.14429-0.01159 0.96257-0.84253 0.38766-0.05793
  -1   1  -4 39433.4 735.334   6-0.43531 0.30245 0.63539-0.75569 0.12130-0.45114
  -1   1  -5 292.583 78.4478   6-0.60460 0.45303 0.46662-0.63184 0.02216-0.44159
   1  -1   5 124.440 75.4244   5 0.14363 0.00773 0.96214-0.79724 0.38510 0.03417
  -1   1  -6 4375.68 379.584   6-0.73279 0.56250 0.30237-0.51251-0.06571-0.44329
   1  -1   6 3950.14 357.466   5 0.14696 0.02306 0.96427-0.75452 0.39804 0.11077
  -1   1  -7 91037.3 2074.80   6-0.83043 0.64142 0.14218-0.39723-0.14498-0.45360
   1  -1   7 85767.7 1769.42   5 0.15260 0.03608 0.96748-0.71288 0.42010 0.17826
  -1   1  -8 25571.2 1505.59   2-0.98182 0.77473-0.24427-0.05566-0.23947-0.44923
  -1   1  -8 26224.8 982.207   6-0.90491 0.69718-0.02022-0.27975-0.21956-0.46859
   1  -1   8 25168.6 1052.76   5 0.15949 0.04785 0.97069-0.67123 0.44717 0.24073
  -1   1  -9 9474.53 958.186   2-0.98525 0.75959-0.31161-0.03325-0.30216-0.47620
   1  -1   9 10095.3 729.658   5 0.16723 0.05876 0.97328-0.62897 0.47781 0.29963
   1  -1  10 44784.2 1674.20   5 0.17554 0.06911 0.97479-0.58562 0.51097 0.35602
  -1   1 -10 48220.0 2279.38   2-0.98262 0.73839-0.37561-0.01419-0.36167-0.50636
   1  -1  11 538.705 214.549   5 0.18450 0.07881 0.97479-0.54077 0.54702 0.40951
  -1   0  11 846.397 286.701   5 0.17105-0.06146 0.97415-0.51795 0.49303 0.47203
   1   0 -11 450.751 304.070   9-0.90210 0.79057-0.67823 0.22010-0.56377-0.40271
  -1   0  10 9206.30 740.584   5 0.16017-0.06924 0.97096-0.55962 0.44988 0.42564
   1   0 -10 9018.51 860.955   9-0.90903 0.81634-0.69238 0.27929-0.52881-0.34798
  -1   0   9 9409.46 682.131   5 0.14911-0.07684 0.96556-0.59907 0.40646 0.37951
   1   0  -9 9411.67 948.879   2-0.94927 0.87801-0.52773 0.16045-0.50279-0.28430
  -1   0   9 9438.03 769.843   3-0.36889 0.44106 0.71285-0.34602 0.34536 0.44102
  -1   0   8 43309.5 1484.97   3-0.38187 0.43539 0.70145-0.37952 0.29371 0.40309
   1   0  -8 41838.2 1867.44   2-0.95956 0.90687-0.49684 0.17449-0.47417-0.22326
  -1   0   8 41822.3 1308.17   5 0.13795-0.08433 0.95809-0.63647 0.36303 0.33339
  -1   0   7 148135. 2484.18   3-0.39373 0.42859 0.68791-0.41086 0.24105 0.36615
   1   0  -7 141853. 3273.55   2-0.96682 0.93270-0.47045 0.19303-0.44970-0.15806
  -1   0   7 143469. 2225.35   5 0.12677-0.09181 0.94877-0.67199 0.31992 0.28696
  -1   0   6 46.6562 29.0440   6-0.25437 0.27103 0.77370-0.54147 0.21247 0.30501
  -1   0   6-24.8814 112.288   3-0.40468 0.42089 0.67180-0.43965 0.18612 0.33149
  -1   0   6-30.6860 83.7401   5 0.11558-0.09928 0.93770-0.70578 0.27709 0.24024
  -1   0   5 129.362 71.4860   5 0.10479-0.10715 0.92551-0.73844 0.23613 0.19166
  -1   0   5 171.854 43.9807   6-0.43496 0.43290 0.63569-0.44838 0.12149 0.30641
  -1   0   5 221.148 91.6247   3-0.41502 0.41258 0.65204-0.46478 0.12631 0.30172
   1   0  -4 459966. 4711.95   2-0.97108 0.99270-0.45211 0.30951-0.43269 0.09392
  -1   0   4 477041. 1385.26   7-0.63809 0.61716-0.80673 0.94903 0.00087 0.33712
  -1   0   4 476209. 3052.26   3-0.42473 0.40364 0.62712-0.48476 0.05899 0.27945
  -1   0   4 467107. 2776.26   5 0.09432-0.11534 0.91231-0.77010 0.19664 0.14161
  -1   0   4 463638. 1822.94   6-0.63397 0.61319 0.43236-0.28997 0.00322 0.33511
  -1   0   3 160160. 1093.01   6-0.86294 0.82345 0.07755 0.01993-0.17534 0.42408
  -1   0   3 166198. 1378.10   5 0.08484-0.12452 0.89927-0.80191 0.16111 0.08759
  -1   0   3 167822. 838.575   7-0.36377 0.32419-0.86380 0.96125 0.00154 0.24697
   1   0  -3 160456. 2427.82   2-0.95942 0.99962-0.49728 0.39962-0.47458 0.22547
  -1   0   3 164654. 1517.21   3-0.43387 0.39412 0.59300-0.49553-0.02301 0.27185
  -1   0   2 47912.3 463.655   7-0.17421 0.11598-0.85280 0.90538 0.00189 0.15714
  -1   0   2 48943.8 656.456   3-0.44182 0.38343 0.53672-0.48415-0.14088 0.30013
  -1   0   2 48327.4 587.422   5 0.07821-0.13654 0.88953-0.83703 0.13636 0.02280
   1   0  -2 47404.3 956.168   9-0.89966 0.95772-0.67380 0.62102-0.57362 0.41435
  -1   0   1 7085.93 368.883   8 0.66171-0.73876 0.83021-0.82241 0.78396-0.71424
  -1   0   1 7021.21 272.813   9-0.78884 0.71194-0.53120 0.53894-0.76474 0.83431
  -1   0   1 7621.59 179.627   3-0.43723 0.36018 0.38740-0.37972-0.39082 0.46049
  -1   0   1 7225.35 181.193   7-0.06850-0.00838-0.83238 0.84010 0.00206 0.06750
  -1   0   1 7528.43 148.651   5 0.08661-0.16360 0.90178-0.89413 0.16772-0.09810
   1   0  -1 7196.60 230.040   9-0.70259 0.77950-0.44031 0.43256-0.82523 0.75565
  -1   0  -1 5752.68 216.395   3-0.38210 0.26775 0.70123-0.78334 0.29277-0.40228
  -1   0  -1 5582.07 160.296   7-0.10978-0.00440-0.84151 0.75951 0.00200-0.11138
  -1   0  -1 5824.20 175.625   4-0.63906 0.52474-0.17206 0.08995 0.56631-0.67581
   1   0   1 5875.98 188.414   4-0.54420 0.65852 0.04323 0.03887 0.69824-0.58874
   1   0   1 5586.03 205.501   6-0.13864 0.25301 0.84370-0.76151 0.26430-0.15474
  -1   0  -1 5714.20 211.598   6-0.29079 0.17643 0.74882-0.83101 0.19516-0.30473
   1   0   2 1698.26 132.353   6-0.19616 0.32924 0.81059-0.68348 0.23914-0.03999
   1   0   2 1746.01 164.282   3-0.37183 0.50483 0.71054-0.58354 0.33415-0.13505
  -1   0  -2 1891.78 154.642   3-0.42050 0.28750 0.63896-0.76596 0.09003-0.28913
  -1   0  -2 1722.85 85.2404   7-0.25554 0.12271-0.86173 0.73487 0.00175-0.20061
  -1   0  -2 1697.51 142.773   6-0.45703 0.32395 0.61612-0.74322 0.10942-0.30856
   1   0   3 454759. 3012.10   3-0.37875 0.53041 0.70448-0.53259 0.30663-0.01794
   1   0   3 467280. 2580.29   5 0.07987 0.07176 0.89201-0.72023 0.14253 0.14603
  -1   0  -3 439857. 1275.83   7-0.48198 0.33051-0.85166 0.67995 0.00128-0.28961
  -1   0  -3 438638. 2645.38   6-0.58201 0.43021 0.49185-0.66387 0.03635-0.32507
   1   0   3 456005. 2369.18   6-0.19425 0.34605 0.81174-0.63972 0.23999 0.04873
   1   0   4 7943.78 461.970   3-0.37719 0.54749 0.70593-0.48914 0.31300 0.06529
   1   0   4 8142.74 403.880   5 0.09175 0.07853 0.90887-0.69224 0.18696 0.19114
  -1   0  -4 7799.87 419.875   6-0.68245 0.51193 0.37170-0.58864-0.02951-0.34879
  -1   0  -4 6783.12 141.297   7-0.79377 0.62365-0.71175 0.49518 0.00034-0.37815
   1   0   5 10160.1 586.637   3-0.37188 0.56084 0.71050-0.44881 0.33393 0.13394
   1   0   5 9876.21 497.847   5 0.10359 0.08535 0.92406-0.66257 0.23158 0.23607
  -1   0  -5 11123.5 616.303   6-0.76526 0.57603 0.25349-0.51534-0.09053-0.37734
   1   0   6 95494.8 2020.33   3-0.36430 0.57191 0.71618-0.40960 0.36241 0.19505
   1   0   6 93437.3 1707.55   5 0.11527 0.09232 0.93737-0.63104 0.27592 0.28127
   1   0   7 212513. 2869.30   5 0.12707 0.09918 0.94904-0.59784 0.32106 0.32568
  -1   0  -7 221438. 3667.90   6-0.89134 0.66467 0.01367-0.36536-0.20446-0.44257
   1   0   8 872.023 204.544   5 0.13872 0.10619 0.95867-0.56262 0.36602 0.37027
  -1   0  -8 455.079 160.747   6-0.93688 0.69149-0.11341-0.28319-0.25983-0.47678
  -1   0  -8 403.219 249.914   2-0.98309 0.73855-0.25907-0.13758-0.25325-0.48392
  -1   0  -9 106.430 214.238   2-0.98523 0.72210-0.32240-0.11920-0.31219-0.51465
   1   0   9 139.446 104.009   5 0.15029 0.11328 0.96623-0.52533 0.41107 0.41476
   1   0  10 14849.6 988.536   5 0.16156 0.12066 0.97149-0.48573 0.45537 0.46000
  -1   0 -10 13154.5 1316.83   2-0.98194 0.70024-0.38288-0.10365-0.36842-0.54808
   1   0  11 1511.52 351.657   5 0.17262 0.12826 0.97442-0.44381 0.49930 0.50562
  -1   0 -11 2241.44 560.561   2-0.97309 0.67282-0.44241-0.08906-0.42370-0.58247
   1   1 -12-54.5459 174.964   9-0.88616 0.79345-0.65191 0.24544-0.61675-0.39086
  -1  -1  12-130.366 196.186   5 0.19406-0.10339 0.97271-0.56825 0.58593 0.42029
  -1  -1  11 45004.6 1738.75   5 0.18532-0.11331 0.97470-0.61509 0.55036 0.36632
   1   1 -11 48816.3 2280.61   9-0.89568 0.82182-0.66697 0.30555-0.58800-0.32992
   1   1 -10 70599.5 2478.53   9-0.90253 0.84751-0.67904 0.36266-0.56190-0.26633
  -1  -1  10 68176.4 1950.51   5 0.17710-0.12374 0.97492-0.66017 0.51720 0.30993
   1   1  -9 13706.7 992.143   9-0.90725 0.87108-0.68845 0.41710-0.53912-0.19942
  -1  -1   9 13597.8 798.914   5 0.16943-0.13473 0.97382-0.70392 0.48657 0.25101
  -1  -1   8 1889.35 295.691   5 0.16280-0.14676 0.97193-0.74689 0.46025 0.18779
  -1  -1   8 1742.38 311.386   3-0.36613 0.38205 0.71489-0.48963 0.35568 0.29267
  -1  -1   7 12943.1 733.668   3-0.37606 0.37333 0.70694-0.52657 0.31749 0.24126
   1   1  -7 10865.0 791.499   2-0.95353 0.95688-0.51567 0.33498-0.49161-0.06767
  -1  -1   7 12513.5 653.824   5 0.15737-0.15999 0.96979-0.78960 0.43883 0.11966
  -1  -1   6 774.032 154.460   5 0.15407-0.17535 0.96824-0.83290 0.42587 0.04308
  -1  -1   6 666.747 155.803   3-0.38474 0.36336 0.69849-0.56301 0.28152 0.18765
  -1  -1   6 717.678 58.7911   7-0.37654 0.35537-0.86326 0.99871 0.00151 0.46700
   1   1  -6 1028.34 239.353   2-0.95515 0.97708-0.51082 0.37507-0.48712 0.01750
  -1  -1   5 23696.3 410.661   7-0.02081-0.01901-0.82001 0.91061 0.00213 0.37692
  -1  -1   5 23683.1 773.804   3-0.39186 0.35183 0.69028-0.59970 0.24976 0.12982
   1   1  -5 23458.5 956.156   2-0.94970 0.99021-0.52656 0.43575-0.50170 0.12174
  -1  -1   5 24237.0 718.452   5 0.15415-0.19408 0.96828-0.87780 0.42618-0.04677
   1   1  -5 24191.3 963.208   9-0.90948 0.94868-0.69344 0.60225-0.52594 0.14617
  -1  -1   4 459371. 2790.81   5 0.16047-0.21906 0.97108-0.92546 0.45105-0.16119
  -1  -1   4 450412. 2938.80   3-0.39718 0.33849 0.68326-0.63757 0.22449 0.06550
  -1  -1   3 88570.7 1068.95   5 0.17968-0.25693 0.97501-0.97424 0.52760-0.32728
  -1  -1   3 93438.9 1528.51   2-0.98094 0.90328-0.39215 0.39309-0.37703 0.57767
   1   1  -3 93772.9 1074.03   5 0.11119-0.03394 0.93291-0.93368 0.26038-0.46070
  -1  -1   3 88550.9 1090.98   3-0.39883 0.32150 0.68090-0.68011 0.21632-0.01592
   1   1  -3 90817.2 1985.70   9-0.87249 0.94937-0.63226 0.63115-0.64935 0.44896
   1   1  -3 89642.0 1086.12   3-0.43726 0.51460 0.57483-0.57562-0.06308-0.13732
  -1  -1   2 5681.98 443.364   9-0.85222 0.75649-0.60557 0.56164-0.68699 0.79769
   1   1  -2 5244.84 234.649   5 0.17984-0.08393 0.97501-0.93092 0.52823-0.63900
  -1  -1   2 5569.76 257.753   5 0.22689-0.32279 0.94405-0.98814 0.72378-0.61301
  -1  -1   2 5847.23 218.527   3-0.38978 0.29379 0.69281-0.73691 0.25928-0.14847
   1   1  -2 5633.71 210.919   3-0.43130 0.52730 0.60420-0.56010 0.00285-0.11366
  -1  -1   2 5550.92 364.954   8 0.55166-0.64760 0.84273-0.88664 0.84167-0.73081
   1   1  -2 5777.59 161.657   6-0.19863 0.29450 0.80909-0.76502 0.23803-0.34875
  -1  -1   2 5985.26 165.719   6-0.60413 0.50826 0.46716-0.51124 0.02247 0.08825
   1   1  -1 75955.8 1688.31   4 0.07577 0.03881 0.82199-0.73314 0.84501-0.86625
  -1  -1   1 67475.9 1628.11   4-0.03284-0.08175 0.73136-0.82021 0.87145-0.85022
  -1  -1   1 81785.6 1674.91   8 0.00194-0.11656 0.71943-0.80832 0.89793-0.87672
  -1  -1   1 73515.9 743.350   6-0.57722 0.46264 0.49708-0.58606 0.03931-0.01817
   1   1  -1 72900.2 801.252   9-0.48108 0.59565-0.22999 0.31895-0.87913 0.85812
   1   1  -1 77134.8 1276.51   8 0.17514-0.06053 0.78502-0.69612 0.91359-0.93480
  -1  -1   1 69772.5 800.892   9-0.58973 0.47516-0.33021 0.24125-0.86558 0.88659
   1   1  -1 73590.2 760.289   6-0.42123 0.53581 0.64755-0.55856 0.12889-0.15003
   1   1   0 867010. 3312.55   4-0.30211 0.43533 0.43269-0.29889 0.85275-0.78438
  -1  -1   0 868242. 3038.87   6-0.60504 0.47174 0.46613-0.60003 0.02189-0.09033
  -1  -1  -1 576.462 66.5793   3-0.44309 0.29114 0.45929-0.63807-0.27941 0.12145
   1   1   1 892.419 87.3522   3-0.42683 0.57877 0.62051-0.44173 0.04231 0.11564
   1   1   1 839.037 107.174   4-0.52170 0.67355 0.08690 0.09185 0.72111-0.56313
  -1  -1  -1 665.551 103.535   6-0.64996 0.49794 0.41294-0.59176-0.00737-0.15064
   1   1   1 702.276 101.562   6-0.46804 0.62006 0.60610-0.42728 0.10331 0.05471
  -1  -1  -1 667.583 89.0192   4-0.63125 0.47941-0.15172-0.02703 0.58015-0.73813
  -1  -1  -2 403.755 78.1288   3-0.44358 0.27298 0.47639-0.70007-0.25068 0.00313
   1   1   2 369.829 77.8415   3-0.41819 0.58879 0.64474-0.42106 0.10578 0.14177
  -1  -1  -2 337.233 93.1667   6-0.70107 0.53033 0.34688-0.57062-0.04261-0.20499
   1   1   3 9430.18 442.942   3-0.40961 0.59886 0.66303-0.39446 0.15874 0.17840
  -1  -1  -3 8612.26 478.891   6-0.75293 0.56348 0.27249-0.54114-0.08095-0.25622
   1   1   4 52205.9 1191.04   3-0.40061 0.60851 0.67826-0.36480 0.20737 0.21935
  -1  -1  -4 49750.4 506.026   7-0.20303-0.00463-0.85666 0.54351 0.00184-0.42807
  -1  -1  -4 51902.3 1367.14   6-0.80263 0.59446 0.19217-0.50574-0.12087-0.30588
   1   1   5 43469.6 1229.03   3-0.39058 0.61713 0.69185-0.33349 0.25565 0.26067
  -1  -1  -5 45845.9 1542.76   6-0.84974 0.62285 0.10473-0.46321-0.16268-0.35365
   1   1   6 69766.8 1739.77   3-0.37983 0.62504 0.70346-0.30020 0.30220 0.30371
   1   1   6 63921.0 1460.93   5 0.09025 0.15491 0.90684-0.50391 0.18137 0.42421
   1   1   7 65131.9 1615.93   5 0.10655 0.15728 0.92759-0.47981 0.24278 0.45235
  -1  -1  -7 72141.5 2490.93   6-0.92801 0.66368-0.08511-0.36320-0.24780-0.44768
  -1  -1  -7 60799.6 2791.81   2-0.97934 0.71591-0.22178-0.22667-0.21851-0.47748
   1   1   7 68623.3 1930.65   3-0.36794 0.63180 0.71356-0.26541 0.34892 0.34657
   1   1   8 1773.61 297.881   5 0.12168 0.16081 0.94394-0.45130 0.30039 0.48428
  -1  -1  -8 2364.31 572.491   2-0.98451 0.70250-0.28235-0.21103-0.27493-0.51073
   1   1   9 988.829 244.005   5 0.13632 0.16482 0.95685-0.41936 0.35673 0.51748
  -1  -1  -9 1038.40 442.085   2-0.98476 0.68417-0.34190-0.19642-0.33033-0.54499
   1   1  10 78858.8 2322.85   5 0.15014 0.16966 0.96615-0.38380 0.41047 0.55328
  -1  -1 -10 75516.8 3387.12   2-0.98010 0.66094-0.39914-0.18412-0.38352-0.58146
  -1  -1 -11 10125.0 1272.22   2-0.97024 0.63250-0.45594-0.17226-0.43625-0.61840
  -1  -2  12 5761.93 693.680   5 0.20748-0.15438 0.96558-0.65771 0.64134 0.31649
   1   2 -12 5607.43 899.538   9-0.87662 0.82158-0.63802 0.32826-0.64029-0.31876
  -1  -2  11 56751.0 1975.00   5 0.20154-0.16710 0.96940-0.70638 0.61667 0.25162
   1   2 -11 57603.6 2609.52   9-0.88551 0.84932-0.65094 0.38622-0.61847-0.25088
   1   2 -10 59283.9 2408.40   9-0.89182 0.87446-0.66067 0.44099-0.60048-0.17918
  -1  -2  10 56963.9 1808.19   5 0.19642-0.18064 0.97184-0.75367 0.59559 0.18316
  -1  -2   9 1247.41 252.258   5 0.19273-0.19561 0.97314-0.79983 0.58047 0.10873
   1   2  -9 1806.16 407.696   9-0.89569 0.89718-0.66698 0.49234-0.58799-0.10198
   1   2  -8 697.980 254.511   9-0.89732 0.91766-0.66974 0.54014-0.58228-0.01800
  -1  -2   8 385.301 152.130   5 0.19056-0.21210 0.97374-0.84528 0.57163 0.02803
  -1  -2   7 352735. 3496.92   5 0.19134-0.23154 0.97354-0.88994 0.57482-0.06470
   1   2  -7 355743. 4756.94   9-0.89642 0.93560-0.66821 0.58365-0.58547 0.07487
   1   2  -6 24553.2 1204.87   9-0.89142 0.94945-0.66005 0.62052-0.60168 0.18078
  -1  -2   6 22006.4 808.851   5 0.19576-0.25462 0.97210-0.93335 0.59290-0.17233
  -1  -2   5 19068.3 711.274   5 0.20634-0.28385 0.96640-0.97251 0.63662-0.30560
   1   2  -5 21159.3 1122.39   9-0.87830 0.95517-0.64040 0.64592-0.63642 0.30521
  -1  -2   4 15820.3 652.498   8 0.67535-0.77152 0.82734-0.87796 0.77515-0.53350
  -1  -2   4 16131.2 542.376   2-0.98349 0.88694-0.26451 0.21365-0.25831 0.50013
   1   2  -4 16067.5 902.430   9-0.84726 0.94297-0.59934 0.64989-0.69487 0.45335
  -1  -2   4 17980.5 660.696   5 0.22549-0.32165 0.94615-0.99712 0.71772-0.47624
   1   2  -3 113460. 1731.04   5 0.20669-0.09186 0.96616-0.87034 0.63805-0.78998
   1   2  -3 108676. 998.843   6-0.54212 0.65692 0.53419-0.43840 0.06061-0.21245
   1   2  -3 109535. 1328.72   3-0.39881 0.51374 0.68094-0.58506 0.21646-0.36841
  -1  -2   3 106826. 1776.72   1 0.34739-0.46227 0.86115-0.95673 0.87219-0.72033
  -1  -2   3 110720. 1881.05   4 0.15336-0.26822 0.87647-0.97206 0.81445-0.66248
  -1  -2   3 106639. 1818.56   5 0.25467-0.36949 0.87357-0.96939 0.84974-0.69780
  -1  -2   3 109740. 1122.27   6-0.91716 0.80236-0.05331-0.04248-0.23407 0.38591
  -1  -2   3 107265. 1714.43   8 0.42346-0.53829 0.83807-0.93368 0.88487-0.73288
   1   2  -2 104080. 1547.02   8 0.30824-0.17473 0.81992-0.67932 0.90628-0.96862
  -1  -2   2 102311. 2036.11   4-0.05668-0.07681 0.70926-0.84981 0.87474-0.81238
   1   2  -2 106612. 1549.22   1 0.37608-0.24248 0.79852-0.65788 0.91901-0.98118
   1   2  -2 99673.9 1420.71   9-0.61944 0.75284-0.35850 0.49913-0.85802 0.79588
  -1  -2   2 103313. 1440.08   9-0.75524 0.62184-0.49480 0.35417-0.79260 0.85474
  -1  -2   2 103212. 1147.67   6-0.82951 0.69599 0.14390-0.28460-0.14416 0.20642
  -1  -2   2 101158. 1675.75   8-0.02332-0.11019 0.70803-0.84863 0.89336-0.83101
   1   2  -2 101209. 1980.36   4 0.11307 0.02042 0.84927-0.70872 0.83156-0.89392
   1   2  -2 98831.0 1168.16   6-0.61898 0.75251 0.45006-0.30936 0.01296-0.07522
   1   2  -1 60624.5 1099.09   8-0.20055 0.35273 0.61490-0.42931 0.84485-0.81754
   1   2  -1 60250.2 997.539   6-0.62913 0.78137 0.43812-0.25250 0.00638 0.02093
  -1  -2   1 59984.8 847.822   9-0.52623 0.37399-0.27108 0.08541-0.87593 0.84838
  -1  -2   1 61469.5 992.929   6-0.78922 0.63697 0.21488-0.40050-0.10973 0.08242
   1   2  -1 63140.6 1212.50   4-0.15582 0.30793 0.60866-0.42317 0.87851-0.85127
  -1  -2   1 62668.2 1220.88   4-0.30870 0.15659 0.42391-0.60940 0.85061-0.87786
  -1  -2   0 629633. 3186.43   4-0.51555 0.34481 0.09848-0.32893 0.72695-0.84380
  -1  -2   0 669294. 2647.53   9-0.25313 0.08204-0.03186-0.19885-0.85424 0.73700
   1   2   0 692869. 1990.60   3-0.43535 0.60624 0.37266-0.14210-0.41202 0.52883
  -1  -2   0 644154. 3567.86   6-0.78056 0.60960 0.22911-0.45965-0.10269-0.01420
  -1  -2  -1 1627.23 169.046   4-0.64091 0.45154-0.17698-0.09841 0.56292-0.76938
  -1  -2  -1 1688.99 207.640   6-0.79176 0.60208 0.21064-0.48609-0.11182-0.09465
   1   2   1 1821.55 141.723   3-0.44260 0.63214 0.52559-0.25013-0.16225 0.36865
   1   2   2 15177.7 493.754   3-0.43447 0.64266 0.59012-0.26977-0.02950 0.32550
  -1  -2  -2 15245.0 690.742   6-0.81315 0.60475 0.17375-0.49412-0.12981-0.16623
  -1  -2  -3 308169. 3481.74   6-0.84057 0.61345 0.12283-0.48812-0.15416-0.23147
   1   2   3 318656. 2652.36   3-0.42414 0.65098 0.62889-0.26364 0.06353 0.32205
   1   2   4 188287. 2381.29   3-0.41308 0.65857 0.65617-0.24603 0.13828 0.33689
  -1  -2  -4 197237. 3225.97   6-0.87001 0.62418 0.06240-0.47260-0.18232-0.29288
  -1  -2  -5 13223.0 359.298   7-0.95243 0.68858-0.46887 0.01429-0.00051-0.56361
   1   2   5 14397.5 738.784   3-0.40157 0.66572 0.67679-0.22175 0.20243 0.36233
   1   2   6 5806.10 524.416   3-0.38907 0.67187 0.69365-0.19372 0.26249 0.39186
  -1  -2  -6 7506.32 948.819   6-0.92750 0.64424-0.08357-0.41647-0.24714-0.40722
  -1  -2  -6 5859.51 1012.45   2-0.97608 0.69376-0.19837-0.30186-0.19670-0.45811
   1   2   7 22860.9 1152.49   3-0.37578 0.67723 0.70720-0.16237 0.31865 0.42530
  -1  -2  -7 26138.4 1747.35   6-0.95174 0.64976-0.16733-0.37762-0.28227-0.46166
   1   2   7 22887.0 1013.28   5 0.09110 0.21031 0.90799-0.36362 0.18452 0.55898
  -1  -2  -7 24583.6 2022.16   2-0.98281 0.68192-0.25548-0.28970-0.24990-0.49457
   1   2   8 381.607 159.521   5 0.10890 0.21116 0.93032-0.34110 0.25170 0.58135
   1   2   8 16.3349 164.993   3-0.36148 0.68159 0.71807-0.12835 0.37258 0.46095
  -1  -2  -8 479.812 301.975   2-0.98525 0.66578-0.31165-0.27846-0.30219-0.53194
   1   2   9 1347.04 305.328   5 0.12553 0.21319 0.94762-0.31354 0.31515 0.60744
  -1  -2  -9 1061.68 512.670   2-0.98335 0.64530-0.36680-0.26825-0.35348-0.57032
  -1  -2 -10 28548.9 2241.97   2-0.97688 0.62025-0.42147-0.25851-0.40426-0.60920
   1   3 -13 17782.2 1627.95   9-0.85271 0.81649-0.60619 0.34810-0.68619-0.31399
   1   3 -12 10401.3 1274.55   9-0.86309 0.84572-0.61960 0.40655-0.66804-0.24245
  -1  -3  12 8634.14 849.495   5 0.22179-0.20627 0.95125-0.73996 0.70183 0.20762
  -1  -3  11 1452.32 337.821   5 0.21851-0.22164 0.95525-0.78882 0.68781 0.13210
   1   3 -11 1326.06 402.647   9-0.87039 0.87186-0.62938 0.46137-0.65375-0.16705
  -1  -3  10 3566.93 491.914   5 0.21661-0.23840 0.95737-0.83579 0.67973 0.05063
   1   3 -10 3972.51 682.669   9-0.87498 0.89530-0.63572 0.51275-0.64395-0.08716
   1   3  -9 9731.09 998.677   9-0.87658 0.91574-0.63797 0.56003-0.64037-0.00104
  -1  -3   9 8310.23 672.384   5 0.21646-0.25691 0.95752-0.88080 0.67912-0.03830
   1   3  -8 61.1853 164.499   9-0.87466 0.93266-0.63527 0.60238-0.64466 0.09294
  -1  -3   8 215.352 134.555   5 0.21870-0.27781 0.95504-0.92317 0.68861-0.13734
  -1  -3   7 308854. 3619.84   5 0.22418-0.30195 0.94802-0.96101 0.71211-0.25038
   1   3  -7 328756. 5297.09   9-0.86761 0.94446-0.62562 0.63776-0.65936 0.19732
  -1  -3   6 30831.6 1089.34   4 0.25524-0.35174 0.93420-0.99158 0.75859-0.38628
  -1  -3   6 30474.1 1102.03   5 0.23391-0.33033 0.93189-0.98973 0.75448-0.38229
   1   3  -6 31725.4 1476.79   9-0.85230 0.94800-0.60568 0.66286-0.68685 0.31450
  -1  -3   5 1317.62 244.353   5 0.24834-0.36342 0.89602-0.99872 0.81976-0.53712
   1   3  -5 1260.42 278.735   9-0.82247 0.93701-0.56943 0.67165-0.72888 0.44623
   1   3  -5 1800.84 141.132   6-0.47812 0.59315 0.59679-0.49420 0.09766-0.38021
  -1  -3   5 1722.75 279.406   4 0.17943-0.29456 0.89279-0.99512 0.80191-0.51921
   1   3  -4 146833. 2686.00   9-0.76505 0.89843-0.50528 0.65254-0.78513 0.59217
  -1  -3   4 141750. 1936.13   8 0.28444-0.41818 0.81473-0.96205 0.90889-0.71576
  -1  -3   4 144641. 2346.89   1 0.37633-0.51015 0.79785-0.94512 0.91940-0.72646
   1   3  -4 154063. 1697.25   6-0.64039 0.77414 0.42462-0.27712-0.00101-0.19195
  -1  -3   4 150243. 2855.13   4 0.06543-0.19919 0.81407-0.96136 0.84834-0.65525
   1   3  -3 587158. 3832.88   8 0.43965-0.28725 0.83962-0.64732 0.88062-0.98410
  -1  -3   3 544317. 3738.77   8-0.09061-0.06179 0.67540-0.86771 0.87835-0.77487
  -1  -3   3 580569. 3571.76   6-0.93119 0.77873-0.09500-0.09742-0.25202 0.35541
   1   3  -3 562638. 3744.90   6-0.68707 0.83953 0.36563-0.17321-0.03273-0.07066
  -1  -3   3 557765. 4927.84   4-0.09077-0.06161 0.67626-0.86850 0.87785-0.77436
   1   3  -3 589269. 4776.15   9-0.65965 0.81187-0.39751 0.58981-0.84454 0.74127
   1   3  -3 590878. 4420.80   1 0.34622-0.19367 0.86323-0.67089 0.87020-0.97344
  -1  -3   2 6504.61 553.572   4-0.27244 0.10143 0.47126-0.70845 0.86126-0.84738
   1   3  -2 6010.36 353.562   9-0.48489 0.65595-0.23343 0.47076-0.87898 0.86540
  -1  -3   2 6358.38 388.589   6-0.88995 0.71877 0.01700-0.25433-0.20297 0.21678
   1   3  -2 6413.04 396.115   8-0.01832 0.18939 0.71032-0.47303 0.89431-0.90813
  -1  -3   1 1549.48 209.007   4-0.44148 0.25184 0.22778-0.50991 0.78576-0.86148
   1   3  -1 1408.98 151.259   9-0.24156 0.43147-0.02217 0.30454-0.85142 0.92753
  -1  -3   1 1505.05 211.715   6-0.86697 0.67707 0.06897-0.35123-0.17930 0.10353
  -1  -3   0 40804.2 950.795   4-0.57003 0.36177-0.00976-0.31733 0.66873-0.83406
   1   3   0 39647.6 618.270   3-0.43041 0.63889 0.33967-0.01243-0.45765 0.62291
  -1  -3   0 38616.7 1105.24   6-0.85976 0.65115 0.08422-0.41139-0.17224 0.00690
  -1  -3  -1 12876.6 545.056   4-0.65426 0.42737-0.21371-0.15833 0.53703-0.79197
   1   3   1 13091.3 434.041   3-0.44365 0.67079 0.48259-0.11046-0.24003 0.49487
  -1  -3  -1 13515.5 711.453   6-0.86381 0.63648 0.07571-0.44779-0.17619-0.07874
   1   3   2 56301.1 1055.85   3-0.43955 0.68534 0.55895-0.14192-0.09644 0.44088
  -1  -3  -2 56978.2 1591.82   6-0.87589 0.62984 0.04946-0.46646-0.18825-0.15625
  -1  -3  -3 142268. 2838.68   6-0.89280 0.62803 0.01014-0.47206-0.20605-0.22803
   1   3   3 126699. 1794.88   3-0.43049 0.69493 0.60746-0.14553 0.01054 0.42349
   1   3   4 98502.6 1814.56   3-0.41940 0.70249 0.64178-0.13496 0.09766 0.42596
  -1  -3  -4 104904. 2805.08   6-0.91242 0.62893-0.04017-0.46667-0.22834-0.29532
  -1  -3  -5 9696.49 1021.45   6-0.93259 0.63039-0.09944-0.45231-0.25391-0.35932
   1   3   5 9467.77 636.027   3-0.40714 0.70888 0.66756-0.11585 0.17271 0.44050
  -1  -3  -6 1885.27 754.885   2-0.98144 0.66166-0.24046-0.35650-0.23592-0.46737
  -1  -3  -6 2327.58 654.994   6-0.95147 0.63055-0.16624-0.43043-0.28183-0.42099
   1   3   6 1724.42 321.581   3-0.39392 0.71432 0.68766-0.09105 0.24015 0.46264
   1   3   7 137179. 2593.16   5 0.08041 0.25857 0.89281-0.25186 0.14456 0.64733
  -1  -3  -7 137417. 5333.51   2-0.98491 0.64655-0.29277-0.34913-0.28463-0.50833
   1   3   7 148870. 3074.87   3-0.37957 0.71862 0.70371-0.06221 0.30329 0.48910
   1   3   8 9377.66 864.122   3-0.36416 0.72186 0.71628-0.02988 0.36290 0.51908
   1   3   8 8796.04 725.136   5 0.09990 0.25774 0.91950-0.23369 0.21764 0.66380
  -1  -3  -8 8440.72 1331.14   2-0.98462 0.62769-0.34523-0.34161-0.33343-0.54919
   1   3   9 136.108 133.405   5 0.11802 0.25827 0.94026-0.20959 0.28641 0.68456
  -1  -3  -9 709.429 444.785   2-0.98039 0.60488-0.39677-0.33501-0.38132-0.59095
  -1  -4  13 13099.9 1082.07   4 0.23162-0.23525 0.92229-0.76166 0.77322 0.17786
   1   4 -13 15922.6 1447.26   9-0.83604 0.83749-0.58557 0.42419-0.71127-0.24034
  -1  -4  13 16174.2 1312.13   5 0.23844-0.24184 0.92242-0.76286 0.77462 0.17599
  -1  -4  12-57.4995 204.082   5 0.23632-0.25837 0.92703-0.81233 0.76516 0.09591
   1   4 -12 386.765 273.756   9-0.84452 0.86481-0.59593 0.47959-0.69906-0.16287
  -1  -4  12 146.062 153.166   4 0.24410-0.26636 0.92870-0.81302 0.76562 0.09585
  -1  -4  11 1671.35 363.427   4 0.24906-0.28995 0.93117-0.86045 0.76252 0.00935
   1   4 -11 2030.78 498.590   9-0.84953 0.88867-0.60217 0.53087-0.69132-0.08091
  -1  -4  11 1467.64 342.566   5 0.23542-0.27613 0.92889-0.85904 0.76117 0.01036
  -1  -4  10 192317. 3707.25   5 0.23608-0.29545 0.92752-0.90253 0.76410-0.08212
  -1  -4  10 190867. 3470.97   4 0.24522-0.30474 0.92926-0.90349 0.76492-0.08267
   1   4  -9 160.849 143.375   9-0.84860 0.92543-0.60102 0.61979-0.69278 0.09992
  -1  -4   9 82.9416 168.992   5 0.23871-0.31674 0.92182-0.94168 0.77581-0.18338
  -1  -4   9 121.883 149.787   4 0.23056-0.30870 0.92173-0.94091 0.77385-0.18120
   1   4  -8 1758.91 407.435   9-0.84062 0.93629-0.59113 0.65495-0.70481 0.20164
  -1  -4   8 1794.47 334.883   5 0.24373-0.34042 0.90942-0.97414 0.79852-0.29563
  -1  -4   8 1962.14 338.053   4 0.20213-0.29890 0.90615-0.97027 0.79003-0.28699
  -1  -4   7 1516.11 313.216   4 0.15616-0.27156 0.87827-0.98735 0.81316-0.39972
  -1  -4   7 1336.09 311.526   1 0.33163-0.44696 0.88670-0.99553 0.84482-0.43143
  -1  -4   7 1530.45 303.511   5 0.25131-0.36666 0.88613-0.99571 0.83372-0.42037
   1   4  -7 1932.22 404.303   9-0.82478 0.93930-0.57214 0.68099-0.72604 0.31257
  -1  -4   6 44716.5 1679.62   4 0.08785-0.22188 0.83104-0.98507 0.84090-0.51707
  -1  -4   6 48298.3 1739.74   1 0.36002-0.49408 0.83659-0.99048 0.89338-0.56969
   1   4  -6 45923.3 1603.42   9-0.79654 0.92990-0.53976 0.69365-0.75735 0.43357
   1   4  -6 50498.3 1029.53   6-0.53595 0.66992 0.54049-0.38619 0.06427-0.38794
  -1  -4   5 96105.4 1583.74   8 0.13281-0.28543 0.77103-0.97005 0.91232-0.67804
  -1  -4   5 93139.3 1973.72   1 0.39356-0.54633 0.74451-0.94347 0.94456-0.71055
   1   4  -5 93670.2 2204.37   9-0.74776 0.89996-0.48690 0.68583-0.79796 0.56387
   1   4  -4 139887. 1823.84   8 0.56938-0.39808 0.84187-0.59786 0.83382-0.97844
  -1  -4   4 138848. 2563.86   4-0.12833-0.04295 0.63798-0.88191 0.87909-0.73448
  -1  -4   4 136658. 1802.78   8-0.18468 0.01338 0.62420-0.86821 0.85039-0.70577
   1   4  -3 303227. 3259.32   9-0.54416 0.73405-0.28761 0.57662-0.87374 0.81903
   1   4  -3 315605. 2956.38   8 0.16534 0.02463 0.78190-0.49290 0.91345-0.96841
  -1  -4   3 302889. 4476.24   4-0.26637 0.07646 0.47897-0.76785 0.86278-0.80778
  -1  -4   3 307384. 3244.91   6-0.94496 0.75484-0.14150-0.14756-0.27160 0.32653
   1   4  -2 451.583 131.873   8-0.18388 0.39252 0.62466-0.29068 0.85066-0.81597
  -1  -4   2 1142.90 243.533   4-0.40227 0.19373 0.28985-0.62368 0.80963-0.84423
  -1  -4   2 1021.49 213.025   6-0.92211 0.71328-0.06750-0.26647-0.24022 0.20558
   1   4  -2 599.933 128.802   9-0.36848 0.57722-0.13036 0.46440-0.87459 0.90957
  -1  -4   1 20883.1 911.192   6-0.90855 0.68100-0.02978-0.34910-0.22378 0.09956
  -1  -4   1 22232.5 829.354   4-0.51813 0.29096 0.09365-0.47243 0.72452-0.84873
  -1  -4   0 372775. 3260.60   4-0.60718 0.36139-0.09260-0.33113 0.61874-0.83255
   1   4   0 377289. 2269.28   3-0.43189 0.67797 0.34892 0.07499-0.44509 0.65880
  -1  -4   0 376730. 4109.00   6-0.90423 0.65795-0.01844-0.40536-0.21878 0.00498
   1   4   1 100415. 1360.16   3-0.44348 0.70821 0.47151-0.00270-0.25898 0.56227
  -1  -4  -1 101314. 2311.81   6-0.90707 0.64208-0.02587-0.44285-0.22206-0.08132
  -1  -4  -2 6002.61 623.934   6-0.91548 0.63178-0.04860-0.46503-0.23202-0.16093
   1   4   2 4146.47 311.082   3-0.44091 0.72430 0.54685-0.03314-0.12093 0.51382
  -1  -4  -3 20502.1 1290.41   6-0.92732 0.62490-0.08302-0.47553-0.24690-0.23563
   1   4   3 19393.3 768.139   3-0.43270 0.73474 0.59832-0.03972-0.01084 0.49331
   1   4   4 53016.0 1426.61   3-0.42171 0.74240 0.63574-0.03225 0.08144 0.49062
  -1  -4  -4 57845.3 2409.91   6-0.94095 0.61981-0.12725-0.47621-0.26565-0.30646
  -1  -4  -5 6170.39 1381.29   2-0.98105 0.64239-0.23665-0.41211-0.23237-0.42974
  -1  -4  -5 5238.65 856.473   6-0.95484 0.61498-0.17999-0.46839-0.28745-0.37424
   1   4   5 4751.71 477.476   3-0.40907 0.74841 0.66405-0.01566 0.16184 0.49981
  -1  -4  -6 1006.25 656.897   2-0.98459 0.62735-0.28418-0.40951-0.27663-0.47514
   1   4   6 682.931 220.432   3-0.39528 0.75327 0.68587 0.00741 0.23370 0.51754
   1   4   7 49148.5 1869.72   3-0.38007 0.75671 0.70323 0.03494 0.30124 0.53959
  -1  -4  -7 47610.9 3613.73   2-0.98505 0.60923-0.33275-0.40588-0.32182-0.51961
   1   4   8 3592.35 494.285   5 0.09445 0.30076 0.91249-0.13009 0.19713 0.73268
   1   4   8 3377.78 570.798   3-0.36356 0.75885 0.71669 0.06638 0.36510 0.56532
  -1  -4  -8 4221.35 1091.07   2-0.98213 0.58773-0.38090-0.40267-0.36658-0.56451
   1   5 -13 1975.36 506.533   9-0.81475 0.85387-0.56045 0.49578-0.73800-0.16506
  -1  -5  13 1497.87 459.283   1 0.32671-0.36740 0.89369-0.82888 0.83609 0.06681
  -1  -5  13 1968.20 482.664   4 0.15287-0.19404 0.87616-0.81218 0.81467 0.08793
  -1  -5  13 2244.57 566.013   5 0.25036-0.29133 0.88942-0.82646 0.82922 0.07301
  -1  -5  12 4109.56 634.779   4 0.15697-0.21676 0.87879-0.85976 0.81278 0.00021
  -1  -5  12 5003.20 742.804   5 0.24998-0.30961 0.89071-0.87260 0.82742-0.01474
   1   5 -12 4659.98 728.178   9-0.82052 0.87849-0.56715 0.54751-0.73124-0.08212
  -1  -5  11 7547.10 869.242   5 0.25084-0.32913 0.88778-0.91452 0.83149-0.10835
  -1  -5  11 8742.16 866.275   4 0.15237-0.23079 0.87583-0.90175 0.81490-0.09152
  -1  -5  11 9288.52 917.146   1 0.32854-0.40666 0.89114-0.91647 0.83934-0.11582
   1   5 -11 8216.32 908.062   9-0.82229 0.89910-0.56921 0.59462-0.72911 0.00543
   1   5 -10 134516. 3473.29   9-0.81965 0.91531-0.56613 0.63658-0.73228 0.09830
  -1  -5  10 127253. 3430.47   5 0.25317-0.35011 0.87940-0.95099 0.84253-0.20894
  -1  -5  10 129377. 3334.77   1 0.33513-0.43198 0.88145-0.95184 0.85098-0.21715
  -1  -5  10 131990. 3240.76   4 0.13725-0.23430 0.86588-0.93675 0.82161-0.18784
  -1  -5   9 731.872 275.181   1 0.34637-0.46193 0.86296-0.97841 0.87046-0.32632
  -1  -5   9 1904.21 410.270   4 0.10970-0.22537 0.84689-0.96271 0.83287-0.28870
   1   5  -9 1403.56 327.119   9-0.81131 0.92581-0.55650 0.67198-0.74187 0.19758
   1   5  -8 3432.00 502.123   9-0.79567 0.92901-0.53879 0.69931-0.75820 0.30360
  -1  -5   8 2574.74 503.196   1 0.36261-0.49689 0.83103-0.99155 0.89761-0.44316
  -1  -5   8 2620.59 499.753   4 0.06723-0.20153 0.81546-0.97623 0.84777-0.39321
   1   5  -7 103569. 2497.17   9-0.76925 0.92143-0.50979 0.71535-0.78178 0.41687
  -1  -5   7 110758. 2840.77   4 0.00744-0.16037 0.76690-0.97262 0.86384-0.49888
  -1  -5   7 107913. 2512.72   1 0.38344-0.53644 0.77773-0.98332 0.93013-0.56537
   1   5  -7 104834. 1536.48   6-0.52824 0.68114 0.54830-0.34228 0.06883-0.43362
  -1  -5   6 206570. 3120.79   1 0.40605-0.57777 0.69278-0.94343 0.96034-0.68527
  -1  -5   6 205854. 3419.38   4-0.07133-0.10022 0.69528-0.94595 0.87631-0.60096
   1   5  -5 22702.9 716.360   8 0.69058-0.50039 0.82372-0.52800 0.76481-0.95057
   1   5  -5 21633.8 1144.61   9-0.66159 0.85147-0.39943 0.69506-0.84378 0.65825
  -1  -5   5 23875.0 1114.61   4-0.16876-0.02142 0.59447-0.89009 0.87780-0.69205
   1   5  -4 22961.1 820.783   8 0.34448-0.13562 0.82691-0.48621 0.90114-0.99725
  -1  -5   4 23468.9 1184.52   4-0.27628 0.06748 0.46636-0.80693 0.86026-0.76412
   1   5  -4 22639.0 1163.65   9-0.56608 0.77480-0.30800 0.64867-0.87030 0.77446
  -1  -5   3 17957.6 1121.80   4-0.38625 0.15882 0.31412-0.69964 0.81816-0.81163
  -1  -5   3 16999.3 905.411   6-0.95697 0.72920-0.18909-0.19659-0.29115 0.29763
   1   5  -3 16715.8 779.490   9-0.43314 0.66069-0.18710 0.57281-0.87924 0.87309
   1   5  -3 18254.1 760.735   8-0.00307 0.23060 0.71720-0.33151 0.89707-0.90351
   1   5  -2 530.804 125.094   9-0.26395 0.51035-0.04096 0.47171-0.85676 0.94030
  -1  -5   2 772.276 263.592   6-0.94369 0.69720-0.13690-0.29370-0.26969 0.18659
  -1  -5   2 561.273 172.711   4-0.48651 0.24045 0.15128-0.58175 0.75240-0.83548
  -1  -5   1 9837.63 605.712   4-0.57070 0.30601-0.01116-0.46426 0.66792-0.84061
  -1  -5   1 10214.4 756.366   6-0.93588 0.67067-0.11011-0.36541-0.25844 0.08576
  -1  -5   0 268000. 4085.29   6-0.93372 0.64979-0.10306-0.41737-0.25545-0.00680
   1   5   0 262131. 2167.60   3-0.43556 0.71924 0.37423 0.14636-0.40978 0.67193
  -1  -5  -1 52241.7 1938.01   6-0.93628 0.63364-0.11143-0.45392-0.25899-0.09284
   1   5   1 50446.2 1087.41   3-0.44361 0.74594 0.47841 0.08707-0.24723 0.59896
  -1  -5  -2 2852.73 503.001   6-0.94245 0.62108-0.13249-0.47778-0.26784-0.17357
   1   5   2 3160.11 306.264   3-0.44074 0.76172 0.54848 0.06190-0.11767 0.55900
  -1  -5  -3 14716.6 1515.22   2-0.97677 0.63780-0.20294-0.45266-0.20096-0.33030
   1   5   3 15281.0 741.731   3-0.43254 0.77217 0.59903 0.05625-0.00921 0.54013
  -1  -5  -3 14880.4 1242.96   6-0.95092 0.61084-0.16406-0.49113-0.28093-0.25006
   1   5   4 138433. 2507.63   3-0.42134 0.77962 0.63676 0.06341 0.08414 0.53637
  -1  -5  -4 136531. 5183.63   2-0.98174 0.62419-0.24347-0.45707-0.23872-0.38220
  -1  -5  -5 173.731 404.230   2-0.98465 0.60853-0.28564-0.45984-0.27799-0.43259
   1   5   5 669.084 208.141   3-0.40818 0.78512 0.66569 0.07937 0.16688 0.54322
  -1  -5  -6 592.694 612.209   2-0.98512 0.59041-0.32971-0.46071-0.31900-0.48125
   1   5   6 76.9574 150.013   3-0.39359 0.78917 0.68809 0.10187 0.24172 0.55797
  -1  -5  -7 1694.01 910.964   2-0.98276 0.56948-0.37399-0.46137-0.36016-0.52975
   1   5   7 446.614 261.414   3-0.37741 0.79165 0.70573 0.12912 0.31208 0.57719
  -1  -6  13 57509.3 2804.80   1 0.35613-0.43448 0.84460-0.87656 0.88693-0.03265
   1   6 -13 58914.9 2509.37   9-0.78797 0.86476-0.53023 0.56227-0.76555-0.08894
  -1  -6  12 4790.82 779.690   4 0.06197-0.15928 0.81139-0.88900 0.84942-0.08491
   1   6 -12 5663.49 749.223   9-0.79021 0.88584-0.53271 0.60978-0.76346-0.00134
  -1  -6  12 5139.56 842.115   1 0.35857-0.45564 0.83962-0.91664 0.89098-0.12639
   1   6 -11 669.521 247.735   9-0.78782 0.90230-0.53007 0.65218-0.76569 0.09058
  -1  -6  11 1753.71 461.392   1 0.36426-0.48005 0.82737-0.94945 0.90030-0.22540
  -1  -6  11 1064.63 380.088   4 0.04803-0.16397 0.80041-0.92298 0.85356-0.17865
  -1  -6  10 742.226 307.780   1 0.37334-0.50785 0.80567-0.97282 0.91476-0.32954
  -1  -6  10 2039.11 328.008   7-0.97089 0.83661-0.38819 0.22022-0.00073 0.58505
   1   6 -10 1673.94 427.500   9-0.77967 0.91299-0.52110 0.68825-0.77302 0.18760
  -1  -6  10 1307.91 395.745   4 0.02318-0.15775 0.78017-0.94768 0.86016-0.27487
  -1  -6   9 4014.68 548.913   1 0.38542-0.53865 0.77171-0.98392 0.93304-0.43751
   1   6  -9 3869.37 547.352   9-0.76464 0.91681-0.50484 0.71703-0.78545 0.28972
  -1  -6   9 4135.11 597.772   4-0.01349-0.13970 0.74872-0.96118 0.86812-0.37243
  -1  -6   8 27517.2 1278.83   1 0.40001-0.57195 0.71967-0.97695 0.95305-0.54721
   1   6  -8 27443.3 1330.97   9-0.73994 0.91095-0.47870 0.73593-0.80328 0.39725
  -1  -6   8 28440.6 1403.13   4-0.06524-0.10658 0.70113-0.95855 0.87570-0.46961
  -1  -6   7 156731. 2860.59   1 0.41520-0.60587 0.64216-0.94451 0.96950-0.65336
  -1  -6   7 161636. 3099.63   4-0.13070-0.05975 0.63549-0.93786 0.87909-0.56262
  -1  -6   6 111283. 2486.72   4-0.20929 0.00021 0.54835-0.89567 0.87367-0.64680
   1   6  -6 107692. 2594.81   9-0.64753 0.85623-0.38566 0.73296-0.84903 0.62237
   1   6  -5 946.448 169.628   8 0.51775-0.29000 0.84329-0.45088 0.85533-0.99257
  -1  -6   5 1041.99 131.663   2-0.97816 0.75034-0.41324 0.02041-0.39662 0.53418
  -1  -6   5 1293.21 304.316   4-0.29502 0.06732 0.44205-0.83432 0.85495-0.71769
   1   6  -5 963.896 284.264   9-0.56952 0.79706-0.31121 0.70355-0.86968 0.73271
   1   6  -4-58.8608 189.738   9-0.46391 0.71029-0.21455 0.65193-0.87954 0.83227
  -1  -6   4 381.889 133.043   2-0.98066 0.73426-0.23301-0.20476-0.22898 0.27688
   1   6  -4 259.362 101.470   8 0.18536 0.06107 0.78819-0.35080 0.91364-0.96123
  -1  -6   4-36.3084 236.656   4-0.38531 0.13898 0.31552-0.75274 0.81864-0.77098
  -1  -6   3 319326. 4676.20   4-0.47042 0.20546 0.17931-0.66148 0.76512-0.80707
   1   6  -3 318517. 3562.01   9-0.32796 0.59319-0.09538 0.57780-0.86911 0.91153
  -1  -6   2 18030.4 967.065   4-0.54646 0.26288 0.03873-0.56584 0.69580-0.82736
   1   6  -2 17126.0 729.119   9-0.16867 0.45275 0.03825 0.48921-0.83057 0.96268
  -1  -6   1 2153.75 317.714   4-0.60982 0.30761-0.09885-0.47322 0.61478-0.83595
  -1  -6   1 2364.92 427.321   6-0.95493 0.65206-0.18036-0.39179-0.28760 0.06647
  -1  -6   0 11828.3 980.649   6-0.95416 0.63258-0.17717-0.43990-0.28630-0.02441
   1   6   0 13150.1 559.796   3-0.43940 0.76067 0.40714 0.21013-0.36161 0.67221
   1   6   1 27423.5 906.001   3-0.44363 0.78356 0.49596 0.16620-0.21659 0.61677
  -1  -6  -1 29717.8 1677.30   6-0.95647 0.61616-0.18690-0.47508-0.29026-0.11002
  -1  -6  -1 26972.4 1715.02   2-0.97601 0.63673-0.19793-0.46452-0.19629-0.20412
  -1  -6  -2 16251.2 1458.42   2-0.98000 0.62215-0.22726-0.48013-0.22362-0.26645
   1   6   2 17898.4 807.799   3-0.43945 0.79803 0.55967 0.14738-0.09495 0.58472
   1   6   3 16754.4 854.262   3-0.43053 0.80776 0.60727 0.14467 0.01011 0.56926
  -1  -6  -3 17108.6 1025.48   7-0.97226 0.59553-0.37885-0.37229-0.00075-0.57810
   1   6   4 62333.2 1852.51   3-0.41864 0.81452 0.64365 0.15319 0.10278 0.56617
  -1  -6  -4 57973.2 3292.09   2-0.98503 0.59001-0.29681-0.50046-0.28839-0.38101
   1   6   5 2824.12 436.208   3-0.40477 0.81930 0.67164 0.17009 0.18564 0.57290
  -1  -6  -5 2556.11 841.190   2-0.98497 0.57138-0.33551-0.50670-0.32438-0.43468
  -1  -6  -6 2041.23 882.435   2-0.98265 0.55048-0.37535-0.51180-0.36142-0.48730
   1   6   6 2649.38 456.109   3-0.38912 0.82231 0.69358 0.19305 0.26223 0.58590
   1   7 -13 60018.6 2470.48   9-0.75465 0.86911-0.49418 0.62293-0.79303-0.01290
  -1  -7  13 55764.2 2495.95   1 0.38260-0.49862 0.78025-0.90896 0.92888-0.12322
   1   7 -12-74.1424 188.169   9-0.75284 0.88615-0.49227 0.66605-0.79434 0.07810
  -1  -7  12 136.998 175.339   4-0.03737-0.09747 0.72722-0.90148 0.87215-0.15612
  -1  -7  12 172.923 207.351   1 0.38677-0.52151 0.76746-0.94124 0.93501-0.21903
   1   7 -11 211.589 195.941   9-0.74523 0.89738-0.48424 0.70306-0.79971 0.17316
  -1  -7  11 343.060 185.099   4-0.05771-0.09576 0.70829-0.92750 0.87486-0.24844
  -1  -7  11 573.781 241.107   1 0.39343-0.54688 0.74500-0.96384 0.94437-0.31809
  -1  -7  10 84270.6 2490.41   1 0.40224-0.57442 0.71019-0.97410 0.95583-0.41924
  -1  -7  10 84264.8 2567.47   4-0.09001-0.08208 0.67702-0.94117 0.87780-0.34099
   1   7 -10 82401.8 2499.54   9-0.73136 0.90235-0.46976 0.73362-0.80882 0.27196
  -1  -7   9 40017.5 1605.83   1 0.41231-0.60321 0.65983-0.96881 0.96693-0.52002
  -1  -7   9 42221.2 1709.59   4-0.13284-0.05788 0.63325-0.94235 0.87908-0.43187
   1   7  -9 36722.5 1595.61   9-0.70879 0.89863-0.44660 0.75549-0.82195 0.37478
   1   7  -8 19751.7 1127.74   9-0.67527 0.88395-0.41293 0.76687-0.83816 0.48068
  -1  -7   8 22699.1 1206.37   4-0.18725-0.02209 0.57374-0.92780 0.87627-0.51867
  -1  -7   7 39976.2 1557.07   4-0.25002 0.02204 0.49940-0.89841 0.86653-0.59853
   1   7  -7 37075.3 1582.20   9-0.62751 0.85503-0.36626 0.76523-0.85563 0.58784
   1   7  -6 14090.6 584.811   8 0.68036-0.43371 0.82619-0.38208 0.77181-0.95019
   1   7  -6 14742.8 1041.02   9-0.56171 0.80808-0.30392 0.74793-0.87105 0.69296
  -1  -7   6 13500.2 924.291   4-0.32013 0.07353 0.40848-0.85244 0.84669-0.66830
  -1  -7   5 6031.87 655.543   4-0.39440 0.12917 0.30184-0.79075 0.81391-0.72513
   1   7  -5 6846.57 791.406   9-0.47421 0.73942-0.22380 0.71285-0.87935 0.79094
  -1  -7   5 6044.23 389.496   2-0.97608 0.71080-0.42623-0.06333-0.40867 0.49776
   1   7  -5 6728.82 494.619   8 0.37664-0.11132 0.83215-0.34305 0.89538-0.98411
   1   7  -4 172.594 120.389   9-0.36309 0.64714-0.12568 0.65977-0.87397 0.87526
   1   7  -4 288.362 103.261   8 0.09181 0.19218 0.75621-0.22213 0.90949-0.90856
  -1  -7   4-36.2411 255.311   4-0.46627 0.18241 0.18641-0.72027 0.76825-0.76907
  -1  -7   4 213.058 144.927   2-0.98517 0.70131-0.30355-0.23095-0.29465 0.29408
   1   7  -3 239195. 3251.64   8-0.12751 0.43017 0.65611-0.07703 0.86837-0.77778
  -1  -7   3 235533. 4225.19   4-0.53318 0.23070 0.06489-0.64370 0.70975-0.80018
  -1  -7   3 237129. 3611.70   2-0.98245 0.68002-0.25126-0.32818-0.24598 0.15574
  -1  -7   2 9873.91 773.116   4-0.59213 0.27102-0.05795-0.56581 0.64022-0.82026
  -1  -7   2 10428.6 856.673   2-0.98055 0.65954-0.23208-0.39229-0.22811 0.04821
   1   7  -1 8627.71 477.636   3-0.43062 0.77084 0.34100 0.32804-0.45585 0.72530
  -1  -7   1 7772.03 657.373   4-0.64052 0.30078-0.17594-0.49277 0.56364-0.83328
  -1  -7   1 8663.97 870.861   2-0.98049 0.64091-0.23155-0.43776-0.22761-0.04195
  -1  -7   0 38268.4 1970.98   2-0.98168 0.62351-0.24284-0.47140-0.23814-0.12109
   1   7   0 36987.9 1070.15   3-0.44237 0.80124 0.44460 0.26934-0.30336 0.66240
   1   7   1 121415. 2122.13   3-0.44288 0.82040 0.52045 0.23838-0.17193 0.62055
  -1  -7  -1 120948. 3773.79   2-0.98332 0.60658-0.26218-0.49701-0.25614-0.19275
   1   7   2 2133.92 318.059   3-0.43684 0.83302 0.57735 0.22638-0.05765 0.59587
  -1  -7  -2 2049.99 598.704   2-0.98472 0.58940-0.28724-0.51688-0.27948-0.25908
  -1  -7  -3 2567.08 689.523   2-0.98526 0.57136-0.31701-0.53205-0.30718-0.32103
   1   7   3 2092.97 344.890   3-0.42667 0.84149 0.62104 0.22759 0.04362 0.58419
  -1  -7  -4 1073.78 563.893   2-0.98440 0.55193-0.34994-0.54406-0.33780-0.38007
   1   8 -12 486.488 222.974   9-0.70886 0.87983-0.44666 0.71715-0.82192 0.15424
  -1  -8  12 423.758 228.919   4-0.13570-0.03666 0.63023-0.90113 0.87906-0.21151
  -1  -8  12 217.652 207.172   1 0.40880-0.58120 0.67909-0.94962 0.96338-0.29602
   1   8 -11 6869.18 742.432   9-0.69604 0.88585-0.43369 0.74922-0.82855 0.25056
  -1  -8  11 7505.43 766.977   1 0.41459-0.60572 0.64603-0.96163 0.96899-0.39132
  -1  -8  11 8165.83 698.651   7-0.96517 0.77445-0.41954 0.10329-0.00065 0.57760
  -1  -8  11 7783.22 800.178   4-0.16186-0.02913 0.60206-0.91792 0.87821-0.30027
   1   8 -10 103121. 2764.94   9-0.67538 0.88403-0.41304 0.77360-0.83811 0.34982
  -1  -8  10 111788. 2872.41   4-0.19689-0.01273 0.56273-0.92353 0.87524-0.38690
   1   8  -9 36021.5 1621.18   9-0.64500 0.87250-0.38320 0.78880-0.84992 0.45131
  -1  -8   9 37340.2 1582.97   4-0.24009 0.01184 0.51159-0.91734 0.86855-0.46983
   1   8  -8 1488.45 344.045   9-0.60275 0.84910-0.34256 0.79320-0.86250 0.55358
  -1  -8   8 2370.38 396.881   4-0.29155 0.04468 0.44660-0.89730 0.85598-0.54686
  -1  -8   7 11057.9 841.722   4-0.34913 0.08363 0.36820-0.86386 0.83544-0.61592
   1   8  -7 11481.4 930.346   9-0.54618 0.81137-0.28949 0.78517-0.87346 0.65423
   1   8  -6 182272. 4008.95   9-0.47141 0.75545-0.22128 0.76200-0.87941 0.74988
  -1  -8   6 174114. 3468.35   4-0.41038 0.12626 0.27731-0.81791 0.80505-0.67514
   1   8  -5 578.168 159.029   8 0.28482 0.01806 0.81482-0.22902 0.90886-0.94906
  -1  -8   5 161.730 162.211   4-0.47091 0.16815 0.17847-0.76403 0.76474-0.72444
   1   8  -5-23.0457 215.039   9-0.37773 0.68061-0.13840 0.72416-0.87557 0.83573
   1   8  -4 454.472 164.799   9-0.26352 0.58524-0.04060 0.67140-0.85666 0.90651
  -1  -8   4 165.135 223.579   4-0.52892 0.20754 0.07313-0.70363 0.71404-0.76334
  -1  -8   4 108.895 116.487   2-0.98346 0.66214-0.36523-0.26599-0.35202 0.30296
   1   8  -4 143.806 104.462   8 0.04509 0.27647 0.73782-0.10704 0.90440-0.85495
   1   8  -3 6852.15 606.045   8-0.13392 0.47415 0.65265 0.02312 0.86650-0.72740
  -1  -8   3 6965.04 800.381   4-0.58191 0.24190-0.03531-0.64014 0.65381-0.79273
  -1  -8   3 6229.72 636.404   2-0.98524 0.64534-0.32096-0.35521-0.31085 0.17213
  -1  -8   2 7910.46 763.911   4-0.62784 0.26920-0.14302-0.57739 0.58599-0.81451
  -1  -8   2 7409.46 773.980   2-0.98514 0.62666-0.30193-0.41917-0.29315 0.06477
  -1  -8   1 15544.2 1218.65   2-0.98509 0.60803-0.29934-0.46670-0.29074-0.02731
   1   8  -1 15553.6 729.734   3-0.43847 0.81628 0.39821 0.36751-0.37494 0.69283
  -1  -8   0 32303.0 1868.53   2-0.98522 0.58960-0.30788-0.50310-0.29868-0.10903
  -1  -8  -1 47349.1 2454.30   2-0.98521 0.57100-0.32421-0.53170-0.31388-0.18349
  -1  -8  -2 5389.32 926.255   2-0.98458 0.55180-0.34616-0.55469-0.33429-0.25274
  -1  -8  -3 1235.83 562.536   2-0.98293 0.53157-0.37207-0.57372-0.35837-0.31832
   1   9 -12 5433.20 700.532   9-0.65803 0.86667-0.39592 0.76312-0.84516 0.22605
  -1  -9  12 5207.68 657.691   4-0.22955 0.01966 0.52434-0.89189 0.87050-0.25143
   1   9 -11 3814.82 581.668   9-0.63931 0.86679-0.37767 0.78990-0.85186 0.32243
  -1  -9  11 4677.02 572.532   7-0.96646 0.73820-0.41323 0.00041-0.00066 0.52920
  -1  -9  11 4438.57 603.049   4-0.25778 0.02926 0.48976-0.90226 0.86482-0.33535
  -1  -9  10 17462.0 1070.43   7-0.97431 0.72739-0.36252-0.09516-0.00079 0.43986
  -1  -9  10 19188.0 1183.88   4-0.29222 0.04508 0.44572-0.90317 0.85579-0.41593
   1   9 -10 19603.2 1256.95   9-0.61197 0.85830-0.35135 0.80862-0.86010 0.42036
   1   9  -9 13663.8 1032.42   9-0.57409 0.83927-0.31550 0.81780-0.86882 0.51878
  -1  -9   9 14002.8 991.511   4-0.33448 0.06870 0.38876-0.89116 0.84136-0.49111
  -1  -9   8 13335.6 954.434   4-0.38158 0.09718 0.32109-0.86844 0.82052-0.55988
   1   9  -8 13259.6 1007.58   9-0.52406 0.80807-0.26909 0.81644-0.87616 0.61580
  -1  -9   7 4385.20 561.851   4-0.43139 0.12836 0.24412-0.83642 0.79233-0.62130
   1   9  -7 3999.07 591.983   9-0.45967 0.76252-0.21074 0.80313-0.87958 0.70892
   1   9  -6 136579. 3816.12   9-0.37855 0.70025-0.13912 0.77654-0.87565 0.79468
  -1  -9   6 128297. 3151.24   4-0.48197 0.16032 0.15927-0.79652 0.75608-0.67466
  -1  -9   5 1555.34 417.711   4-0.53199 0.19171 0.06720-0.74940 0.71095-0.71913
   1   9  -5 1133.86 342.882   9-0.28012 0.62067-0.05462 0.73708-0.86029 0.86901
   1   9  -4 13164.8 852.330   8 0.03120 0.32792 0.73205-0.00458 0.90250-0.80453
  -1  -9   4 13853.4 1377.03   4-0.57877 0.21986-0.02847-0.69868 0.65785-0.75564
   1   9  -4 12473.2 909.744   9-0.16673 0.52612 0.03984 0.68766-0.82994 0.92835
  -1  -9   4 11973.4 846.767   2-0.97632 0.61753-0.42486-0.30310-0.40740 0.30987
  -1  -9   3 51092.9 1978.69   2-0.98179 0.60443-0.38430-0.38859-0.36974 0.18254
   1   9  -3 53683.7 1813.46   8-0.11969 0.49749 0.66028 0.11218 0.87059-0.68297
  -1  -9   3 52465.9 2353.93   4-0.62083 0.24329-0.12549-0.64661 0.59758-0.78497
  -1  -9   2 59481.4 2337.97   2-0.98337 0.58743-0.36650-0.45133-0.35320 0.07634
   1   9  -2 61217.9 2025.29   8-0.22711 0.62358 0.59890 0.21854 0.83503-0.55776
  -1  -9   1 3621.58 636.657   2-0.98361 0.56910-0.36318-0.49959-0.35011-0.01641
  -1  -9   0 12222.7 1137.01   7-0.97351 0.54010-0.36930-0.53699-0.00077-0.45491
  -1  -9   0 11719.1 1225.54   2-0.98315 0.55006-0.36931-0.53839-0.35581-0.10037
  -1  -9  -1 1394.93 533.815   2-0.98191 0.53024-0.38314-0.56950-0.36866-0.17719
  -1  -9  -1 1328.54 526.764   7-0.96473 0.51267-0.42161-0.52953-0.00064-0.54451
  -1  -9  -2 200.497 257.246   2-0.97961 0.50936-0.40294-0.59464-0.38705-0.24846
  -1 -10  11 1428.80 345.270   7-0.96548 0.69968-0.41803-0.09136-0.00065 0.48077
   1  10 -11 1228.72 328.202   9-0.57580 0.84095-0.31709 0.82603-0.86849 0.38763
  -1 -10  11 1055.23 303.964   4-0.34404 0.07799 0.37540-0.88454 0.83755-0.35657
   1  10 -10 7749.86 820.565   9-0.54234 0.82634-0.28593 0.83991-0.87399 0.48281
  -1 -10  10 6899.16 721.041   7-0.97252 0.68807-0.37694-0.17731-0.00075 0.39140
  -1 -10  10 7136.81 732.605   4-0.37739 0.09272 0.32730-0.88139 0.82259-0.43122
   1  10  -9 59700.9 2215.68   9-0.49734 0.80018-0.24471 0.84372-0.87834 0.57686
  -1 -10   9 60338.3 2085.81   4-0.41504 0.11174 0.27005-0.86909 0.80234-0.50057
  -1 -10   8 2010.06 394.452   4-0.45574 0.13382 0.20419-0.84818 0.77593-0.56377
   1  10  -8 1778.97 414.834   9-0.43988 0.76157-0.19309 0.83715-0.87942 0.66763
   1  10  -7 4604.75 672.778   9-0.36911 0.70964-0.13091 0.82000-0.87466 0.75256
  -1 -10   7 5146.54 643.213   4-0.49811 0.15756 0.13054-0.81948 0.74264-0.62009
   1  10  -6 3347.35 663.513   9-0.28302 0.64239-0.05707 0.79120-0.86089 0.82849
  -1 -10   6 3328.58 571.500   4-0.54075 0.18157 0.05008-0.78397 0.70191-0.66896
  -1 -10   5 2721.35 559.031   4-0.58134 0.20354-0.03406-0.74478 0.65455-0.71121
   1  10  -5 2391.39 503.701   9-0.18327 0.56149 0.02624 0.75293-0.83516 0.89244
  -1 -10   4 6380.20 973.772   4-0.61902 0.22258-0.12103-0.70276 0.60049-0.74676
  -1 -10   3 50414.4 2562.39   4-0.65208 0.23702-0.20756-0.66118 0.54143-0.77730
  -1 -10   2 24148.2 1549.43   2-0.97558 0.54218-0.42914-0.48542-0.41138 0.08604
  -1 -10   1 2014.41 521.288   2-0.97631 0.52433-0.42492-0.53458-0.40746-0.00754
  -1 -10   1 2324.16 510.975   7-0.97129 0.51899-0.38560-0.57240-0.00073-0.41389
  -1 -10   0 267.940 258.080   2-0.97545 0.50490-0.42988-0.57455-0.41207-0.09260
  -1 -10   0 67.0951 227.477   7-0.96313 0.49218-0.42881-0.57405-0.00062-0.50348
  -1 -11  11 9375.76 884.102   7-0.96265 0.65931-0.43089-0.17507-0.00062 0.43232
  -1 -11  11 8548.28 814.212   4-0.42041 0.11684 0.26160-0.86739 0.79913-0.36663
  -1 -11  10 17888.6 1176.54   4-0.45009 0.12789 0.21360-0.86434 0.77990-0.43701
   1  11 -10 18810.4 1293.64   9-0.46585 0.78752-0.21629 0.86697-0.87952 0.53691
  -1 -11  10 19993.1 1315.98   7-0.96935 0.64735-0.39764-0.25319-0.00070 0.34293
  -1 -11   9 46267.4 1970.49   7-0.97316 0.63251-0.37214-0.32354-0.00077 0.25352
  -1 -11   9 52558.5 2004.34   4-0.48294 0.14212 0.15756-0.85325 0.75530-0.50202
   1  11  -9 51566.6 2137.45   9-0.41435 0.75486-0.17049 0.86621-0.87843 0.62551
  -1 -11   8 20.7559 190.387   4-0.51796 0.15851 0.09397-0.83460 0.72468-0.56100
   1  11  -8-26.6353 236.254   9-0.35066 0.71001-0.11492 0.85568-0.87241 0.70918
  -1 -11   7 4924.48 660.227   4-0.55385 0.17577 0.02383-0.80942 0.68766-0.61359
   1  11  -7 4881.30 717.301   9-0.27543 0.65363-0.05065 0.83645-0.85929 0.78576
  -1 -11   6 41523.8 2002.87   4-0.58885 0.19214-0.05061-0.77993 0.64467-0.66020
   1  11  -6 42412.1 2351.89   9-0.18683 0.58386 0.02332 0.80752-0.83625 0.85240
  -1 -11   5 16089.1 1377.67   4-0.62170 0.20637-0.12765-0.74784 0.59616-0.70130
  -1 -11   4 408.148 264.486   4-0.65150 0.21754-0.20593-0.71450 0.54259-0.73734
  -1 -11   3 11093.7 1038.03   7-0.97221 0.51966-0.37926-0.58559-0.00075-0.28334
  -1 -11   2 1887.41 499.126   7-0.96763 0.49643-0.40721-0.60249-0.00068-0.37289
  -1 -11   1 1579.76 432.930   7-0.95970 0.46986-0.44301-0.61155-0.00058-0.46246
  -1 -12   9 1257.21 355.046   4-0.54112 0.16277 0.04936-0.84168 0.70152-0.49672
  -1 -12   8-132.495 233.351   4-0.57060 0.17362-0.01095-0.82633 0.66804-0.55284
   1  12  -8-155.484 239.778   9-0.25910 0.65612-0.03688 0.87435-0.85564 0.74098
  -1 -12   7 1743.74 404.335   4-0.60019 0.18459-0.07631-0.80592 0.62894-0.60335
   1  12  -7 2178.11 501.778   9-0.17985 0.59571 0.02907 0.85344-0.83410 0.80913
  -1 -12   6 57085.2 2456.47   4-0.62825 0.19402-0.14405-0.78313 0.58530-0.64931
   2 -12   1 45575.7 2756.75   7-0.87369 0.63288-0.62590-0.41383-0.00001-0.45172
   2 -12   2 16127.3 1492.51   7-0.89276 0.67060-0.59820-0.39667-0.00011-0.36215
   2 -12   3 3002.42 631.668   7-0.90619 0.70268-0.57602-0.37399-0.00018-0.27260
   2 -12   4 1718.75 437.695   7-0.91498 0.73012-0.55999-0.34516-0.00023-0.18307
   2 -12   5 20560.5 1426.48   7-0.92014 0.75393-0.54991-0.31038-0.00027-0.09356
   2 -12   6 275.146 220.996   7-0.92183 0.77427-0.54648-0.26895-0.00028-0.00408
   2 -12   7 795.045 307.466   7-0.92037 0.79146-0.54944-0.22113-0.00027 0.08539
   2 -12   8 53421.7 2132.64   7-0.91555 0.80529-0.55890-0.16680-0.00024 0.17483
  -2  12  -8 54749.3 2037.44   9-0.46186 0.57164-0.21271 0.93830-0.87956 0.70455
  -2  12  -9 66.7676 171.716   9-0.52754 0.61847-0.27228 0.95283-0.87579 0.61108
   2 -12   9 87.8811 177.571   7-0.90711 0.81550-0.57440-0.10644-0.00019 0.26425
  -2  12 -10 953.656 286.985   9-0.57687 0.64895-0.31810 0.95360-0.86828 0.51388
   2 -12  10 1387.14 335.641   7-0.89423 0.82127-0.59588-0.04011-0.00011 0.35365
   2 -12  11 17634.4 1158.87   7-0.87555 0.82123-0.62337 0.03224-0.00001 0.44303
  -2  12 -11 19315.7 1288.67   9-0.61384 0.66708-0.35313 0.94360-0.85959 0.41550
   2 -11   0 2435.78 536.167   7-0.87071 0.64879-0.62990-0.35811 0.00001-0.49279
  -2  11   0 1768.89 385.239   3-0.43816 0.66031 0.39540 0.59359-0.37910 0.87215
   2 -11   1 57209.0 2837.59   7-0.89361 0.69034-0.59687-0.34629-0.00011-0.40320
  -2  11  -1 50286.4 1948.02   3-0.42677 0.63028 0.31875 0.62535-0.48536 0.88882
   2 -11   2 9269.09 1136.90   7-0.90975 0.72514-0.56968-0.32861-0.00020-0.31363
   2 -11   3 404.197 293.370   7-0.92071 0.75474-0.54876-0.30468-0.00027-0.22409
   2 -11   4 6759.54 838.076   7-0.92734 0.78002-0.53485-0.27373-0.00031-0.13457
  -2  11  -5 134245. 3515.01   9-0.27578 0.40442-0.05095 0.81494-0.85937 0.90486
   2 -11   5 127186. 3399.04   7-0.93059 0.80192-0.52761-0.23610-0.00034-0.04508
  -2  11  -6 270.912 169.746   9-0.39610 0.50590-0.15445 0.87341-0.87721 0.83302
   2 -11   6 723.719 288.054   7-0.93057 0.82055-0.52766-0.19120-0.00034 0.04440
   2 -11   6 174.737 193.786   4-0.65047 0.54084-0.20306-0.51601 0.54464-0.50050
   2 -11   7 847.824 301.464   7-0.92726 0.83589-0.53501-0.13898-0.00031 0.13385
   2 -11   7 740.078 247.711   4-0.62273 0.53173-0.13021-0.54391 0.59447-0.46073
  -2  11  -7 726.413 225.705   9-0.49157 0.58252-0.23947 0.91339-0.87867 0.74478
  -2  11  -8 1485.18 342.175   9-0.56404 0.63615-0.30609 0.93496-0.87066 0.64708
   2 -11   8 1265.16 375.949   7-0.92063 0.84791-0.54893-0.08021-0.00027 0.22328
  -2  11  -9 25652.7 1391.64   9-0.61815 0.67141-0.35726 0.94109-0.85839 0.54512
   2 -11   9 25531.0 1395.85   7-0.90979 0.85572-0.56962-0.01465-0.00020 0.31269
   2 -11  10 10527.3 884.008   7-0.89380 0.85838-0.59656 0.05714-0.00011 0.40207
  -2  11 -10 10442.4 905.019   9-0.65777 0.69218-0.39567 0.93447-0.84526 0.44230
  -2  11 -11 8441.39 831.223   9-0.68596 0.70153-0.42358 0.91734-0.83338 0.34073
   2 -11  11 9332.04 814.452   7-0.87099 0.85422-0.62953 0.13497 0.00001 0.49143
  -2  10   3 1605.23 398.806   3-0.44166 0.68218 0.53866 0.48835-0.13711 0.85048
  -2  10   2 57275.6 2081.31   3-0.44366 0.66552 0.48285 0.49926-0.23959 0.86337
   2 -10  -1 9180.05 842.798   7-0.86127 0.65824-0.64205-0.29425 0.00006-0.53390
  -2  10   1 9508.08 808.139   3-0.44041 0.64362 0.41782 0.51940-0.34540 0.87959
  -2  10   0 3038.91 449.015   3-0.43083 0.61539 0.34226 0.55006-0.45415 0.89875
   2 -10   0 3785.37 615.220   7-0.88981 0.70543-0.60275-0.28869-0.00009-0.44428
   2 -10   1-130.610 337.262   7-0.90943 0.74370-0.57027-0.27631-0.00020-0.35469
   2 -10   2 27380.3 1932.86   7-0.92310 0.77602-0.54387-0.25786-0.00029-0.26513
   2 -10   3 1640.20 451.189   7-0.93176 0.80333-0.52495-0.23192-0.00035-0.17560
  -2  10  -4 4288.84 503.687   9-0.26327 0.37308-0.04039 0.75272-0.85660 0.94323
   2 -10   4 4033.14 653.878   7-0.93651 0.82673-0.51363-0.19837-0.00038-0.08609
   2 -10   5 97884.0 2869.93   7-0.93788 0.84676-0.51022-0.15693-0.00039 0.00340
   2 -10   5 102160. 3059.08   4-0.65003 0.55929-0.20181-0.46557 0.54552-0.54251
  -2  10  -5 104621. 3087.97   9-0.40467 0.49564-0.16197 0.82926-0.87784 0.87477
  -2  10  -6 510.955 217.094   9-0.51501 0.58714-0.26081 0.88305-0.87702 0.78427
   2 -10   6 191.193 198.175   7-0.93617 0.86369-0.51447-0.10781-0.00038 0.09286
   2 -10   6 570.898 276.426   4-0.61759 0.54548-0.11755-0.50488 0.60276-0.51014
   2 -10   7 2119.47 380.787   4-0.58052 0.52704-0.03227-0.54521 0.65561-0.47338
  -2  10  -7 2003.94 378.093   9-0.59663 0.64991-0.33674 0.91395-0.86399 0.68154
   2 -10   7 2339.01 438.996   7-0.93112 0.87730-0.52640-0.05102-0.00034 0.18230
  -2  10  -8 65743.3 2100.82   9-0.65666 0.69110-0.39459 0.92676-0.84568 0.57354
   2 -10   8 63091.0 2165.53   7-0.92202 0.88685-0.54608 0.01352-0.00028 0.27171
   2 -10   8 68841.3 1954.43   4-0.54129 0.50644 0.04901-0.58153 0.70134-0.42950
  -2  10  -9 73906.6 2267.57   9-0.69909 0.71468-0.43677 0.92390-0.82702 0.46519
   2 -10   9 74927.2 2306.20   7-0.90810 0.89157-0.57266 0.08495-0.00019 0.36110
   2 -10  10 6553.40 671.928   7-0.88803 0.89016-0.60543 0.16259-0.00008 0.45046
  -2  10 -10 6095.51 692.921   9-0.72819 0.72494-0.46648 0.90858-0.81078 0.35926
  -2  10 -11 943.244 320.291   9-0.74728 0.72518-0.48639 0.88344-0.79830 0.25708
   2 -10  11 442.041 171.266   7-0.85844 0.87921-0.64555 0.24756 0.00007 0.53979
   2 -10  12 17321.4 1317.70   1 0.41674-0.37736 0.63192-0.98420 0.97071-0.34067
  -2  10 -12 16046.1 1256.30   9-0.75931 0.71837-0.49914 0.85115-0.78956 0.15866
  -2   9   4 584.211 250.565   3-0.43940 0.66097 0.56010 0.41512-0.09406 0.84857
  -2   9   3 345.034 201.710   3-0.44339 0.64632 0.50770 0.42263-0.19548 0.86040
  -2   9   2 70377.5 2083.40   3-0.44247 0.62673 0.44622 0.43921-0.30075 0.87608
   2  -9  -2 66964.5 1898.43   7-0.84118 0.65705-0.66563-0.21897 0.00015-0.57504
   2  -9  -1 3663.82 488.915   7-0.87867 0.71319-0.61904-0.22069-0.00003-0.48539
  -2   9   1 3230.21 428.019   3-0.43542 0.60104 0.37323 0.46731-0.41121 0.89696
   2  -9   0 255.294 217.567   7-0.90399 0.75716-0.57984-0.21503-0.00017-0.39578
   2  -9   1 40216.9 1973.38   7-0.92146 0.79328-0.54723-0.20278-0.00028-0.30620
   2  -9   2 231160. 5188.09   7-0.93282 0.82329-0.52248-0.18268-0.00035-0.21665
  -2   9  -3 7101.62 526.320   9-0.22923 0.32022-0.01186 0.67252-0.84826 0.97601
   2  -9   3 10299.2 1054.31   7-0.93936 0.84848-0.50647-0.15382-0.00040-0.12712
   2  -9   4 521.123 258.861   7-0.94228 0.87005-0.49880-0.11664-0.00042-0.03762
  -2   9  -4 639.256 191.024   9-0.39987 0.47201-0.15776 0.77337-0.87750 0.91556
   2  -9   5 9893.88 856.829   4-0.61857 0.56536-0.11994-0.45080 0.60120-0.54971
  -2   9  -5 8289.52 764.906   9-0.53148 0.58478-0.27591 0.84649-0.87534 0.82371
   2  -9   5 8322.34 829.279   7-0.94198 0.88839-0.49961-0.07096-0.00042 0.05185
   2  -9   6 19275.4 1211.97   7-0.93840 0.90347-0.50891-0.01681-0.00039 0.14129
   2  -9   6 21200.5 1292.72   4-0.57460 0.54002-0.01949-0.50629 0.66310-0.52200
  -2   9  -7 20288.2 1091.50   9-0.69283 0.70844-0.43046 0.91096-0.83012 0.59911
   2  -9   7 20895.0 1235.54   7-0.93120 0.91492-0.52622 0.04537-0.00034 0.23072
   2  -9   8 73423.8 2282.58   7-0.91894 0.92130-0.55231 0.11632-0.00026 0.32011
   2  -9   8 71487.3 1848.67   4-0.47296 0.47563 0.17494-0.61082 0.76317-0.44285
  -2   9  -8 70341.7 2190.38   9-0.73785 0.73462-0.47652 0.91198-0.80466 0.48396
   2  -9   9 24424.1 1293.67   7-0.90058 0.92160-0.58559 0.19446-0.00015 0.40947
  -2   9  -9 25881.0 1409.24   9-0.76799 0.74592-0.50844 0.89887-0.78279 0.37240
   2  -9  10 169.257 164.851   1 0.41336-0.37375 0.65363-0.99929 0.96791-0.46862
   2  -9  10 39.5997 120.253   7-0.87378 0.91344-0.62579 0.27951-0.00001 0.49880
   2  -9  11 327.174 227.695   1 0.40695-0.34862 0.68844-0.98903 0.96135-0.37238
  -2   9 -11 22.2286 194.926   9-0.79874 0.73897-0.54222 0.84257-0.75516 0.16538
  -2   9 -12 98271.8 3260.47   9-0.80444 0.72583-0.54865 0.80396-0.74930 0.06984
   2  -9  12 100055. 3241.70   1 0.40149-0.32444 0.71345-0.96898 0.95490-0.27624
  -2   8   5 50712.3 1939.34   3-0.43570 0.63833 0.58380 0.33964-0.04357 0.83923
  -2   8   4 2013.72 373.350   3-0.44189 0.62587 0.53584 0.34270-0.14259 0.84866
  -2   8   3 529.062 189.122   3-0.44361 0.60894 0.47874 0.35491-0.24666 0.86314
   2  -8  -2 158.744 115.008   7-0.85654 0.70995-0.64787-0.14016 0.00008-0.52656
  -2   8   2 510.500 211.070   3-0.43975 0.58642 0.41071 0.37804-0.35622 0.88311
   2  -8  -1 22640.2 1100.54   7-0.89087 0.76294-0.60112-0.14205-0.00009-0.43691
  -2   8   1 22820.4 1018.30   3-0.42869 0.55671 0.32951 0.41435-0.47122 0.90852
   2  -8   0 2391.91 415.399   7-0.91413 0.80484-0.56160-0.13670-0.00023-0.34730
   2  -8   1 27080.2 1446.49   7-0.92972 0.83908-0.52958-0.12386-0.00033-0.25772
   2  -8   2 122188. 3310.07   7-0.93898 0.86699-0.50744-0.10114-0.00040-0.16818
  -2   8  -3 212.351 110.258   9-0.37461 0.42792-0.13568 0.69963-0.87525 0.95444
   2  -8   3 280.926 301.224   7-0.94388 0.89054-0.49444-0.06928-0.00044-0.07867
   2  -8   4 1832.77 308.359   4-0.62717 0.59285-0.14131-0.37773 0.58712-0.57676
   2  -8   4 2185.68 488.020   7-0.94512 0.91043-0.49099-0.02788-0.00045 0.01082
  -2   8  -4 2207.62 408.532   9-0.53770 0.57218-0.28164 0.80055-0.87459 0.86409
   2  -8   5 205294. 4069.46   7-0.94294 0.92690-0.49703 0.02303-0.00043 0.10027
   2  -8   5 196851. 3406.98   4-0.57699 0.56130-0.02461-0.44948 0.66011-0.56014
   2  -8   6 115948. 2745.58   4-0.51682 0.51976 0.09610-0.52524 0.72576-0.53617
   2  -8   6 112289. 2891.14   7-0.93707 0.93968-0.51225 0.08311-0.00038 0.18970
  -2   8  -7 17172.6 1045.88   9-0.77485 0.75279-0.51585 0.89965-0.77715 0.49758
   2  -8   7 17854.4 914.697   4-0.45033 0.47190 0.21321-0.59740 0.77973-0.50054
  -2   8  -8 3407.27 495.937   9-0.80503 0.76413-0.54933 0.88809-0.74867 0.37941
   2  -8   8 2852.41 472.382   1 0.41326-0.37342 0.65425-0.99328 0.96781-0.59929
   2  -8   8 3727.54 525.628   7-0.90931 0.94921-0.57049 0.23107-0.00020 0.36847
   2  -8   8 3811.10 407.292   4-0.38251 0.42270 0.31971-0.65895 0.82006-0.45126
  -2   8  -9 31727.4 1674.41   9-0.82372 0.76398-0.57089 0.86461-0.72735 0.26839
   2  -8   9 30828.0 1455.11   7-0.88414 0.94270-0.61120 0.31664-0.00006 0.45780
   2  -8   9 31508.0 1601.56   1 0.40334-0.34479 0.70533-0.99929 0.95717-0.49896
   2  -8   9 30428.8 1131.31   4-0.31662 0.37544 0.41325-0.70753 0.84792-0.38952
  -2   8 -10 773.443 329.962   9-0.83412 0.75553-0.58325 0.83193-0.71390 0.16526
   2  -8  10 1065.61 284.098   7-0.84621 0.92341-0.65999 0.41029 0.00012 0.54709
   2  -8  10 1050.84 328.341   1 0.39415-0.31688 0.74237-0.99127 0.94536-0.39746
   2  -8  11 135.569 145.095   1 0.38660-0.29060 0.76801-0.97185 0.93475-0.29716
  -2   8 -11 263.823 190.634   9-0.83941 0.74198-0.58966 0.79330-0.70654 0.06820
  -2   8 -12 56305.2 2686.12   9-0.84034 0.72406-0.59079 0.74940-0.70521-0.02282
   2  -8  12 55216.0 2623.40   1 0.38117-0.26646 0.78440-0.94317 0.92676-0.19948
   2  -8  13 279.521 249.467   1 0.37785-0.24442 0.79374-0.90745 0.92173-0.10476
  -2   7   6 2804.96 461.990   3-0.43006 0.61374 0.60910 0.26255 0.01447 0.82233
  -2   7   5 74419.8 2181.80   3-0.43857 0.60360 0.56627 0.26049-0.08124 0.82845
  -2   7   4 180.767 141.790   3-0.44314 0.58952 0.51487 0.26700-0.18232 0.83995
  -2   7   3 82.8077 125.905   3-0.44282 0.57055 0.45300 0.28397-0.28974 0.85777
   2  -7  -3 255.056 113.528   7-0.81508 0.68738-0.69245-0.04386 0.00026-0.56779
   2  -7  -2 76862.5 1713.44   7-0.86538 0.75634-0.63685-0.05460 0.00004-0.47809
  -2   7   2 75090.0 1761.80   3-0.43598 0.54506 0.37746 0.31462-0.40517 0.88361
   2  -7  -1 132399. 2411.95   7-0.89818 0.80779-0.58955-0.05705-0.00014-0.38845
   2  -7   0 29562.8 1238.95   7-0.92002 0.84828-0.55014-0.05159-0.00027-0.29884
   2  -7   1 14025.6 916.602   7-0.93397 0.88087-0.51977-0.03710-0.00036-0.20927
  -2   7  -2 12676.5 555.613   9-0.31335 0.34785-0.08287 0.59515-0.86668 0.98700
   2  -7   2 13870.3 964.730   7-0.94155 0.90710-0.50076-0.01125-0.00042-0.11974
  -2   7  -3 4961.02 475.794   9-0.52788 0.54353-0.27260 0.73984-0.87575 0.90638
   2  -7   3 4841.66 408.725   4-0.64490 0.62948-0.18771-0.27963 0.55545-0.58621
   2  -7   3 5152.06 652.202   7-0.94481 0.92901-0.49187 0.02472-0.00044-0.03024
  -2   7  -4 9050.59 671.592   9-0.67057 0.66738-0.40828 0.83048-0.84015 0.78109
  -2   7  -4 9734.98 277.241   8-0.16811 0.16495 0.63370-0.21118 0.85592-0.91478
  -2   7  -4 8472.67 290.149   8 0.67070-0.67386 0.82835-0.40583 0.77820-0.83707
   2  -7   4 9233.04 602.922   4-0.59095 0.59416-0.05532-0.36708 0.64182-0.58297
  -2   7  -5 236151. 3443.53   9-0.75835 0.73631-0.49812 0.87528-0.79028 0.64153
   2  -7   5 257889. 3584.63   4-0.51933 0.54117 0.09138-0.46883 0.72338-0.57492
  -2   7  -6 23963.2 1215.88   9-0.80987 0.76899-0.55484 0.88696-0.74347 0.50502
   2  -7   6 25346.9 1120.62   4-0.43488 0.47534 0.23850-0.57099 0.79009-0.55203
   2  -7   6 26466.2 1488.59   7-0.92991 0.97007-0.52914 0.19657-0.00033 0.23807
   2  -7   7 1738.70 375.363   1 0.40462-0.34584 0.69951-0.98685 0.95869-0.63124
  -2   7  -7 1621.61 365.823   9-0.83964 0.77992-0.58994 0.87703-0.70621 0.37808
   2  -7   7 1888.55 279.438   4-0.34410 0.40319 0.37531-0.66285 0.83753-0.50986
   2  -7   7 2141.90 457.716   7-0.91370 0.97250-0.56242 0.27471-0.00023 0.32744
   2  -7   8 10934.4 933.818   1 0.39068-0.31318 0.75462-0.99689 0.94057-0.52343
   2  -7   8 13891.3 1048.59   7-0.88914 0.96659-0.60376 0.36092-0.00009 0.41677
   2  -7   8 11191.6 652.388   4-0.25688 0.33460 0.49088-0.73347 0.86502-0.44774
  -2   7  -8 11436.0 1065.84   9-0.85643 0.77786-0.61093 0.85298-0.67994 0.26211
  -2   7  -9 256061. 5372.74   9-0.86560 0.76818-0.62293 0.81994-0.66328 0.15577
   2  -7   9 250516. 3246.97   4-0.18241 0.27876 0.57922-0.77687 0.87673-0.36984
   2  -7  10-22.1828 188.807   7-0.79487 0.90962-0.71081 0.55768 0.00034 0.59530
  -2   7 -10 315.169 205.515   9-0.86964 0.75338-0.62836 0.78033-0.65528 0.05807
   2  -7  10 43.0421 199.539   1 0.36821-0.25327 0.81828-0.97042 0.90665-0.31013
  -2   7 -11 479.447 289.843   9-0.87011 0.73501-0.62901 0.73594-0.65431-0.03258
   2  -7  11 438.780 331.287   1 0.36083-0.22717 0.83488-0.94196 0.89470-0.20849
  -2   7 -12 1575.89 559.808   9-0.86775 0.71380-0.62581 0.68770-0.65908-0.11751
   2  -7  12 1560.19 575.180   1 0.35645-0.20408 0.84395-0.90596 0.88747-0.11157
   2  -7  13 8483.13 1191.37   1 0.35472-0.18363 0.84739-0.86433 0.88459-0.01900
  -2   6   7 626.449 241.096   3-0.42220 0.58694 0.63441 0.18547 0.07793 0.80002
  -2   6   6 216.900 109.413   3-0.43290 0.57899 0.59742 0.17756-0.01292 0.80128
  -2   6   5 478.518 218.435   3-0.44032 0.56776 0.55241 0.17768-0.10977 0.80854
   2  -6  -4 5472.64 1044.84   2-0.95122 0.84399-0.52232-0.16350-0.49777-0.11200
  -2   6   4 5718.23 526.395   3-0.44361 0.55240 0.49764 0.18756-0.21362 0.82280
  -2   6   3 11399.9 677.800   3-0.44146 0.53160 0.43080 0.20950-0.32526 0.84485
   2  -6  -3 12436.0 581.024   7-0.81445 0.72430-0.69305 0.05331 0.00026-0.51938
  -2   6   2 96232.4 1830.71   3-0.43166 0.50315 0.34748 0.24793-0.44706 0.87706
   2  -6  -2 100997. 1768.01   7-0.86594 0.79444-0.63614 0.04126 0.00003-0.42967
   2  -6  -1 128039. 3463.71   2-0.94831 0.89681-0.53035-0.02065-0.50521 0.16442
   2  -6  -1 138395. 2203.58   7-0.89890 0.84604-0.58838 0.03836-0.00014-0.34003
   2  -6   0 187.047 103.996   7-0.92022 0.88602-0.54975 0.04459-0.00027-0.25042
  -2   6  -1 2654.64 193.957   9-0.18418 0.19985 0.02549 0.43512-0.83544 0.99689
   2  -6   1 2903.43 368.368   7-0.93306 0.91751-0.52191 0.06161-0.00035-0.16086
  -2   6  -2 428855. 3240.33   9-0.48747 0.48430-0.23577 0.65134-0.87887 0.95063
   2  -6   2 431617. 4619.14   7-0.93939 0.94248-0.50640 0.09096-0.00040-0.07134
  -2   6  -3 48621.5 1530.13   9-0.68273 0.66071-0.42036 0.79089-0.83486 0.81693
   2  -6   3 48458.9 1637.46   7-0.94071 0.96245-0.50297 0.13239-0.00041 0.01814
   2  -6   3 47654.7 1103.73   4-0.61812 0.64023-0.11885-0.25185 0.60191-0.58418
   2  -6   4 35921.7 1030.33   4-0.53849 0.57923 0.05452-0.38028 0.70428-0.59695
   2  -6   4 35827.0 1454.00   7-0.93741 0.97780-0.51141 0.18569-0.00039 0.10759
  -2   6  -4 35699.0 1041.36   2-0.98520 0.94381-0.30557 0.63188-0.29654 0.18901
  -2   6  -4 32318.5 1207.47   9-0.78933 0.74847-0.53173 0.85723-0.76429 0.65666
  -2   6  -5 8198.20 705.951   9-0.84367 0.78397-0.59489 0.87534-0.70032 0.50301
  -2   6  -5 7998.86 420.988   2-0.98212 0.92215-0.38104 0.66241-0.36671 0.16952
   2  -6   5 8383.40 706.591   1 0.41272-0.35371 0.65745-0.93816 0.96731-0.77062
   2  -6   5 8730.00 747.501   7-0.92855 0.98759-0.53218 0.25133-0.00032 0.19700
  -2   6  -6 61240.5 2160.78   9-0.87110 0.79256-0.63036 0.86578-0.65226 0.36525
   2  -6   6 62338.0 1980.26   7-0.91249 0.99018-0.56468 0.32868-0.00022 0.28637
   2  -6   6 66235.7 1533.97   4-0.30853 0.38652 0.42414-0.65999 0.85067-0.56413
   2  -6   6 58648.1 1933.74   1 0.39390-0.31617 0.74328-0.97893 0.94502-0.65864
   2  -6   7 23945.5 1380.40   1 0.37491-0.27846 0.80160-0.99218 0.91720-0.54114
   2  -6   7 25747.7 1238.96   7-0.88731 0.98366-0.60652 0.41538-0.00008 0.37571
   2  -6   7 26650.7 948.901   4-0.19049 0.28711 0.57006-0.76096 0.87594-0.49979
  -2   6  -7 24435.8 1392.84   9-0.88521 0.78782-0.65049 0.84087-0.61926 0.24257
   2  -6   8 8428.14 683.300   7-0.84767 0.96266-0.65833 0.51205 0.00012 0.46499
   2  -6   8 7908.52 919.505   1 0.35813-0.24296 0.84053-0.98605 0.89025-0.42450
  -2   6  -8 8436.08 841.648   9-0.89173 0.77550-0.66054 0.80588-0.60073 0.13435
   2  -6   8 9932.73 635.414   4-0.09007 0.20531 0.67696-0.82291 0.87781-0.41205
   2  -6   9 122080. 3518.53   1 0.34524-0.21136 0.86494-0.96539 0.86852-0.31308
  -2   6  -9 117727. 3260.87   9-0.89424 0.75916-0.66458 0.76488-0.59282 0.03674
   2  -6   9 122472. 2430.30   7-0.78763 0.92127-0.71695 0.61553 0.00037 0.55421
   2  -6   9 128780. 2628.82   4-0.01672 0.15059 0.74586-0.84686 0.86872-0.31335
   2  -6  10 858.050 318.503   1 0.33630-0.18370 0.87964-0.93503 0.85303-0.20789
  -2   6 -10 1608.61 428.171   9-0.89408 0.74016-0.66433 0.71959-0.59333-0.05244
  -2   6 -11 4272.21 708.358   9-0.89186 0.71910-0.66075 0.67097-0.60033-0.13513
   2  -6  11 4211.50 725.712   5 0.25493-0.08385 0.87253-0.88423 0.85100-0.11645
   2  -6  11 4925.94 757.947   1 0.33105-0.15973 0.88755-0.89787 0.84379-0.10896
   2  -6  12 45759.8 2345.95   1 0.32906-0.13902 0.89040-0.85566 0.84027-0.01575
  -2   6 -12 45933.0 2463.64   9-0.88775 0.69614-0.65432 0.61951-0.61238-0.21277
   2  -6  12 45864.7 2443.05   5 0.25409-0.06436 0.87585-0.84270 0.84696-0.02287
   2  -6  13 48002.3 2544.37   1 0.32988-0.12112 0.88923-0.80942 0.84172 0.07248
  -2   5   8 45272.3 1863.93   3-0.41178 0.55758 0.65882 0.10928 0.14607 0.77303
  -2   5   7 181.444 136.547   3-0.42448 0.55162 0.62788 0.09532 0.06095 0.76856
  -2   5   6 431.476 151.943   3-0.43452 0.54301 0.58987 0.08844-0.03008 0.76999
  -2   5   5 94810.0 2095.86   3-0.44126 0.53110 0.54319 0.09022-0.12819 0.77851
   2  -5  -5 92503.4 4767.18   2-0.95177 0.86343-0.52076-0.11326-0.49633-0.15462
   2  -5  -4 73360.5 1192.22   7-0.71236 0.64110-0.76970 0.18167 0.00064-0.56081
  -2   5   4 80778.1 1798.34   3-0.44367 0.51486 0.48552 0.10300-0.23495 0.79569
   2  -5  -3 22306.3 695.515   7-0.79862 0.74601-0.70754 0.16437 0.00033-0.47102
   2  -5  -3 22027.1 1887.04   2-0.95671 0.90552-0.50602-0.03813-0.48268 0.01104
  -2   5   3 21794.6 856.481   3-0.44002 0.49256 0.41358 0.13005-0.35187 0.82302
  -2   5   2 11205.6 586.016   3-0.42736 0.46124 0.32197 0.17676-0.48115 0.86271
   2  -5  -2 11325.4 530.192   7-0.85456 0.82060-0.65025 0.15194 0.00009-0.38131
   2  -5  -2 10786.3 1148.72   2-0.95444 0.92183-0.51297 0.01376-0.48912 0.10715
   2  -5  -2 10299.8 351.191   9-0.37687 0.34234-0.13765-0.36137-0.87548 0.49353
   2  -5  -1 24118.3 806.491   7-0.89029 0.87498-0.60201 0.14856-0.00009-0.29166
   2  -5  -1 23019.0 512.282   9-0.57748 0.56179-0.31867-0.13531-0.86816 0.57589
   2  -5   0 4016.41 346.249   7-0.91195 0.91529-0.56567 0.15708-0.00022-0.20206
   2  -5   0 3527.02 237.091   9-0.77081 0.77397-0.51149 0.10254-0.78050 0.57793
   2  -5   1 1432.86 227.332   7-0.92445 0.94644-0.54103 0.17730-0.00030-0.11250
   2  -5   1 1512.51 219.256   9-0.88039 0.90239-0.64340 0.27950-0.63146 0.51858
  -2   5  -2 445510. 3807.42   9-0.67922 0.63838-0.41686 0.73573-0.83643 0.85963
   2  -5   2 412134. 3840.98   7-0.92941 0.97004-0.53028 0.21142-0.00033-0.02299
   2  -5   3 31554.4 1095.46   7-0.92779 0.98708-0.53385 0.25985-0.00032 0.06647
   2  -5   3 33682.6 787.132   4-0.58096 0.64060-0.03324-0.24082 0.65504-0.58884
  -2   5  -3 30595.8 570.364   8 0.49493-0.55455 0.84290-0.56877 0.86358-0.92983
  -2   5  -3 31240.1 1124.61   9-0.81965 0.75997-0.56613 0.83996-0.73228 0.66578
  -2   5  -3 33050.3 1039.21   2-0.96819 0.90792-0.46481 0.73933-0.44447 0.37813
  -2   5  -4 2545.92 377.114   9-0.87615 0.79762-0.63735 0.86614-0.64136 0.48517
  -2   5  -4 2634.42 279.191   4 0.11478-0.19304 0.85047-0.62136 0.83089-0.98670
   2  -5   4 2576.10 390.138   1 0.40726-0.32930 0.68691-0.91592 0.96170-0.80608
   2  -5   4 2459.34 315.823   7-0.91926 0.99720-0.55166 0.32251-0.00026 0.15589
   2  -5   4 2809.73 265.616   4-0.45157 0.52983 0.21115-0.44026 0.77887-0.62306
   2  -5   5 85529.4 2314.83   1 0.38091-0.28423 0.78517-0.96912 0.92636-0.68105
   2  -5   5 82751.5 1778.79   7-0.90266 0.99925-0.58210 0.39781-0.00016 0.24526
  -2   5  -5 83518.7 2072.50   9-0.89805 0.80068-0.67100 0.85475-0.57964 0.33376
   2  -5   6 369781. 5484.54   1 0.35474-0.23935 0.84735-0.98624 0.88462-0.54962
   2  -5   6 367210. 3682.58   7-0.87497 0.99021-0.62416 0.48473-0.00001 0.33459
   2  -5   6 378907. 3330.06   4-0.11062 0.22613 0.65629-0.79550 0.87880-0.54377
  -2   5  -6 372352. 4380.35   9-0.90660 0.79039-0.68708 0.82579-0.54260 0.20703
   2  -5   7 7236.85 731.966   1 0.33313-0.19902 0.88447-0.97829 0.84747-0.42278
   2  -5   7 6990.20 488.621   7-0.83045 0.96434-0.67712 0.58255 0.00019 0.42386
  -2   5  -7 5949.39 605.896   9-0.90982 0.77476-0.69426 0.78793-0.52372 0.09846
   2  -5   7 7802.57 797.493   5 0.25642-0.12240 0.86632-0.96086 0.85823-0.43348
   2  -5   7 7747.35 596.153   4 0.01987 0.11427 0.77741-0.87167 0.86097-0.43634
  -2   5  -8 612.012 152.826   6-0.00108-0.15167 0.90997-0.86068 0.31996-0.83428
   2  -5   8 721.937 197.941   4 0.10638 0.04639 0.84452-0.89383 0.83414-0.31990
   2  -5   8 497.067 242.272   5 0.25003-0.09735 0.89054-0.94022 0.82766-0.31336
   2  -5   8 187.803 91.7664   7-0.76292 0.91546-0.73634 0.68663 0.00046 0.51306
  -2   5  -9 4225.20 605.096   9-0.91012 0.73737-0.69497 0.69856-0.52176-0.08288
   2  -5   9 3742.94 435.416   4 0.15860 0.01279 0.87984-0.88419 0.81202-0.20818
   2  -5   9 4388.52 623.634   5 0.24564-0.07430 0.90413-0.90895 0.80727-0.20343
   2  -5  10 9454.86 913.144   5 0.24313-0.05314 0.91101-0.87098 0.79579-0.10241
  -2   5 -10 7922.38 838.406   9-0.90840 0.71681-0.69096 0.64952-0.53259-0.16174
  -2   5 -11 16225.3 1265.80   9-0.90540 0.69497-0.68461 0.59813-0.54872-0.23530
   2  -5  11 17074.7 1293.08   5 0.24226-0.03361 0.91326-0.82837 0.79184-0.00891
  -2   5 -12 32596.7 1942.74   9-0.90086 0.67158-0.67595 0.54443-0.56889-0.30482
   2  -5  12 36485.2 2008.40   5 0.24277-0.01546 0.91194-0.78220 0.79416 0.07831
  -2   4   9 608.753 260.640   3-0.39901 0.52586 0.68065 0.03567 0.21546 0.74478
  -2   4   9 595.226 213.457   5 0.10015 0.02678 0.91982-0.20419 0.21858 0.74099
  -2   4   8 526.009 269.896   3-0.41298 0.52118 0.65638 0.01505 0.13887 0.73177
  -2   4   8 1555.76 330.991   5 0.07954 0.02872 0.89153-0.22076 0.14134 0.72869
  -2   4   7 745.825 226.618   3-0.42525 0.51480 0.62552 0.00101 0.05492 0.72614
   2  -4  -6 5185.66 973.490   2-0.94907 0.87962-0.52828-0.05395-0.50330-0.18884
  -2   4   6 4766.35 483.232   3-0.43501 0.50591 0.58740-0.00577-0.03559 0.72706
   2  -4  -5 157891. 1398.85   7-0.49440 0.44204-0.84940 0.31309 0.00125-0.60247
  -2   4   5 160617. 2545.62   3-0.44155 0.49379 0.54003-0.00329-0.13442 0.73630
   2  -4  -4 58822.5 3295.42   2-0.95688 0.92457-0.50549 0.01313-0.48219-0.03063
   2  -4  -4 59549.8 937.176   7-0.65459 0.62087-0.79955 0.30809 0.00082-0.51257
  -2   4   4 64002.8 1477.13   3-0.44363 0.47722 0.48033 0.01152-0.24393 0.75622
   2  -4  -3 106.475 61.5032   7-0.75700 0.74193-0.74066 0.29406 0.00048-0.42276
  -2   4   3 87.8720 88.2904   3-0.43906 0.45400 0.40377 0.04318-0.36667 0.78937
   2  -4  -3-161.901 456.504   2-0.95632 0.94259-0.50724 0.05982-0.48381 0.06065
   2  -4  -2 8185.26 384.055   7-0.82273 0.82632-0.68498 0.28324 0.00023-0.33303
   2  -4  -2 8326.38 261.190   9-0.20184 0.20497 0.01091-0.41323-0.84070 0.50731
   2  -4  -2 9399.53 1102.19   2-0.95118 0.95603-0.52245 0.11997-0.49790 0.16441
   2  -4  -1 539994. 3289.94   7-0.86436 0.88659-0.63816 0.28128 0.00004-0.24337
   2  -4  -1 596457. 2049.96   9-0.52270 0.54468-0.26784-0.08943-0.87630 0.63259
   2  -4   0 4611.97 314.969   7-0.88857 0.92945-0.60464 0.29262-0.00008-0.15377
   2  -4   0 4360.14 264.854   9-0.82904 0.86987-0.57719 0.26495-0.72062 0.56661
  -2   4  -1 14097.1 438.756   9-0.63125 0.57159-0.36987 0.63707-0.85447 0.91879
   2  -4   1 14110.2 572.238   7-0.90043 0.95996-0.58584 0.31869-0.00015-0.06423
   2  -4   2 4011.27 316.441   7-0.90245 0.98063-0.58246 0.36016-0.00016 0.02525
  -2   4  -2 3142.66 237.766   8 0.67055-0.74906 0.82839-0.60596 0.77830-0.80341
  -2   4  -2 3355.47 350.446   9-0.85171 0.77320-0.60492 0.82708-0.68781 0.66245
  -2   4  -2 3779.22 223.524   4-0.37273 0.29420 0.33416-0.11180 0.82485-0.84992
   2  -4   3 96285.4 1527.47   7-0.89481 0.99164-0.59497 0.41754-0.00012 0.11469
  -2   4  -3 95044.7 1708.74   9-0.90440 0.80705-0.68262 0.85974-0.55352 0.43846
   2  -4   3 101021. 1093.49   4-0.51657 0.61373 0.09658-0.27400 0.72600-0.61131
   2  -4   3 99150.2 2267.56   1 0.40202-0.30512 0.71114-0.88846 0.95557-0.84102
  -2   4  -3 94376.4 1450.61   4-0.00986-0.08730 0.75192-0.57450 0.86742-0.98211
   2  -4   4 149202. 1904.41   7-0.87616 0.99164-0.62253 0.48995-0.00002 0.20406
   2  -4   4 153773. 3132.43   1 0.36451-0.24889 0.82681-0.95907 0.90070-0.69647
   2  -4   5 115039. 1647.12   7-0.84317 0.97730-0.66341 0.57570 0.00014 0.29338
   2  -4   5 118350. 2682.62   5 0.25564-0.12136 0.86962-0.95727 0.85444-0.56039
   2  -4   5 116348. 2529.26   1 0.32891-0.19457 0.89062-0.97782 0.84000-0.54607
   2  -4   5 122205. 1821.90   4-0.00598 0.14040 0.75531-0.84283 0.86666-0.57277
   2  -4   6 231017. 2495.67   4 0.16337-0.01032 0.88286-0.92542 0.80977-0.42627
   2  -4   6 229342. 3513.70   5 0.24419-0.09125 0.90819-0.95099 0.80060-0.41701
   2  -4   7 3251.00 262.291   7-0.70833 0.87975-0.77204 0.77405 0.00065 0.47182
   2  -4   7 2563.30 400.792   5 0.23564-0.06405 0.92843-0.92637 0.76216-0.28903
  -2   4  -7 2621.12 262.441   6-0.04851-0.12318 0.88915-0.89157 0.30148-0.77468
   2  -4   8 3952.79 275.584   7-0.57800 0.76808-0.82859 0.87545 0.00103 0.56091
   2  -4   8 3506.94 464.162   5 0.23038-0.04013 0.93835-0.89144 0.73899-0.17631
  -2   4  -8 4089.72 368.271   6-0.31085 0.12043 0.73452-0.78187 0.18542-0.74820
   2  -4   9 174242. 3388.64   5 0.22767-0.01875 0.94283-0.85107 0.72717-0.07494
   2  -4  10 42512.5 1777.58   5 0.22710 0.00047 0.94372-0.80711 0.72469 0.01708
   2  -4  11 3607.87 559.695   5 0.22819 0.01804 0.94200-0.76052 0.72945 0.10187
  -2   4 -12 1985.78 479.072   9-0.90902 0.64208-0.69238 0.46415-0.52883-0.39344
   2  -4  12 1235.74 372.177   5 0.23058 0.03431 0.93800-0.71167 0.73986 0.18099
  -2   3   9 1576.09 354.842   3-0.39872 0.48798 0.68106-0.06142 0.21687 0.69492
  -2   3   9 1360.69 289.361   5 0.10779-0.01844 0.92905-0.31001 0.24750 0.66369
  -2   3   8 89069.2 2337.31   3-0.41229 0.48290 0.65778-0.08303 0.14300 0.67920
  -2   3   8 83740.4 2024.65   5 0.08850-0.01781 0.90443-0.33024 0.17481 0.64684
  -2   3   7 24533.1 1106.44   3-0.42443 0.47638 0.62802-0.09817 0.06130 0.67131
   2  -3  -6 12865.1 1339.63   2-0.94936 0.91737-0.52749 0.04199-0.50257-0.14110
  -2   3   6 13674.9 760.628   3-0.43428 0.46758 0.59103-0.10607-0.02746 0.67048
   2  -3  -5 13192.7 348.773   7-0.33217 0.31735-0.86442 0.42467 0.00160-0.55441
  -2   3   5 14380.6 711.978   3-0.44114 0.45579 0.54449-0.10442-0.12563 0.67906
   2  -3  -5 13997.7 1377.45   2-0.95333 0.93991-0.51626 0.07570-0.49217-0.06183
  -2   3   4 13350.4 631.503   3-0.44367 0.43966 0.48430-0.08913-0.23708 0.70092
   2  -3  -4 13856.8 389.649   7-0.53584 0.53966-0.84036 0.44547 0.00114-0.46448
   2  -3  -4 12638.4 1295.58   2-0.95410 0.95926-0.51397 0.11834-0.49004 0.02570
   2  -3  -3 10602.0 1155.53   2-0.95051 0.97425-0.52431 0.17362-0.49962 0.12495
   2  -3  -3 10089.8 347.715   7-0.66415 0.68662-0.79513 0.44510 0.00079-0.37465
  -2   3   3 10002.3 487.795   3-0.43914 0.41648 0.40453-0.05425-0.36554 0.73979
   2  -3  -2 29450.4 609.573   7-0.74774 0.78886-0.74718 0.44201 0.00051-0.28490
   2  -3  -1 395130. 2324.05   7-0.79957 0.85935-0.70670 0.44640 0.00032-0.19523
   2  -3  -1 398815. 1133.23   9-0.46151 0.52116-0.21239-0.04818-0.87957 0.68442
   2  -3   0 9551.27 372.928   7-0.82842 0.90684-0.67922 0.46378 0.00020-0.10564
  -2   3  -1 5792.13 326.325   9-0.89189 0.79456-0.66080 0.83129-0.60024 0.61600
   2  -3   1 5716.42 298.575   7-0.83932 0.93639-0.66767 0.49709 0.00016-0.01612
  -2   3  -1 6290.65 230.663   4-0.60933 0.51190-0.09768 0.26835 0.61552-0.59947
   2  -3   2 146758. 1515.65   7-0.83418 0.94990-0.67321 0.54749 0.00018 0.07334
   2  -3   2 150554. 2765.75   1 0.39824-0.28239 0.72683-0.85247 0.95078-0.87731
  -2   3  -2 153366. 1454.76   8 0.11733-0.23341 0.76558-0.63985 0.91143-0.98506
   2  -3   3 439749. 2059.63   4-0.30498 0.43967 0.42887-0.50965 0.85183-0.68867
   2  -3   3 441509. 2683.71   8 0.12466 0.01008 0.76819-0.84893 0.91188-0.74860
   2  -3   4 6067.46 294.810   4 0.16936-0.01604 0.88660-0.92243 0.80690-0.55412
   2  -3   4 5307.04 283.749   7-0.76994 0.92296-0.73106 0.69506 0.00043 0.25203
   2  -3   4 5353.52 456.318   5 0.24221-0.08901 0.91339-0.94932 0.79160-0.53872
   2  -3   5 10045.4 391.055   7-0.70141 0.87308-0.77597 0.78482 0.00067 0.34127
  -2   3  -5 10367.4 442.985   6 0.11690-0.28881 0.95254-0.96177 0.36268-0.70518
   2  -3   5 9640.77 593.260   5 0.22611-0.05426 0.94522-0.93629 0.72043-0.37800
   2  -3   6 15091.9 775.332   5 0.21559-0.02508 0.95843-0.90464 0.67545-0.24348
   2  -3   6 15986.7 481.329   7-0.59070 0.78102-0.82449 0.87821 0.00100 0.43041
  -2   3  -6 14766.4 568.745   6-0.12842-0.06222 0.84925-0.90339 0.26866-0.70074
   2  -3   7 3888.59 221.992   7-0.42595 0.63492-0.85945 0.95803 0.00141 0.51948
   2  -3   7 3976.67 433.421   5 0.20984-0.00067 0.96374-0.86510 0.65124-0.12972
  -2   3  -7 4043.27 340.713   6-0.35651 0.14716 0.70028-0.79934 0.16264-0.68430
   2  -3   8 22371.7 1073.11   5 0.20771 0.02012 0.96541-0.82191 0.64231-0.03125
  -2   3  -8 23525.0 984.415   6-0.55652 0.32845 0.51922-0.66319 0.05196-0.66319
   2  -3   9 125252. 2741.00   5 0.20794 0.03854 0.96523-0.77688 0.64329 0.05731
   2  -3  10 23485.5 1286.05   5 0.21014 0.05501 0.96350-0.73029 0.65247 0.13768
  -2   3 -10 23534.1 1379.72   2-0.98379 0.71855-0.26913 0.03563-0.26262-0.52832
   2  -3  11 2050.66 424.578   5 0.21369 0.07011 0.96032-0.68226 0.66740 0.21229
   2  -3  12 5623.94 721.694   5 0.21824 0.08422 0.95556-0.63265 0.68666 0.28258
  -2   2  10-602.600 257.375   3-0.38105 0.45136 0.70227-0.13441 0.29714 0.65579
  -2   2  10-105.740 195.269   5 0.13533-0.06490 0.95607-0.38877 0.35291 0.59944
  -2   2   9-42.8060 164.496   3-0.39612 0.44778 0.68473-0.16176 0.22965 0.63370
   2  -2  -9 129.128 151.803   9-0.90757 0.85414-0.68914 0.16496-0.53736-0.32675
  -2   2   9-90.8458 159.625   5 0.11890-0.06713 0.94116-0.41871 0.28977 0.57303
  -2   2   8 138413. 2490.78   5 0.10177-0.06865 0.92184-0.44424 0.22471 0.54855
  -2   2   8 138788. 2769.42   3-0.40943 0.44243 0.66339-0.18531 0.15982 0.61394
  -2   2   7 13807.7 722.251   5 0.08316-0.06870 0.89684-0.46410 0.15481 0.52891
  -2   2   7 15340.7 848.011   3-0.42153 0.43588 0.63624-0.20307 0.08278 0.60139
  -2   2   5 39641.4 1113.00   3-0.43961 0.41667 0.55841-0.21502-0.09755 0.60254
   2  -2  -5 40097.6 536.058   7-0.05755 0.08027-0.82971 0.48654 0.00207-0.50646
  -2   2   4 385863. 2616.28   7-0.96889 0.92752-0.40030 0.69861-0.00070 0.41561
  -2   2   4 393722. 3138.52   3-0.44357 0.40197 0.50055-0.20206-0.20839 0.62379
   2  -2  -3 23029.1 450.165   7-0.47322 0.53324-0.85314 0.59968 0.00130-0.32674
  -2   2   3 23321.9 679.307   3-0.44067 0.38042 0.42080-0.16720-0.34081 0.66662
   2  -2  -2 686.707 84.4749   7-0.58028 0.65895-0.82787 0.61928 0.00103-0.23699
  -2   2   2 809.609 106.258   7-0.88030 0.80163-0.61674 0.82533-0.00004 0.23600
   2  -2  -1 24002.1 484.429   7-0.64599 0.74331-0.80336 0.63962 0.00084-0.14733
  -2   2   1 23881.1 513.791   7-0.84037 0.74305-0.66652 0.83025 0.00015 0.14634
   2  -2   0 29596.8 548.041   7-0.67933 0.79530-0.78770 0.66883 0.00074-0.05776
  -2   2   0 29815.2 559.127   7-0.81707 0.70110-0.69053 0.80941 0.00025 0.05677
  -2   2  -1 149313. 1231.79   7-0.81398 0.67937-0.69350 0.76751 0.00026-0.03272
   2  -2   1 159213. 2369.57   1 0.39884-0.26404 0.72443-0.79838 0.95156-0.91915
   2  -2   1 152223. 1250.70   7-0.68361 0.81823-0.78552 0.71151 0.00073 0.03173
  -2   2  -1 158475. 2019.03   8 0.28472-0.41970 0.81479-0.74077 0.90887-0.94135
  -2   2  -1 148752. 2524.54   1 0.34770-0.48249 0.86060-0.78666 0.87272-0.90512
  -2   2  -2 614867. 3637.71   5 0.21065-0.36411 0.96307-0.93402 0.65462-0.77680
   2  -2   2 705584. 2714.11   7-0.65971 0.81298-0.79720 0.76805 0.00080 0.12113
   2  -2   2 611441. 4368.64   8 0.04642 0.10722 0.73837-0.76741 0.90457-0.78243
  -2   2  -2 686407. 2662.03   7-0.83190 0.67864-0.67561 0.70476 0.00019-0.12212
   2  -2   2 649428. 4429.81   5 0.25254-0.09908 0.88174-0.91079 0.83952-0.71734
  -2   2  -3 233352. 1596.18   7-0.86784 0.69593-0.63367 0.61796 0.00002-0.21143
   2  -2   3 235487. 2299.28   5 0.21930-0.04718 0.95433-0.93852 0.69117-0.47944
   2  -2   3 234945. 1568.08   7-0.60395 0.77587-0.81993 0.83564 0.00096 0.21044
  -2   2  -4 97.2157 54.0806   6-0.02027-0.17058 0.90180-0.96274 0.31257-0.61395
  -2   2  -4 170.808 51.7227   7-0.91378 0.72321-0.56226 0.50170-0.00023-0.30066
   2  -2   4 112.526 45.5678   7-0.51028 0.70085-0.84622 0.90679 0.00121 0.29967
   2  -2   4-6.85916 68.2576   5 0.19826-0.00749 0.97105-0.91038 0.60316-0.30189
   2  -2   5 822.685 166.136   5 0.18708 0.02235 0.97445-0.86893 0.55746-0.16665
  -2   2  -5 670.438 96.3414   7-0.95829 0.74908-0.44843 0.34300-0.00057-0.38979
  -2   2  -5 855.342 135.208   6-0.23366 0.02409 0.78722-0.89308 0.22210-0.61305
   2  -2   6 354989. 3433.52   5 0.18265 0.04544 0.97494-0.82456 0.53956-0.05921
   2  -2   6 359025. 1821.45   7-0.15273 0.38060-0.84944 0.99973 0.00193 0.47790
   2  -2   7 15487.2 782.890   5 0.18219 0.06456 0.97496-0.77973 0.53769 0.03222
  -2   2  -7 15632.0 768.096   6-0.58089 0.33389 0.49307-0.68876 0.03704-0.60715
   2  -2   8 3447.98 408.829   5 0.18426 0.08115 0.97481-0.73473 0.54603 0.11341
  -2   2  -8 2811.41 423.109   6-0.71628 0.45055 0.32592-0.56652-0.05355-0.60613
   2  -2   9 3063.17 440.016   5 0.18833 0.09573 0.97423-0.68929 0.56255 0.18644
   2  -2  10 16453.4 1046.18   5 0.19378 0.10894 0.97281-0.64301 0.58479 0.25375
  -2   2 -10 16145.5 1277.26   2-0.98391 0.68120-0.27093-0.05930-0.26430-0.57512
   2  -2  11 12487.6 989.824   5 0.19995 0.12143 0.97024-0.59559 0.61013 0.31795
  -2   1  11 50452.9 1870.04   5 0.16093-0.10941 0.97126-0.45568 0.45288 0.54063
  -2   1  11 51816.1 2154.26   3-0.36021 0.41158 0.71888-0.20280 0.37710 0.61698
   2  -1 -10 525.824 255.564   9-0.89448 0.85988-0.66498 0.19248-0.59202-0.31322
  -2   1  10 446.827 179.013   5 0.14782-0.11496 0.96479-0.49408 0.40142 0.50255
  -2   1  10 625.826 228.165   3-0.37599 0.40871 0.70700-0.23582 0.31778 0.58671
   2  -1  -9 5744.47 675.119   9-0.90233 0.88656-0.67865 0.25119-0.56280-0.25275
  -2   1   9 5460.18 523.716   5 0.13428-0.12008 0.95523-0.52937 0.34883 0.46559
  -2   1   9 5578.65 594.580   3-0.39045 0.40451 0.69201-0.26572 0.25624 0.55867
   2  -1  -8 17111.4 1047.68   9-0.90764 0.91072-0.68930 0.30687-0.53695-0.18891
  -2   1   8 19481.7 906.436   5 0.11978-0.12424 0.94205-0.56104 0.29313 0.43175
  -2   1   8 18399.2 978.287   3-0.40374 0.39915 0.67335-0.29195 0.19114 0.53417
  -2   1   7 4291.91 395.472   5 0.10477-0.12788 0.92548-0.58932 0.23603 0.39931
  -2   1   7 5014.27 469.885   3-0.41587 0.39263 0.65014-0.31363 0.12089 0.51483
  -2   1   6 25048.9 831.096   5 0.08853-0.13031 0.90447-0.61317 0.17492 0.37087
  -2   1   6 27159.8 953.837   3-0.42668 0.38479 0.62099-0.32938 0.04349 0.50264
  -2   1   5 87194.6 1539.43   3-0.43578 0.37523 0.58337-0.33666-0.04450 0.50105
  -2   1   5 90421.8 993.995   7-0.91282 0.85256-0.56405 0.81065-0.00022 0.45619
  -2   1   5 86982.8 1218.84   6-0.79659 0.73654 0.20250 0.04417-0.11582 0.57219
   2  -1  -4 399597. 3431.94   9-0.90900 0.98745-0.69232 0.49005-0.52898 0.16188
  -2   1   4 399051. 2908.33   3-0.44212 0.36292 0.53286-0.33104-0.14835 0.51530
  -2   1   4 405323. 1951.51   7-0.79373 0.71482-0.71179 0.91353 0.00034 0.36615
   2  -1  -3 1386.30 219.611   9-0.89298 0.99028-0.66254 0.50531-0.59686 0.31945
   2  -1  -3 1434.80 109.160   7-0.14246 0.24002-0.84769 0.69081 0.00195-0.27897
  -2   1   3 1310.78 152.915   3-0.44310 0.34526 0.45963-0.30270-0.27885 0.55622
  -2   1   3 1512.12 118.405   7-0.67980 0.58224-0.78747 0.94435 0.00074 0.27628
  -2   1   2 1382.65 131.928   3-0.43043 0.31393 0.33980-0.22776-0.45748 0.64525
   2  -1  -2 1447.41 194.621   9-0.80469 0.92083-0.54894 0.43675-0.74903 0.56132
  -2   1   2 1353.21 109.977   7-0.58983 0.47362-0.82478 0.93680 0.00100 0.18654
   2  -1  -2 1274.43 101.004   7-0.25990 0.37611-0.86204 0.75002 0.00174-0.18929
   2  -1  -1 475980. 1423.83   9-0.37022 0.50520-0.13187 0.06471-0.87478 0.77676
  -2   1   1 480909. 2000.56   7-0.53131 0.39645-0.84146 0.90862 0.00116 0.09692
   2  -1  -1 482905. 1954.20   7-0.32841 0.46327-0.86442 0.79726 0.00161-0.09968
   2  -1   0 313968. 1578.64   7-0.35442 0.50793-0.86409 0.84179 0.00156-0.01016
   2  -1   0 304386. 1801.66   1 0.41313-0.25939 0.65501-0.67726 0.96769-0.97636
   2  -1   0 299724. 3541.22   8 0.50869-0.35482 0.84321-0.86552 0.85870-0.86735
  -2   1   0 308275. 1594.38   7-0.50948 0.35597-0.84639 0.86869 0.00121 0.00739
  -2   1  -1 80811.0 1331.13   8-0.18330 0.01076 0.62500-0.64766 0.85086-0.93186
   2  -1   1 80659.6 890.323   4 0.16627 0.00621 0.88468-0.86206 0.80839-0.72748
  -2   1  -1 78101.5 779.009   5 0.16770-0.34008 0.97341-0.99609 0.47969-0.56071
  -2   1  -1 77658.5 794.297   7-0.52518 0.35302-0.84291 0.82035 0.00117-0.08205
   2  -1   1 77242.4 795.747   7-0.33841 0.51057-0.86438 0.88694 0.00159 0.07929
  -2   1  -1 78018.8 668.353   4-0.25721 0.08473 0.49047-0.51309 0.86495-0.94586
   2  -1   1 78572.6 1802.68   8 0.04849 0.12405 0.73922-0.71655 0.90483-0.82383
   2  -1   1 80032.4 975.926   5 0.22957-0.05719 0.93973-0.91704 0.73545-0.65443
   2  -1   2 23435.7 540.165   5 0.17464 0.01639 0.97470-0.90715 0.50737-0.33680
  -2   1  -2 22247.5 484.995   5 0.10047-0.29151 0.92022-0.98776 0.21980-0.39036
   2  -1   2 21929.7 430.533   7-0.28159 0.47240-0.86329 0.93071 0.00170 0.16865
   2  -1   2 23745.0 397.444   4-0.46741 0.65852 0.18446-0.11690 0.76739-0.59687
  -2   1  -2 22316.8 541.099   6 0.00197-0.19304 0.91123-0.97898 0.32112-0.49180
  -2   1  -2 22641.8 425.755   7-0.57745 0.38664-0.82876 0.76134 0.00104-0.17139
  -2   1  -3 18943.0 388.807   7-0.66448 0.45503-0.79497 0.68269 0.00079-0.26061
   2  -1   3 18969.0 405.088   7-0.17614 0.38560-0.85308 0.96536 0.00189 0.25794
  -2   1  -3 20157.5 567.537   6-0.18899-0.02080 0.81489-0.92755 0.24234-0.50259
   2  -1   3 20332.4 580.042   5 0.15354 0.05615 0.96797-0.85557 0.42380-0.16369
   2  -1   4 11802.6 505.647   5 0.14658 0.08177 0.96404-0.80678 0.39658-0.04693
  -2   1  -4 10836.4 290.496   7-0.77170 0.54359-0.72971 0.57257 0.00043-0.34973
   2  -1   4 11407.7 317.043   7-0.01670 0.24481-0.81886 0.97600 0.00213 0.34717
  -2   1  -4 11419.5 478.237   6-0.35406 0.12555 0.70218-0.85975 0.16389-0.51372
  -2   1  -5 5334.04 208.893   7-0.89002 0.64327-0.60242 0.40042-0.00009-0.43869
  -2   1  -5 5340.45 374.144   6-0.49736 0.25014 0.57861-0.78110 0.08675-0.52616
   2  -1   5 5173.16 375.304   5 0.14648 0.10052 0.96398-0.76187 0.39620 0.04300
   2  -1   6 313343. 3202.87   5 0.15006 0.11560 0.96610-0.71914 0.41017 0.11857
  -2   1  -6 300196. 3226.27   6-0.62021 0.35427 0.44863-0.69604 0.01217-0.54115
  -2   1  -7 20960.2 1064.18   6-0.72578 0.44112 0.31247-0.60480-0.06051-0.55805
   2  -1   7 20126.5 890.925   5 0.15570 0.12862 0.96903-0.67721 0.43227 0.18602
  -2   1  -8 6774.16 688.563   6-0.81444 0.51106 0.17145-0.50869-0.13093-0.57721
   2  -1   8 5577.81 515.520   5 0.16254 0.14044 0.97184-0.63517 0.45925 0.24858
   2  -1   9 28374.7 1262.12   5 0.17021 0.15143 0.97398-0.59246 0.48965 0.30772
  -2   1  -9 26859.0 1726.01   2-0.97769 0.65610-0.20935-0.17267-0.20693-0.59130
  -2   1 -10 86072.5 3205.03   2-0.98462 0.64445-0.28479-0.14217-0.27720-0.61070
   2  -1  10 86863.0 2393.36   5 0.17862 0.16168 0.97499-0.54861 0.52330 0.36361
   2  -1  11 81.1842 152.701   5 0.18739 0.17157 0.97440-0.50317 0.55872 0.41774
   2   0 -11 86310.9 3308.32   9-0.87656 0.86077-0.63793 0.21710-0.64043-0.30593
  -2   0  11 84252.3 2354.52   5 0.17378-0.15984 0.97459-0.55560 0.50391 0.44122
  -2   0  10 3628.69 462.195   5 0.16346-0.16818 0.97216-0.59803 0.46288 0.39270
  -2   0  10 3691.32 518.855   3-0.36760 0.36272 0.71382-0.33931 0.35022 0.50583
   2   0 -10 3739.61 645.664   9-0.88647 0.88953-0.65238 0.27658-0.61591-0.24077
  -2   0   9-178.906 212.342   3-0.38150 0.35796 0.70183-0.37221 0.29529 0.47117
  -2   0   9-156.039 157.842   5 0.15316-0.17654 0.96778-0.63850 0.42231 0.34373
   2   0  -9-62.2646 147.171   9-0.89332 0.91523-0.66309 0.33234-0.59577-0.17122
  -2   0   8 57238.2 1655.26   3-0.39416 0.35198 0.68734-0.40262 0.23899 0.43788
  -2   0   8 57602.0 1508.66   5 0.14284-0.18487 0.96160-0.67718 0.38201 0.29448
   2   0  -8 56728.5 2019.64   9-0.89742 0.93816-0.66990 0.38418-0.58196-0.09534
  -2   0   7 142202. 2154.13   5 0.13295-0.19364 0.95414-0.71458 0.34370 0.24325
   2   0  -7 144903. 2945.50   9-0.89917 0.95876-0.67294 0.43226-0.57549-0.01211
  -2   0   7 145212. 2362.91   3-0.40583 0.34500 0.66984-0.43001 0.17989 0.40739
  -2   0   6 21834.1 763.084   5 0.12318-0.20252 0.94539-0.75068 0.30612 0.19128
   2   0  -6 21999.2 1083.22   9-0.89776 0.97620-0.67049 0.47485-0.58071 0.08280
  -2   0   6 23129.3 855.975   3-0.41668 0.33720 0.64829-0.45336 0.11568 0.38201
  -2   0   6 22066.5 412.976   7-0.73640 0.65724-0.75479 0.94968 0.00055 0.49647
  -2   0   6 22399.0 387.797   6-0.50058 0.42159 0.57552-0.38057 0.08491 0.41259
  -2   0   5 10294.4 305.046   7-0.52226 0.42445-0.84359 0.99362 0.00118 0.40637
   2   0  -5 10483.9 728.620   9-0.89100 0.98828-0.65937 0.50877-0.60297 0.19475
  -2   0   5 10479.5 502.840   3-0.42673 0.32859 0.62085-0.47081 0.04315 0.36496
  -2   0   5 10183.9 458.805   5 0.11447-0.21247 0.93651-0.78666 0.27285 0.13501
  -2   0   5 9643.26 291.255   6-0.79418 0.69648 0.20657-0.05653-0.11382 0.52174
  -2   0   4 3051.25 168.372   7-0.35237 0.23592-0.86414 0.96931 0.00156 0.31651
   2   0  -4 2426.48 372.303   9-0.87061 0.98673-0.62969 0.52412-0.65328 0.33475
  -2   0   4 2351.03 194.977   5 0.10778-0.22445 0.92903-0.82403 0.24746 0.07086
  -2   0   4 2444.16 225.637   3-0.43558 0.31879 0.58441-0.47927-0.04221 0.36072
  -2   0   3 774.805 93.7300   5 0.10496-0.24029 0.92571-0.86557 0.23678-0.00801
  -2   0   3 798.961 88.7205   7-0.22544 0.09033-0.85913 0.91944 0.00181 0.22680
  -2   0   3 649.788 100.313   3-0.44226 0.30682 0.53080-0.47055-0.15232 0.38124
   2   0  -3 868.703 243.843   9-0.81303 0.94799-0.55846 0.49794-0.73995 0.51111
   2   0  -2 68400.2 973.951   9-0.65244 0.80625-0.39045 0.37496-0.84726 0.70811
  -2   0   2 68760.7 1330.08   9-0.82427 0.67046-0.57155 0.58703-0.72667 0.86581
  -2   0   2 67362.7 788.900   7-0.14018-0.01358-0.84729 0.86274 0.00195 0.13718
  -2   0   2 66996.5 652.956   5 0.11451-0.26849 0.93656-0.92127 0.27303-0.13380
  -2   0   2 67512.9 762.736   3-0.44175 0.28765 0.43476-0.41940-0.31903 0.45836
  -2   0   2 65299.0 1534.08   8 0.61610-0.77019 0.83757-0.82197 0.81059-0.67115
  -2   0   1 670614. 5548.60   8 0.32508-0.49784 0.82331-0.85270 0.90407-0.85428
   2   0  -1 682498. 2322.68   9-0.30744 0.48009-0.07782 0.10738-0.86563 0.81617
  -2   0   1 677537. 2433.83   9-0.50985 0.33719-0.25609 0.22654-0.87746 0.92692
   2   0  -1 667864. 5815.04   8 0.50131-0.32854 0.84307-0.81368 0.86135-0.91114
  -2   0   0 244910. 2927.74   8-0.09644-0.09500 0.67242-0.74680 0.87686-0.91672
   2   0   0 231714. 1597.73   6 0.09660 0.09469 0.94616-0.87161 0.35566-0.31569
  -2   0   0 234951. 1471.16   7-0.09510-0.09595-0.83843 0.76416 0.00202-0.04184
  -2   0   0 229860. 1564.82   6-0.09460-0.09670 0.86688-0.94142 0.28281-0.32279
   2   0   0 233193. 3368.96   4 0.09697 0.09441 0.83774-0.76343 0.83764-0.79786
   2   0   0 228832. 2912.52   8 0.09541 0.09602 0.75757-0.68319 0.90980-0.86994
  -2   0   0 220183. 2408.69   4-0.09515-0.09623 0.67191-0.74622 0.87812-0.91790
  -2   0  -1 7008.02 308.746   6-0.23840 0.02839 0.78416-0.90362 0.21991-0.34946
   2   0   1 7295.53 322.108   4-0.26893 0.47893 0.47573-0.35647 0.86215-0.73276
  -2   0  -1 6688.76 246.633   7-0.13674-0.07296-0.84668 0.72755 0.00195-0.13125
  -2   0  -1 6940.77 254.962   4-0.48699 0.27698 0.15043-0.26969 0.75201-0.88140
   2   0   1 6706.93 295.228   6-0.01206 0.22207 0.90534-0.78588 0.31575-0.18620
   2   0   2 36483.2 643.595   5 0.08062 0.14799 0.89313-0.72900 0.14535 0.07360
  -2   0  -2 35474.3 714.926   3-0.40234 0.17364 0.67559-0.83981 0.19848-0.41751
  -2   0  -2 35990.0 556.110   7-0.21840-0.00995-0.85841 0.69441 0.00182-0.22059
   2   0   2 37743.3 702.300   4-0.48694 0.71558 0.15051 0.01370 0.75205-0.53305
  -2   0  -2 36863.0 786.132   6-0.36485 0.13612 0.69377-0.85814 0.15839-0.37752
   2   0   3 542189. 2970.52   5 0.08946 0.15781 0.90575-0.69676 0.17838 0.13011
  -2   0  -3 517943. 3316.86   6-0.47780 0.23035 0.59709-0.80638 0.09784-0.40655
   2   0   4 1043.03 157.102   5 0.09962 0.16631 0.91915-0.66531 0.21658 0.18146
  -2   0  -4 1157.10 184.045   6-0.57784 0.31168 0.49640-0.75061 0.03893-0.43721
  -2   0  -5 1440.74 98.1035   7-0.71568 0.43138-0.76773 0.46916 0.00062-0.48782
   2   0   5 1298.40 192.671   5 0.11037 0.17421 0.93200-0.63331 0.25729 0.23029
  -2   0  -5 1584.58 243.467   6-0.66748 0.38260 0.39102-0.69014-0.01920-0.46866
   2   0   6 4808.29 414.728   5 0.12129 0.18195 0.94356-0.60001 0.29890 0.27822
  -2   0  -6 5203.27 526.350   6-0.74735 0.44375 0.28091-0.62495-0.07668-0.50076
   2   0   7 9009.53 616.514   5 0.13244 0.18946 0.95372-0.56531 0.34172 0.32495
  -2   0  -7 9169.26 852.112   6-0.81696 0.49464 0.16693-0.55588-0.13311-0.53391
  -2   0  -8 23654.3 1403.58   6-0.87719 0.53615 0.04654-0.48041-0.18958-0.56701
   2   0   8 20355.2 1003.52   5 0.14373 0.19683 0.96220-0.52894 0.38545 0.37076
  -2   0  -9 23505.6 1792.44   2-0.98107 0.62202-0.23686-0.24189-0.23256-0.61415
   2   0   9 25486.6 1222.55   5 0.15490 0.20431 0.96865-0.49053 0.42915 0.41661
   2   0  10 51915.8 1895.12   5 0.16580 0.21207 0.97289-0.44992 0.47216 0.46314
  -2   0 -10 48831.8 2598.72   2-0.98521 0.60759-0.30691-0.21677-0.29778-0.63859
  -2   0 -11 1406.05 508.874   2-0.98272 0.58652-0.37447-0.19415-0.36060-0.66544
  -2  -1  12 700.215 252.628   5 0.19737-0.20235 0.97144-0.60419 0.59951 0.38678
   2   1 -12 328.636 267.146   9-0.85461 0.85765-0.60860 0.23944-0.68303-0.30446
  -2  -1  11 8895.95 774.701   5 0.18938-0.21301 0.97402-0.65162 0.56682 0.32993
   2   1 -11 8627.34 1078.37   9-0.86585 0.88773-0.62326 0.29913-0.66280-0.23500
  -2  -1  10 1025.49 271.146   5 0.18211-0.22441 0.97497-0.69742 0.53738 0.26982
   2   1 -10 822.572 301.981   9-0.87372 0.91445-0.63396 0.35487-0.64672-0.16139
  -2  -1   9 23330.7 1036.49   5 0.17516-0.23611 0.97475-0.74207 0.50945 0.20820
  -2  -1   9 24552.0 1182.47   3-0.36742 0.30630 0.71395-0.48101 0.35087 0.36715
   2   1  -9 25237.5 1584.30   9-0.87861 0.93819-0.64085 0.40680-0.63569-0.08273
  -2  -1   8 129763. 2449.04   3-0.37886 0.29908 0.70439-0.51634 0.30620 0.32222
  -2  -1   8 129393. 2225.51   5 0.16974-0.24934 0.97388-0.78605 0.48779 0.14032
   2   1  -8 130667. 3318.53   9-0.88022 0.95864-0.64316 0.45415-0.63187 0.00314
  -2  -1   7 206993. 2770.60   3-0.38914 0.29071 0.69357-0.55042 0.26217 0.27666
   2   1  -7 202874. 3984.15   9-0.87777 0.97503-0.63965 0.49568-0.63765 0.09861
  -2  -1   7 208011. 2576.67   5 0.16606-0.26432 0.97296-0.82999 0.47316 0.06541
  -2  -1   6 1257.59 185.995   5 0.16511-0.28204 0.97268-0.87456 0.46942-0.02040
  -2  -1   6 1707.99 231.275   3-0.39875 0.28167 0.68102-0.58276 0.21674 0.23251
   2   1  -6 1394.36 334.150   9-0.86893 0.98503-0.62740 0.52847-0.65672 0.20737
  -2  -1   6 1275.60 123.865   7-0.22415 0.10745-0.85900 0.95732 0.00181 0.44680
  -2  -1   5 307.220 94.5939   5 0.16884-0.30442 0.97368-0.92041 0.48420-0.12473
  -2  -1   5 387.161 105.882   3-0.40684 0.27111 0.66809-0.61472 0.17434 0.18531
   2   1  -5 554.023 207.124   9-0.84827 0.98321-0.60059 0.54670-0.69331 0.33365
  -2  -1   5 235.910 50.6296   7-0.05015-0.08519-0.82785 0.88131 0.00209 0.35705
  -2  -1   4 495270. 2853.55   5 0.18151-0.33575 0.97499-0.96658 0.53494-0.26501
  -2  -1   4 487072. 2900.60   3-0.41425 0.25986 0.65370-0.64523 0.13110 0.13897
   2   1  -4 489351. 4862.74   9-0.80342 0.95721-0.54750 0.53864-0.75037 0.48040
   2   1  -3 47303.7 1227.94   9-0.70860 0.88123-0.44640 0.48258-0.82206 0.64178
  -2  -1   3 46761.6 818.104   5 0.21074-0.38363 0.96300-0.99944 0.65498-0.47459
   2   1  -3 47307.9 721.170   5 0.10949 0.06340 0.93100-0.89456 0.25394-0.43433
  -2  -1   3 46461.1 734.987   3-0.42047 0.24743 0.63905-0.67547 0.09028 0.09020
  -2  -1   3 47677.7 568.845   6-0.34197 0.16917 0.71144-0.74787 0.16999 0.01032
   2   1  -3 46801.8 727.328   3-0.44192 0.61496 0.43728-0.40086-0.31504 0.13457
  -2  -1   2 42222.6 1294.03   8 0.28144-0.47310 0.81404-0.89513 0.90918-0.81825
  -2  -1   2 38441.4 799.837   9-0.70643 0.51496-0.44420 0.36298-0.82321 0.91380
   2   1  -2 43949.9 1325.77   8 0.52956-0.33790 0.84325-0.76216 0.85077-0.94170
   2   1  -2 41444.6 620.284   5 0.18636 0.00519 0.97456-0.89327 0.55455-0.64540
  -2  -1   2 43865.4 711.921   1 0.41196-0.60360 0.66187-0.74300 0.96659-0.87578
   2   1  -2 41898.0 505.692   3-0.43220 0.62389 0.35091-0.26959-0.44237 0.35148
   2   1  -2 41104.6 647.589   6-0.00119 0.19270 0.90992-0.82858 0.31992-0.41065
  -2  -1   2 41931.1 511.433   3-0.42555 0.23386 0.62460-0.70592 0.05259 0.03830
  -2  -1   2 42471.8 630.386   6-0.35984 0.16833 0.69769-0.77903 0.16095-0.07022
  -2  -1   2 39413.9 1143.85   4 0.15836-0.35002 0.87968-0.96074 0.81213-0.72118
   2   1  -2 41050.1 794.806   9-0.52654 0.71802-0.27137 0.35259-0.87589 0.78531
  -2  -1   1 81653.7 998.457   6-0.40657 0.19634 0.65995-0.78621 0.13669-0.13554
   2   1  -1 86292.2 1769.16   8 0.16968 0.04065 0.78329-0.65721 0.91352-0.91479
   2   1  -1 79578.3 938.159   9-0.24785 0.45817-0.02743 0.15369-0.85297 0.85207
   2   1  -1 80952.4 1005.07   6-0.16415 0.37438 0.82942-0.70316 0.25328-0.25444
  -2  -1   1 77670.4 968.235   9-0.44958 0.23926-0.20173 0.07547-0.87956 0.88046
  -2  -1   1 77980.6 2173.94   4-0.07479-0.13549 0.69194-0.81794 0.87663-0.87528
   2   1  -1 83231.5 2077.53   4 0.10434 0.10594 0.84306-0.71706 0.83491-0.83626
   2   1   0 73302.0 1534.03   8-0.16425 0.39325 0.63589-0.46482 0.85717-0.76879
  -2  -1   0 69195.4 463.987   3-0.43987 0.21088 0.55629-0.72740-0.10188 0.01359
  -2  -1   0 71636.2 1153.94   4-0.34590 0.11700 0.37277-0.54372 0.83678-0.92505
   2   1   0 74547.2 1374.12   4-0.15182 0.38072 0.61300-0.44204 0.87868-0.79041
  -2  -1   0 73916.1 1070.92   6-0.46499 0.23604 0.60889-0.78007 0.10501-0.19343
  -2  -1  -1 77707.6 1073.24   4-0.55357 0.30604 0.02439-0.24030 0.68797-0.86584
  -2  -1  -1 76518.0 776.706   3-0.44092 0.19327 0.54677-0.76277-0.12110-0.05679
  -2  -1  -1 78687.9 1216.02   6-0.52893 0.28126 0.54760-0.76369 0.06843-0.24643
  -2  -1  -2 6506.08 391.531   6-0.59322 0.32684 0.47945-0.74046 0.02935-0.29693
   2   1   2 7048.23 373.808   3-0.36675 0.63305 0.71444-0.45355 0.35337-0.08590
   2   1   3 442233. 3406.43   3-0.36962 0.65457 0.71229-0.40650 0.34258 0.01448
  -2  -1  -3 454534. 2212.53   7-0.05432-0.23023-0.82890 0.52348 0.00208-0.35874
   2   1   4 13346.8 676.438   3-0.36630 0.66990 0.71477-0.36408 0.35503 0.09162
  -2  -1  -4 13409.3 363.537   7-0.22722-0.07597-0.85931 0.50903 0.00180-0.44794
  -2  -1  -4 13778.7 714.336   6-0.71862 0.41480 0.32263-0.67347-0.05526-0.39148
   2   1   5 21768.7 803.704   5 0.08211 0.24005 0.89532-0.50004 0.15091 0.38505
  -2  -1  -5 21160.8 407.070   7-0.45587 0.13403-0.85577 0.46062 0.00134-0.53695
   2   1   5 22797.1 980.622   3-0.35978 0.68203 0.71915-0.32357 0.37862 0.15762
  -2  -1  -5 22861.3 1060.00   6-0.77601 0.45347 0.23646-0.63222-0.09904-0.43727
   2   1   6 115449. 2049.95   5 0.09856 0.24226 0.91781-0.47767 0.21259 0.41292
  -2  -1  -6 120403. 2911.87   6-0.82913 0.48787 0.14462-0.58529-0.14381-0.48208
   2   1   7 107075. 2178.65   5 0.11375 0.24572 0.93574-0.45075 0.27013 0.44492
  -2  -1  -7 128947. 3697.63   6-0.87721 0.51723 0.04650-0.53209-0.18960-0.52587
  -2  -1  -8 4699.64 721.744   6-0.91853 0.53983-0.05716-0.47335-0.23575-0.56930
   2   1   8 3409.71 433.895   5 0.12834 0.24979 0.95018-0.42033 0.32594 0.47866
  -2  -1  -8 4616.47 876.730   2-0.97666 0.59872-0.20220-0.32833-0.20027-0.60526
   2   1   9 2260.23 379.699   5 0.14229 0.25450 0.96123-0.38653 0.37988 0.51426
  -2  -1  -9 1767.40 592.743   2-0.98380 0.58729-0.26928-0.30620-0.26276-0.63244
  -2  -1 -10 2890.94 737.089   2-0.98499 0.56990-0.33477-0.28565-0.32370-0.66116
   2   1  10 2935.78 494.819   5 0.15569 0.25975 0.96903-0.34947 0.43225 0.55143
   2   2 -13 594.996 290.733   9-0.82894 0.85080-0.57706 0.25956-0.72076-0.30786
  -2  -2  12 206.225 166.548   5 0.21172-0.25427 0.96214-0.69148 0.65910 0.27881
   2   2 -12 252.131 198.559   9-0.84126 0.88197-0.59192 0.31946-0.70388-0.23505
  -2  -2  11 40764.7 1664.29   5 0.20668-0.26789 0.96616-0.74035 0.63804 0.21032
   2   2 -11 42273.3 2213.14   9-0.85021 0.90976-0.60303 0.37560-0.69024-0.15900
   2   2 -10 45987.0 2236.49   9-0.85557 0.93397-0.60983 0.42745-0.68141-0.07814
  -2  -2  10 40938.8 1539.46   5 0.20259-0.28246 0.96880-0.78785 0.62104 0.13777
   2   2  -9 9741.59 1008.10   9-0.85722 0.95446-0.61195 0.47461-0.67858 0.00872
  -2  -2   9 9081.82 666.753   5 0.20000-0.29853 0.97021-0.83411 0.61032 0.05895
   2   2  -8 12998.8 1061.60   9-0.85421 0.97029-0.60809 0.51579-0.68370 0.10353
  -2  -2   8 11705.3 706.270   5 0.19955-0.31673 0.97044-0.87919 0.60846-0.02874
   2   2  -7 250.725 222.514   9-0.84481 0.97974-0.59629 0.54903-0.69862 0.20814
  -2  -2   7 194.525 120.333   5 0.20220-0.33804 0.96903-0.92264 0.61941-0.12922
   2   2  -6 4501.79 524.350   9-0.82513 0.97890-0.57256 0.57033-0.72560 0.32481
  -2  -2   6 3792.93 348.522   5 0.20929-0.36379 0.96419-0.96265 0.64893-0.24829
  -2  -2   6 3953.14 349.810   3-0.36649 0.21181 0.71463-0.71305 0.35434 0.04646
  -2  -2   5 11032.1 517.795   3-0.36662 0.19329 0.71454-0.75785 0.35386-0.04265
  -2  -2   5 10119.0 544.484   2-0.97866 0.80477-0.40982 0.36675-0.39345 0.70505
   2   2  -5 10560.2 741.888   9-0.78817 0.96079-0.53045 0.57326-0.76537 0.45427
  -2  -2   5 10825.6 548.651   5 0.22297-0.39613 0.94969-0.99301 0.70688-0.39578
   2   2  -4 494070. 2174.89   6 0.04006 0.15167 0.92631-0.83817 0.33538-0.55682
  -2  -2   4 495894. 3019.41   3-0.35859 0.16661 0.71988-0.80809 0.38282-0.16120
  -2  -2   4 497445. 3828.37   5 0.24520-0.43702 0.90537-0.99355 0.80525-0.58370
  -2  -2   4 501982. 2209.87   6-0.77213 0.58040 0.24265-0.33079-0.09596 0.31739
  -2  -2   4 497353. 3631.85   1 0.32900-0.52086 0.89049-0.97826 0.84015-0.61858
  -2  -2   3 104604. 1691.12   1 0.40995-0.62053 0.67303-0.80586 0.96458-0.83270
   2   2  -3 103716. 1185.32   6-0.21888 0.42934 0.79660-0.66354 0.22887-0.36073
   2   2  -3 107073. 1048.71   3-0.43979 0.65042 0.55698-0.42388-0.10049-0.03155
   2   2  -3 107307. 1745.10   5 0.21055-0.00007 0.96316-0.83013 0.65418-0.78619
   2   2  -3 106816. 1951.24   8 0.57951-0.36896 0.84119-0.70839 0.82910-0.96117
   2   2  -3 105333. 1767.52   9-0.60303 0.81333-0.34282 0.47571-0.86243 0.73071
  -2  -2   3 108017. 2389.72   4 0.08432-0.29487 0.82842-0.96116 0.84213-0.71005
  -2  -2   3 104267. 1149.36   6-0.68217 0.47171 0.37207-0.50513-0.02931 0.16116
   2   2  -2 6321.47 345.238   9-0.42135 0.65050-0.17667 0.35460-0.87879 0.83676
   2   2  -2 6513.57 494.492   8 0.26045-0.03122 0.80902-0.63123 0.91094-0.95335
   2   2  -2 5960.65 314.938   6-0.33596 0.56513 0.71598-0.53801 0.17300-0.21527
  -2  -2   2 6334.80 311.975   6-0.64895 0.41978 0.41419-0.59217-0.00669 0.04897
   2   2  -2 6732.79 306.255   1 0.40210-0.17280 0.71079-0.53289 0.95566-0.99786
   2   2  -2 6624.43 171.459   3-0.44070 0.66999 0.54890-0.37091-0.11684 0.07439
  -2  -2   2 7303.58 637.579   4-0.08724-0.14193 0.67976-0.85745 0.87762-0.83515
  -2  -2   1 61188.7 1472.85   4-0.28403 0.03623 0.45639-0.67903 0.85815-0.90529
  -2  -2   1 63972.0 1085.13   6-0.64785 0.39997 0.41553-0.63842-0.00596-0.04134
   2   2  -1 64669.9 1490.88   8-0.05802 0.30592 0.69162-0.46884 0.88613-0.83889
   2   2   0 397846. 1638.28   3-0.40687 0.67346 0.66804-0.40026 0.17421-0.03747
  -2  -2   0 399611. 2969.18   4-0.46274 0.19631 0.19240-0.46000 0.77086-0.90761
   2   2   1 2621.61 185.756   3-0.40616 0.69140 0.66927-0.35660 0.17809 0.04824
  -2  -2  -1 2235.65 221.846   4-0.59270 0.30764-0.05923-0.25331 0.63944-0.86579
  -2  -2  -1 2293.44 258.572   6-0.69495 0.40962 0.35515-0.66787-0.03826-0.18819
   2   2   2 10948.7 466.666   3-0.40031 0.70420 0.67871-0.32114 0.20889 0.10703
  -2  -2  -2 10153.4 577.061   6-0.73032 0.42628 0.30595-0.66359-0.06387-0.25216
   2   2   3 8049.22 468.693   3-0.39262 0.71516 0.68933-0.28687 0.24626 0.15925
  -2  -2  -3 8202.31 590.417   6-0.76861 0.44585 0.24823-0.65079-0.09316-0.31245
   2   2   4 9129.34 567.829   3-0.38349 0.72468 0.69980-0.25245 0.28688 0.20822
  -2  -2  -4 9808.13 715.597   6-0.80850 0.46703 0.18195-0.62943-0.12584-0.36935
   2   2   5 15309.1 824.651   3-0.37312 0.73296 0.70948-0.21723 0.32914 0.25555
  -2  -2  -5 15940.1 1034.86   6-0.84798 0.48778 0.10825-0.60064-0.16103-0.42374
  -2  -2  -6 70694.5 2579.59   6-0.88435 0.50543 0.03020-0.56750-0.19701-0.47734
   2   2   6 65708.2 1927.42   3-0.36162 0.74012 0.71798-0.18083 0.37208 0.30220
  -2  -2  -7 66665.8 3120.57   6-0.91790 0.52027-0.05538-0.52684-0.23497-0.52895
   2   2   7 53802.8 1616.31   5 0.09992 0.29713 0.91953-0.33795 0.21771 0.54573
  -2  -2  -8 1732.49 661.347   2-0.98172 0.56633-0.24330-0.38396-0.23856-0.61545
   2   2   8 1663.08 308.361   5 0.11672 0.29899 0.93891-0.31247 0.28145 0.57153
  -2  -2  -9 453.864 354.804   2-0.98520 0.55122-0.30542-0.36678-0.29639-0.64728
   2   2   9 324.250 170.438   5 0.13288 0.30148 0.95409-0.28280 0.34344 0.59908
   2   3 -13 133.356 176.821   9-0.81365 0.87318-0.55918 0.33839-0.73925-0.24081
  -2  -3  13-28.0961 202.625   5 0.23042-0.29189 0.93828-0.71934 0.73917 0.23989
   2   3 -12 4165.31 690.268   9-0.82355 0.90193-0.57070 0.39494-0.72756-0.16281
  -2  -3  12 3685.86 568.616   5 0.22689-0.30702 0.94404-0.76997 0.72379 0.16573
   2   3 -11 107635. 3299.21   9-0.82928 0.92650-0.57747 0.44675-0.72032-0.08036
  -2  -3  11 102081. 2709.03   5 0.22435-0.32314 0.94778-0.81856 0.71283 0.08714
   2   3 -10 44175.8 2026.83   9-0.83111 0.94718-0.57965 0.49397-0.71792 0.00694
  -2  -3  10 43769.3 1646.08   5 0.22342-0.34087 0.94907-0.86471 0.70884 0.00160
   2   3  -9 2401.59 458.183   9-0.82815 0.96306-0.57612 0.53548-0.72178 0.10048
  -2  -3   9 2164.77 361.161   5 0.22448-0.36058 0.94760-0.90809 0.71338-0.09249
  -2  -3   8 90.6949 100.253   5 0.22827-0.38303 0.94186-0.94721 0.72980-0.19846
   2   3  -8 266.395 184.218   9-0.81908 0.97284-0.56547 0.56987-0.73296 0.20135
  -2  -3   7 246516. 3512.39   4 0.24715-0.42071 0.93022-0.97981 0.76372-0.32170
  -2  -3   7 240660. 3318.68   5 0.23524-0.40866 0.92925-0.97945 0.76037-0.31857
   2   3  -7 241865. 3816.58   9-0.80066 0.97326-0.54439 0.59383-0.75321 0.31130
   2   3  -6 648.452 204.794   9-0.76854 0.95998-0.50903 0.60351-0.78235 0.43013
  -2  -3   6 301.785 139.450   4 0.19720-0.38940 0.90332-0.99786 0.79269-0.44027
  -2  -3   6 623.372 184.666   5 0.24629-0.43837 0.90224-0.99729 0.81027-0.45802
  -2  -3   6 112.404 70.0829   2-0.98327 0.79049-0.26144 0.16658-0.25546 0.60824
  -2  -3   5 355.834 91.1919   6-0.94287 0.73219-0.13397-0.00589-0.26846 0.53102
   2   3  -5 222.323 146.354   9-0.71501 0.92530-0.45294 0.59246-0.81852 0.55599
  -2  -3   5 412.856 186.660   4 0.12384-0.33465 0.85677-0.99626 0.82725-0.56444
  -2  -3   5-9.22116 100.245   1 0.36862-0.57943 0.81731-0.95677 0.90730-0.64466
   2   3  -5 180.287 52.7590   6-0.14155 0.35222 0.84210-0.70224 0.26306-0.52561
   2   3  -4 73465.2 1574.17   8 0.64160-0.41215 0.83387-0.64937 0.79622-0.96942
   2   3  -4 81672.7 2085.54   9-0.62989 0.85902-0.36855 0.55311-0.85490 0.68205
  -2  -3   4 71022.4 1539.42   1 0.41413-0.64366 0.64896-0.83348 0.96859-0.79563
   2   3  -4 72407.6 1166.37   6-0.34179 0.57118 0.71158-0.52680 0.17008-0.34306
   2   3  -4 73831.2 1143.19   3-0.42486 0.65444 0.62672-0.44184 0.05797-0.23115
  -2  -3   4 74012.2 1166.14   6-0.86363 0.63424 0.07609-0.26086-0.17601 0.34899
  -2  -3   4 80607.2 2276.82   4 0.02045-0.24990 0.77789-0.96233 0.86083-0.68763
   2   3  -3 23042.4 833.256   9-0.50214 0.75011-0.24907 0.47866-0.87803 0.79488
  -2  -3   3 24753.8 1150.22   4-0.11193-0.13615 0.65495-0.88434 0.87884-0.79524
   2   3  -3 23302.0 963.753   8 0.36106-0.11294 0.82973-0.60023 0.89832-0.98187
   2   3  -3 26187.3 575.948   3-0.40549 0.65372 0.67043-0.44066 0.18176-0.26535
   2   3  -3 25257.6 924.364   1 0.36297-0.11472 0.83023-0.60064 0.89821-0.98148
  -2  -3   3 23774.8 707.003   6-0.80932 0.56121 0.18052-0.41022-0.12653 0.20993
   2   3  -2 77811.7 1321.80   9-0.32962 0.59644-0.09680 0.37144-0.86937 0.87591
  -2  -3   2 80355.9 2244.22   4-0.26258-0.00412 0.48374-0.75808 0.86370-0.86971
   2   3  -2 83918.4 1776.00   8 0.06029 0.20650 0.74398-0.46950 0.90627-0.90017
  -2  -3   2 81711.5 1395.43   6-0.78090 0.51408 0.22855-0.50315-0.10297 0.09680
   2   3  -1 135700. 2244.99   8-0.18533 0.47079 0.62382-0.30436 0.85017-0.75441
  -2  -3   1 132394. 2133.39   4-0.40887 0.12354 0.27966-0.59895 0.80592-0.90154
   2   3  -1 133597. 788.468   3-0.44124 0.72677 0.42783-0.10827-0.32991 0.42551
  -2  -3   1 135798. 1943.12   6-0.77280 0.48726 0.24159-0.56111-0.09649 0.00073
   2   3   0 466820. 2086.36   3-0.43789 0.74208 0.57084-0.20639-0.07159 0.25677
  -2  -3   0 460627. 3877.12   6-0.77891 0.47465 0.23178-0.59622-0.10137-0.08396
  -2  -3  -1 438.038 153.956   6-0.79482 0.47184 0.20549-0.61484-0.11435-0.16056
   2   3   1 482.911 92.8184   3-0.42665 0.74949 0.62110-0.21175 0.04378 0.23100
  -2  -3  -1 239.923 91.6992   4-0.62186 0.29928-0.12805-0.28114 0.59590-0.87073
   2   3   2 9924.63 480.085   3-0.41559 0.75708 0.65077-0.19653 0.12270 0.24166
  -2  -3  -2 11036.9 710.219   6-0.81636 0.47467 0.16800-0.62227-0.13259-0.23190
   2   3   3 205339. 2485.12   3-0.40444 0.76458 0.67218-0.17304 0.18737 0.26658
  -2  -3  -3 217603. 3440.36   6-0.84200 0.48158 0.12005-0.61924-0.15547-0.29859
  -2  -3  -4 48240.3 1815.23   6-0.86901 0.48988 0.06457-0.60867-0.18132-0.36232
   2   3   4 44040.5 1300.74   3-0.39281 0.77160 0.68909-0.14505 0.24537 0.29817
   2   3   5 9469.06 676.290   3-0.38041 0.77785 0.70290-0.11397 0.29982 0.33330
  -2  -3  -5 10313.2 974.825   6-0.89635 0.49850 0.00147-0.59049-0.20993-0.42329
  -2  -3  -6 18740.9 1558.62   6-0.92252 0.50595-0.06867-0.56526-0.24073-0.48207
   2   3   6 16157.2 999.100   3-0.36705 0.78315 0.71422-0.08040 0.35224 0.37048
  -2  -3  -7 1447.57 755.732   2-0.98008 0.54580-0.22797-0.45109-0.22428-0.58855
   2   3   7 2135.87 358.242   5 0.09036 0.34426 0.90699-0.22882 0.18177 0.63005
  -2  -3  -7 2008.63 734.896   6-0.94614 0.51086-0.14584-0.53302-0.27340-0.53897
  -2  -3  -8 3121.06 882.195   2-0.98468 0.53182-0.28631-0.43768-0.27861-0.62388
   2   3   8 3458.36 471.441   5 0.10893 0.34435 0.93036-0.20734 0.25182 0.64954
  -2  -4  13 4423.89 697.523   5 0.24313-0.34217 0.91102-0.78868 0.79577 0.13491
  -2  -4  13 4241.33 656.345   4 0.20615-0.30548 0.90843-0.78496 0.78783 0.14335
   2   4 -13 4304.41 678.666   9-0.79361 0.89081-0.53649 0.41240-0.76021-0.17129
   2   4 -12 8739.86 930.521   9-0.80012 0.91617-0.54378 0.46474-0.75376-0.08805
  -2  -4  12 7455.96 840.782   5 0.24170-0.35941 0.91467-0.83718 0.78931 0.05183
  -2  -4  12 6790.98 792.849   4 0.21484-0.33279 0.91327-0.83476 0.78298 0.05860
   2   4 -11 18805.3 1317.03   9-0.80232 0.93721-0.54626 0.51225-0.75150-0.00061
  -2  -4  11 17498.7 1184.08   4 0.21604-0.35262 0.91393-0.88036 0.78230-0.03033
  -2  -4  11 18222.9 1236.51   5 0.24158-0.37794 0.91498-0.88235 0.78875-0.03715
  -2  -4  10 709.492 285.496   5 0.24308-0.39810 0.91113-0.92335 0.79558-0.13353
   2   4 -10 317.056 229.292   9-0.79987 0.95360-0.54349 0.55452-0.75402 0.09159
  -2  -4  10 511.772 209.848   4 0.20854-0.36374 0.90977-0.92115 0.78651-0.12415
  -2  -4   9 10688.0 867.875   4 0.19058-0.36442 0.89945-0.95578 0.79619-0.22343
   2   4  -9 10975.9 902.163   9-0.79135 0.96393-0.53398 0.59005-0.76238 0.18964
  -2  -4   9 9690.35 832.203   5 0.24651-0.42018 0.90160-0.95868 0.81127-0.23876
  -2  -4   8 6105.83 656.166   4 0.16015-0.35261 0.88082-0.98210 0.81130-0.32814
   2   4  -8 6571.19 655.081   9-0.77430 0.96573-0.51527 0.61638-0.77761 0.29456
  -2  -4   8 6391.30 659.073   5 0.25224-0.44458 0.88282-0.98475 0.83812-0.35516
  -2  -4   8 5930.20 613.583   1 0.33815-0.53047 0.87674-0.97776 0.85625-0.37316
  -2  -4   7 374299. 4982.08   1 0.36177-0.57281 0.83286-0.97894 0.89624-0.50283
  -2  -4   7 362201. 5135.78   4 0.11403-0.32512 0.84995-0.99618 0.83118-0.43764
  -2  -4   6 9185.94 363.755   2-0.98361 0.75337-0.36312 0.17153-0.35005 0.65436
   2   4  -6 9133.31 720.628   9-0.70164 0.93075-0.43934 0.63053-0.82572 0.52206
   2   4  -6 10367.4 470.419   6-0.23227 0.46189 0.78811-0.59653 0.22274-0.52642
  -2  -4   6 9259.32 628.025   1 0.39111-0.62087 0.75312-0.94427 0.94118-0.63746
  -2  -4   6 10923.3 956.523   4 0.04868-0.27839 0.80093-0.99211 0.85337-0.54943
   2   4  -5 2651.21 475.132   9-0.63476 0.88272-0.37326 0.60948-0.85335 0.63938
  -2  -4   5 2561.21 425.836   4-0.03744-0.21090 0.72716-0.96329 0.87216-0.65783
  -2  -4   5 2146.93 251.884   6-0.94847 0.70014-0.15456-0.08194-0.27701 0.49112
   2   4  -4 102729. 2223.00   9-0.53845 0.80525-0.28234 0.56360-0.87450 0.75021
   2   4  -4 108403. 1749.71   3-0.39170 0.65888 0.69048-0.40892 0.25049-0.37522
  -2  -4   4 95763.8 1679.45   6-0.90470 0.63766-0.01967-0.26174-0.21932 0.34385
   2   4  -4 102726. 1972.49   8 0.46686-0.19984 0.84164-0.56044 0.87274-0.99742
  -2  -4   4 96415.2 2300.30   4-0.14314-0.12383 0.62232-0.90340 0.87894-0.75421
   2   4  -3 245929. 2828.60   9-0.40691 0.69255-0.16394 0.49024-0.87799 0.84339
  -2  -4   3 251681. 2789.61   6-0.87242 0.58666 0.05712-0.38345-0.18474 0.21969
  -2  -4   2 29159.2 1268.12   4-0.38181 0.07759 0.32075-0.69173 0.82041-0.87490
   2   4  -2 27679.8 835.873   9-0.24504 0.54953-0.02508 0.39642-0.85228 0.90738
   2   4  -2 31310.8 1128.16   8-0.06227 0.36663 0.68955-0.31838 0.88517-0.83055
  -2  -4   2 29700.3 1013.98   6-0.85429 0.54981 0.09552-0.46676-0.16699 0.11236
  -2  -4   1 27741.7 1033.24   4-0.48987 0.16702 0.14531-0.56125 0.74962-0.89372
   2   4  -1 28847.4 495.770   3-0.43896 0.76209 0.40283 0.01341-0.36807 0.51211
  -2  -4   1 29648.0 1066.54   6-0.84752 0.52432 0.10916-0.52532-0.16060 0.01639
  -2  -4   0 1451.27 279.818   6-0.85016 0.50824 0.10388-0.56495-0.16307-0.07071
  -2  -4   0 1786.72 265.329   4-0.57869 0.23721-0.02830-0.43259 0.65795-0.89166
  -2  -4  -1 742.275 166.373   4-0.64546 0.28535-0.18926-0.31658 0.55437-0.87769
   2   4   1 927.181 142.249   3-0.43307 0.79350 0.59669-0.09067-0.01459 0.33781
   2   4   2 15568.4 644.245   3-0.42169 0.80077 0.63582-0.08490 0.08164 0.33117
  -2  -4  -2 16638.6 1005.57   6-0.87392 0.49457 0.05383-0.60473-0.18625-0.22669
   2   4   3 156171. 2339.58   3-0.40953 0.80726 0.66320-0.06738 0.15924 0.34315
  -2  -4  -3 165275. 3464.84   6-0.89167 0.49360 0.01288-0.60870-0.20482-0.29770
  -2  -4  -4 62716.2 2390.92   6-0.91107 0.49428-0.03652-0.60422-0.22674-0.36536
   2   4   4 57825.8 1608.94   3-0.39670 0.81309 0.68393-0.04322 0.22683 0.36516
  -2  -4  -5 2937.68 599.330   6-0.93071 0.49520-0.09349-0.59216-0.25138-0.43029
   2   4   5 2642.03 378.501   3-0.38298 0.81802 0.70033-0.01473 0.28903 0.39254
  -2  -4  -6 2624.26 1066.56   2-0.97945 0.52628-0.22267-0.50817-0.21935-0.55230
   2   4   6 1508.44 334.657   3-0.36829 0.82198 0.71330 0.01719 0.34761 0.42355
  -2  -4  -6 1865.21 610.965   6-0.94916 0.49493-0.15721-0.57336-0.27811-0.49314
   2   4   7 66840.3 1996.61   5 0.08469 0.38751 0.89905-0.12430 0.16055 0.69965
  -2  -4  -7 69880.8 4775.32   2-0.98424 0.51249-0.27683-0.49895-0.26979-0.59152
   2   5 -13 11481.9 1076.01   9-0.76790 0.90277-0.50834 0.48096-0.78287-0.10007
  -2  -5  13 9744.71 1147.31   5 0.25491-0.39153 0.87261-0.84686 0.85089 0.03141
  -2  -5  13 9585.90 1089.92   4 0.13029-0.26714 0.86118-0.83436 0.82458 0.05813
  -2  -5  12 69.4404 216.222   5 0.25508-0.41036 0.87191-0.89101 0.85173-0.05897
  -2  -5  12 302.332 232.778   4 0.13145-0.28693 0.86198-0.88010 0.82409-0.03099
   2   5 -12-142.588 274.697   9-0.77100 0.92471-0.51169 0.52935-0.78035-0.01290
  -2  -5  12 355.691 266.872   1 0.34299-0.49810 0.86880-0.88631 0.86465-0.07142
  -2  -5  11 5347.45 747.219   4 0.12417-0.29827 0.85700-0.92007 0.82712-0.12363
   2   5 -11 6408.03 743.393   9-0.76910 0.94166-0.50964 0.57234-0.78190 0.07834
  -2  -5  11 5093.29 707.655   1 0.34748-0.52131 0.86099-0.92357 0.87235-0.16880
  -2  -5  10 100193. 3124.48   4 0.10703-0.29976 0.84498-0.95301 0.83389-0.22001
   2   5 -10 102720. 2835.49   9-0.76128 0.95268-0.50124 0.60898-0.78806 0.17419
  -2  -5  10 101281. 3076.87   1 0.35611-0.54866 0.84463-0.95228 0.88690-0.27305
  -2  -5   9 8871.40 958.753   4 0.07861-0.28997 0.82413-0.97711 0.84407-0.31979
  -2  -5   9 10227.8 893.472   1 0.36945-0.58071 0.81532-0.96803 0.90862-0.38446
   2   5  -9 8956.36 800.110   9-0.74564 0.95588-0.48467 0.63744-0.79943 0.27526
  -2  -5   8 1620.79 412.765   4 0.03692-0.26691 0.79147-0.98939 0.85663-0.42196
  -2  -5   8 2305.11 373.379   1 0.38648-0.61647 0.76838-0.96616 0.93459-0.50011
  -2  -5   7 32393.0 1248.42   1 0.40633-0.65504 0.69144-0.93429 0.96066-0.61587
   2   5  -7 28182.4 1300.64   9-0.68294 0.93088-0.42057 0.66342-0.83476 0.48997
  -2  -5   7 32964.7 1616.14   4-0.01884-0.22977 0.74397-0.98684 0.86910-0.52404
   2   5  -6 535.244 221.521   9-0.62771 0.89449-0.36645 0.65435-0.85557 0.60047
  -2  -5   6 2405.99 401.725   4-0.09133-0.17591 0.67571-0.96353 0.87789-0.62243
  -2  -5   5 33572.3 1182.64   6-0.95735 0.67136-0.19074-0.14238-0.29182 0.45747
  -2  -5   5 37014.5 1487.82   4-0.17834-0.10753 0.58380-0.91657 0.87708-0.71123
   2   5  -5 35330.3 1123.92   8 0.57616-0.29025 0.84143-0.50853 0.83068-0.99651
   2   5  -4 183154. 2721.98   8 0.31951-0.01492 0.82222-0.44433 0.90483-0.98100
   2   5  -4 183667. 3029.97   9-0.44738 0.75185-0.19977 0.57774-0.87954 0.80382
  -2  -5   4 179131. 3435.31   4-0.27370-0.03079 0.46966-0.84739 0.86093-0.78469
  -2  -5   4 185137. 2780.91   6-0.93124 0.62653-0.09514-0.28290-0.25208 0.32816
  -2  -5   3 222774. 3134.00   6-0.91123 0.58781-0.03696-0.38600-0.22693 0.21343
   2   5  -3 219712. 2846.92   9-0.31628 0.63958-0.08537 0.50838-0.86719 0.88116
  -2  -5   3 219814. 4373.79   4-0.37246 0.04934 0.33456-0.75724 0.82497-0.83834
  -2  -5   2 395.196 214.201   4-0.46574 0.12399 0.18731-0.65494 0.76864-0.87162
   2   5  -2 445.410 117.889   9-0.16544 0.50759 0.04090 0.42714-0.82953 0.93319
   2   5  -2 647.121 193.237   8-0.12894 0.47086 0.65534-0.18747 0.86795-0.76481
  -2  -5   2 177.661 114.459   6-0.89915 0.55701-0.00552-0.46236-0.21304 0.10996
  -2  -5   1 3765.38 424.483   4-0.54769 0.18731 0.03628-0.54885 0.69447-0.88705
   2   5  -1 3153.93 203.985   3-0.44065 0.80137 0.42058 0.09234-0.34116 0.53364
  -2  -5   1 3430.62 431.779   6-0.89465 0.53379 0.00564-0.51843-0.20806 0.01540
  -2  -5   0 208529. 2941.24   4-0.61484 0.23583-0.11087-0.44666 0.60708-0.88927
  -2  -5   0 218495. 3600.17   6-0.89653 0.51696 0.00100-0.55871-0.21013-0.07210
   2   5   0 215150. 1969.80   3-0.44242 0.82180 0.52840 0.02940-0.15690 0.43897
  -2  -5  -1 17604.1 1105.70   6-0.90340 0.50511-0.01632-0.58630-0.21784-0.15398
   2   5   1 16810.4 643.097   3-0.43431 0.83234 0.59087 0.01183-0.02783 0.39949
  -2  -5  -2 3911.48 571.576   6-0.91395 0.49694-0.04436-0.60318-0.23017-0.23122
   2   5   2 3528.94 337.804   3-0.42294 0.83962 0.63236 0.01524 0.07254 0.38871
  -2  -5  -3 20873.5 1442.01   6-0.92682 0.49109-0.08148-0.61097-0.24624-0.30473
   2   5   3 20772.1 934.342   3-0.41022 0.84556 0.66187 0.03062 0.15521 0.39563
   2   5   4 1387.18 305.205   3-0.39650 0.85049 0.68420 0.05319 0.22779 0.41264
  -2  -5  -4 3312.94 653.688   6-0.94075 0.48631-0.12655-0.61082-0.26536-0.37519
  -2  -5  -5 10429.3 1654.85   2-0.97997 0.50791-0.22694-0.55569-0.22333-0.50713
   2   5   5 10814.4 840.481   3-0.38171 0.85434 0.70162 0.08066 0.29440 0.43562
  -2  -5  -5 10501.1 1277.23   6-0.95458 0.48142-0.17891-0.60338-0.28701-0.44312
  -2  -5  -6 5946.22 1409.15   2-0.98422 0.49358-0.27637-0.55120-0.26936-0.55076
   2   5   6 5939.47 701.513   3-0.36580 0.85709 0.71513 0.11204 0.35689 0.46272
   2   6 -13 137.859 213.804   9-0.73664 0.90918-0.47525 0.54458-0.80545-0.02892
  -2  -6  13 56.1322 258.042   4 0.04743-0.22181 0.79993-0.86975 0.85373-0.01950
  -2  -6  12 8660.03 948.857   1 0.37554-0.56832 0.79994-0.91421 0.91818-0.17356
   2   6 -12 8389.13 862.389   9-0.73568 0.92707-0.47426 0.58862-0.80607 0.06138
  -2  -6  12 9548.12 1186.05   4 0.04136-0.23437 0.79507-0.90984 0.85543-0.11081
  -2  -6  11 13908.2 1098.59   1 0.38219-0.59368 0.78145-0.94079 0.92827-0.27334
   2   6 -11 13796.1 1065.69   9-0.72897 0.93920-0.46729 0.62670-0.81030 0.15531
  -2  -6  11 16794.8 1442.31   4 0.02637-0.23800 0.78281-0.94253 0.85937-0.20436
   2   6 -10 149971. 3293.84   9-0.71542 0.94449-0.45336 0.65780-0.81829 0.25299
  -2  -6  10 155703. 3332.27   1 0.39176-0.62197 0.75089-0.95530 0.94207-0.37683
  -2  -6  10 158808. 4067.11   4 0.00121-0.23147 0.76155-0.96622 0.86519-0.29978
  -2  -6   9 191.390 160.758   4-0.03543-0.21345 0.72900-0.97862 0.87185-0.39606
  -2  -6   9 167.290 122.483   1 0.40397-0.65290 0.70253-0.95200 0.95791-0.48236
  -2  -6   8 4503.64 485.286   1 0.41667-0.68432 0.63237-0.92690 0.97066-0.58480
  -2  -6   8 4597.81 594.456   4-0.08349-0.18403 0.68345-0.97802 0.87734-0.49115
   2   6  -8 3791.66 506.857   9-0.65990 0.92666-0.39776 0.69228-0.84444 0.45852
  -2  -6   7 110770. 2727.64   4-0.14361-0.14253 0.62182-0.96134 0.87893-0.58234
   2   6  -7 105214. 2702.94   9-0.61295 0.89855-0.35228 0.69184-0.85983 0.56360
   2   6  -6 79745.8 2549.49   9-0.54902 0.85347-0.29212 0.67672-0.87305 0.66651
   2   6  -6 83145.7 1673.50   8 0.68301-0.37821 0.82557-0.44096 0.77002-0.97698
  -2  -6   6 82256.8 2276.47   4-0.21509-0.08968 0.54155-0.92602 0.87284-0.66586
   2   6  -5 45803.8 1909.29   9-0.46390 0.78719-0.21453 0.64417-0.87954 0.76269
   2   6  -5 44303.6 1371.70   8 0.45225-0.12877 0.84065-0.41106 0.87709-0.99440
  -2  -6   5 42467.5 1669.33   4-0.29276-0.03063 0.44502-0.87444 0.85563-0.73826
  -2  -6   4 55839.2 1769.17   6-0.95015 0.60780-0.16107-0.31360-0.27970 0.30732
  -2  -6   4 52072.4 2081.62   4-0.37523 0.03321 0.33048-0.80485 0.82364-0.79588
   2   6  -4 55428.4 1723.71   9-0.35614 0.69827-0.11965 0.59433-0.87312 0.84596
   2   6  -4 55773.3 1604.97   8 0.21352 0.12862 0.79652-0.32194 0.91327-0.94093
   2   6  -3 146.754 155.835   8 0.00386 0.35696 0.72027-0.20071 0.89825-0.83625
   2   6  -3 548.386 195.716   9-0.22960 0.59058-0.01217 0.53188-0.84836 0.91089
  -2  -6   3 509.174 352.466   4-0.45505 0.09440 0.20534-0.72467 0.77642-0.83826
  -2  -6   3 519.676 233.804   6-0.93763 0.57656-0.11594-0.40365-0.26090 0.19894
  -2  -6   2 10005.8 804.581   6-0.93008 0.55028-0.09152-0.47299-0.25054 0.09900
  -2  -6   2 10076.4 814.835   4-0.52824 0.14896 0.07444-0.63871 0.71471-0.86617
   2   6  -2 10182.0 736.547   8-0.15851 0.53800 0.63911-0.07456 0.85900-0.70734
  -2  -6   1 1444.31 337.733   6-0.92751 0.52900-0.08360-0.52582-0.24715 0.00604
   2   6  -1 1138.64 152.026   3-0.44281 0.84113 0.45290 0.15669-0.28991 0.53083
  -2  -6   1 1141.70 263.040   4-0.59201 0.19411-0.05770-0.55153 0.64038-0.88144
  -2  -6   0 211203. 3273.49   4-0.64357 0.22704-0.18412-0.47006 0.55796-0.88863
   2   6   0 214589. 2280.76   3-0.44150 0.85847 0.54052 0.11396-0.13344 0.46396
   2   6   1 20013.3 785.756   3-0.43277 0.86839 0.59800 0.10138-0.01158 0.43169
  -2  -6  -1 21653.7 1407.13   6-0.93452 0.49857-0.10565-0.59361-0.25655-0.16372
  -2  -6  -2 7238.92 873.549   6-0.94226 0.48760-0.13185-0.61232-0.26758-0.24227
   2   6   2 7477.63 553.308   3-0.42099 0.87526 0.63768 0.10659 0.08661 0.42309
  -2  -6  -3 6046.51 879.414   6-0.95154 0.47816-0.16652-0.62257-0.28194-0.31748
  -2  -6  -3 5579.94 1000.98   2-0.97596 0.50360-0.19761-0.59188-0.19599-0.40363
   2   6   3 6755.10 596.607   3-0.40752 0.88044 0.66689 0.12227 0.17061 0.42868
  -2  -6  -4 68645.6 3701.52   2-0.98144 0.49050-0.24041-0.59401-0.23587-0.45340
  -2  -6  -5 712.013 535.274   2-0.98461 0.47509-0.28457-0.59480-0.27699-0.50195
  -2  -7  13 26494.2 1784.08   4-0.03886-0.17304 0.72586-0.89232 0.87237-0.08662
   2   7 -12 6692.60 762.032   9-0.69450 0.92355-0.43214 0.64322-0.82931 0.13318
  -2  -7  12 6487.63 856.351   4-0.05109-0.17944 0.71452-0.92593 0.87405-0.17791
  -2  -7  11 9782.97 853.131   1 0.40821-0.65738 0.68210-0.93820 0.96275-0.35644
   2   7 -11 9140.02 844.630   9-0.68258 0.93047-0.42020 0.67632-0.83493 0.22850
  -2  -7  11 9293.40 961.419   4-0.07261-0.17655 0.69405-0.95041 0.87643-0.26990
   2   7 -10 7691.51 773.430   9-0.66229 0.92903-0.40011 0.70126-0.84351 0.32677
  -2  -7  10 6543.24 768.135   4-0.10344-0.16434 0.66357-0.96489 0.87853-0.36161
  -2  -7  10 7504.05 710.709   1 0.41605-0.68393 0.63660-0.93776 0.97018-0.45356
   2   7  -9 120.231 133.087   9-0.63364 0.91922-0.37217 0.71836-0.85371 0.42666
  -2  -7   9 1.71676 147.356   4-0.14411-0.14230 0.62129-0.96755 0.87891-0.45160
  -2  -7   8 11216.9 896.416   4-0.19464-0.11040 0.56532-0.95654 0.87549-0.53778
   2   7  -8 9873.19 859.754   9-0.59225 0.89668-0.33260 0.72383-0.86501 0.52765
   2   7  -7 124196. 3096.17   9-0.53807 0.86134-0.28198 0.71825-0.87455 0.62688
  -2  -7   7 122161. 2888.25   4-0.25281-0.07085 0.49594-0.93210 0.86593-0.61782
   2   7  -6 76137.1 2756.99   9-0.46620 0.80831-0.21660 0.69790-0.87951 0.72153
  -2  -7   6 72032.0 2226.06   4-0.31746-0.02483 0.41211-0.89322 0.84763-0.68913
   2   7  -6 76386.2 1713.01   8 0.58885-0.24648 0.84045-0.35915 0.82460-0.98305
   2   7  -5 2424.62 453.380   9-0.37679 0.73775-0.13759 0.66393-0.87548 0.80719
   2   7  -5 2358.80 342.541   8 0.36089 0.00015 0.82970-0.30341 0.89835-0.96714
  -2  -7   5 3263.15 525.847   4-0.38647 0.02555 0.31379-0.83985 0.81805-0.74916
   2   7  -4 62.3282 107.199   8 0.14777 0.23194 0.77613-0.20485 0.91296-0.89209
  -2  -7   4 134.971 208.736   4-0.45435 0.07480 0.20652-0.77753 0.77692-0.79763
   2   7  -4 135.495 148.069   9-0.26833 0.64813-0.04465 0.61604-0.85774 0.87914
  -2  -7   3 158862. 3923.86   4-0.51870 0.12052 0.09258-0.70854 0.72398-0.83431
  -2  -7   3 149039. 3412.60   6-0.95644 0.55771-0.18679-0.42943-0.29022 0.17981
   2   7  -3 155164. 2971.63   8-0.02881 0.42719 0.70549-0.08923 0.89229-0.78177
  -2  -7   2 2316.73 457.510   6-0.95196 0.53451-0.16819-0.49295-0.28263 0.08264
   2   7  -2 2190.70 384.312   8-0.16346 0.58051 0.63633 0.02492 0.85742-0.65725
  -2  -7   2 1898.22 388.035   4-0.57707 0.16027-0.02479-0.63612 0.66001-0.85994
   2   7  -2 2659.82 234.881   3-0.43632 0.85358 0.38007 0.28130-0.40143 0.60121
  -2  -7   1 31.6899 184.770   6-0.95072 0.51455-0.16329-0.54276-0.28061-0.00895
  -2  -7   1-1.65336 148.654   4-0.62698 0.19155-0.14084-0.56503 0.58744-0.87698
  -2  -7   0 22874.2 1545.31   6-0.95240 0.49751-0.16996-0.58101-0.28335-0.09579
  -2  -7  -1 3198.49 649.924   6-0.95639 0.48279-0.18659-0.60930-0.29013-0.17859
  -2  -7  -2 6831.97 1074.00   2-0.97994 0.48870-0.22677-0.61451-0.22316-0.33527
  -2  -7  -3 18101.6 1775.03   2-0.98337 0.47354-0.26279-0.62343-0.25671-0.39138
  -2  -7  -4 34212.4 2602.43   2-0.98513 0.45673-0.30140-0.62975-0.29266-0.44509
  -2  -8  13 44521.9 2130.27   4-0.12675-0.12267 0.63963-0.90274 0.87909-0.14182
   2   8 -12 987.996 304.580   9-0.64700 0.91372-0.38514 0.69292-0.84922 0.20166
  -2  -8  12 849.206 285.336   4-0.14381-0.12425 0.62161-0.92966 0.87892-0.23126
  -2  -8  11 2177.32 426.202   4-0.16983-0.11686 0.59329-0.94629 0.87772-0.31967
   2   8 -11 2757.11 497.132   9-0.62976 0.91533-0.36843 0.72125-0.85494 0.29707
   2   8 -10 50941.8 2026.63   9-0.60375 0.90816-0.34351 0.74137-0.86224 0.39407
  -2  -8  10 49463.4 2005.12   4-0.20288-0.10243 0.55582-0.95377 0.87451-0.40607
   2   8  -9 5998.09 691.500   9-0.56764 0.89089-0.30945 0.75235-0.87002 0.49153
  -2  -8   9 6116.95 688.188   4-0.24391-0.08002 0.50691-0.94982 0.86780-0.48896
   2   8  -8 8311.56 814.792   9-0.51993 0.86202-0.26530 0.75324-0.87657 0.58777
  -2  -8   8 9740.52 843.087   4-0.29187-0.05069 0.44618-0.93404 0.85589-0.56666
  -2  -8   7 69226.1 2222.59   4-0.34609-0.01510 0.37250-0.90531 0.83671-0.63708
   2   8  -7 70567.5 2512.37   9-0.45866 0.81960-0.20985 0.74282-0.87958 0.68048
   2   8  -6 1290.59 400.922   9-0.38162 0.76141-0.14180 0.71981-0.87595 0.76654
  -2  -8   6 1561.65 383.570   4-0.40345 0.02363 0.28803-0.86579 0.80898-0.69896
  -2  -8   5 10859.8 977.770   4-0.46118 0.06273 0.19505-0.81776 0.77201-0.75160
   2   8  -5 10149.4 742.499   8 0.30028 0.09833 0.81824-0.19526 0.90722-0.92749
   2   8  -5 11073.3 988.192   9-0.28881 0.68743-0.06198 0.68503-0.86208 0.84235
   2   8  -4 6279.89 637.327   9-0.18136 0.59883 0.02782 0.64027-0.83457 0.90454
   2   8  -4 7372.30 670.690   8 0.11350 0.30378 0.76421-0.09624 0.91118-0.84180
  -2  -8   4 7430.47 951.388   4-0.51719 0.10012 0.09541-0.76307 0.72541-0.79461
  -2  -8   4 6768.45 646.893   2-0.98055 0.56330-0.23205-0.43632-0.22808 0.15915
   2   8  -3 157220. 3203.36   8-0.03671 0.47266 0.70180 0.01115 0.89070-0.73166
  -2  -8   3 154299. 4100.19   4-0.56972 0.13402-0.00909-0.70352 0.66911-0.82792
  -2  -8   3 153857. 3393.72   2-0.97823 0.54241-0.21327-0.50005-0.21058 0.05199
  -2  -8   2 2076.56 452.740   2-0.97809 0.52369-0.21222-0.54603-0.20961-0.03865
  -2  -8   2 2473.40 485.091   4-0.61615 0.16182-0.11405-0.64351 0.60503-0.85344
   2   8  -2 1958.04 387.512   8-0.15099 0.60561 0.64330 0.11464 0.86136-0.61266
  -2  -8   1 7612.36 906.803   2-0.97945 0.50647-0.22267-0.58052-0.21934-0.11858
   2   8  -1 7569.30 775.630   8-0.23414 0.70743 0.59458 0.20834 0.83232-0.49398
  -2  -8   0 15156.6 1400.09   2-0.98150 0.48995-0.24107-0.60706-0.23649-0.19109
  -2  -8  -1 38500.6 2313.23   2-0.98354 0.47341-0.26528-0.62779-0.25903-0.25821
  -2  -8  -2 3672.76 779.774   2-0.98495 0.45624-0.29417-0.64384-0.28592-0.32098
  -2  -8  -3 6870.66 1130.94   2-0.98517 0.43788-0.32658-0.65636-0.31608-0.38049
  -2  -9  12 1521.15 385.577   4-0.23213-0.07345 0.52123-0.92593 0.87004-0.27087
   2   9 -11 990.872 294.571   9-0.57057 0.89381-0.31220 0.76172-0.86948 0.36018
  -2  -9  11 1470.10 355.803   4-0.25950-0.06471 0.48761-0.93726 0.86442-0.35485
   2   9 -10 98940.8 2863.42   9-0.53924 0.88131-0.28306 0.77763-0.87440 0.45478
  -2  -9  10 97090.0 2803.00   4-0.29249-0.05035 0.44538-0.93998 0.85571-0.43574
   2   9  -9 14335.9 1100.25   9-0.49673 0.85765-0.24415 0.78376-0.87838 0.54845
  -2  -9   9 16190.8 1116.62   4-0.33265-0.02882 0.39130-0.93085 0.84206-0.51171
   2   9  -8 343.558 189.082   9-0.44247 0.82223-0.19539 0.78004-0.87947 0.63923
  -2  -9   8 187.072 145.514   4-0.37724-0.00285 0.32752-0.91202 0.82267-0.58192
   2   9  -7 1526.63 428.002   9-0.37584 0.77445-0.13676 0.76644-0.87538 0.72483
  -2  -9   7 1411.69 358.343   4-0.42493 0.02621 0.25445-0.88390 0.79638-0.64523
  -2  -9   6 72449.6 2450.85   4-0.47368 0.05633 0.17370-0.84810 0.76262-0.70108
   2   9  -6 85929.0 3320.24   9-0.29486 0.71231-0.06712 0.74184-0.86327 0.80242
   2   9  -5 2988.51 535.398   9-0.20050 0.63679 0.01202 0.70774-0.84031 0.86915
  -2  -9   5 2175.63 484.868   4-0.52208 0.08611 0.08619-0.80555 0.72075-0.74882
  -2  -9   4 3764.41 724.291   4-0.56859 0.11399-0.00670-0.75761 0.67049-0.78817
   2   9  -4 3112.02 456.934   8 0.10393 0.35091 0.76072 0.00393 0.91049-0.79259
  -2  -9   3 19499.9 1581.08   4-0.61085 0.13762-0.10129-0.70797 0.61322-0.82051
   2   9  -3 18129.4 1176.93   8-0.02610 0.49961 0.70675 0.10289 0.89282-0.68526
  -2  -9   3 16166.7 1176.63   2-0.98503 0.51175-0.29711-0.51293-0.28866 0.08159
   2   9  -2 212.904 139.450   8-0.12515 0.61733 0.65737 0.19726 0.86904-0.57183
  -2  -9   2 198.372 231.195   4-0.64771 0.15586-0.19541-0.65880 0.55005-0.84694
  -2  -9   2-287.488 249.642   2-0.98490 0.49304-0.29245-0.56253-0.28432-0.01241
   2   9  -1 7131.15 810.252   8-0.19784 0.70869 0.61650 0.28311 0.84581-0.45895
  -2  -9   1 7586.30 965.776   2-0.98508 0.47463-0.29891-0.60100-0.29034-0.09606
  -2  -9   0 33708.0 2098.95   2-0.98526 0.45624-0.31359-0.63127-0.30399-0.17207
  -2  -9  -1 28744.5 2067.46   2-0.98501 0.43741-0.33426-0.65553-0.32323-0.24250
  -2 -10  12-66.4635 200.133   4-0.31445-0.02866 0.41619-0.91753 0.84868-0.29798
  -2 -10  11 858.277 300.176   4-0.34153-0.02020 0.37892-0.92521 0.83857-0.37748
   2  10 -10 28810.5 1593.96   9-0.46852 0.84826-0.21868 0.80995-0.87947 0.50842
  -2 -10  10 26629.6 1488.96   4-0.37377-0.00659 0.33263-0.92388 0.82435-0.45286
   2  10  -9 749.817 325.524   9-0.42013 0.81872-0.17559 0.81190-0.87873 0.59737
  -2 -10   9 1245.01 349.863   4-0.41016 0.01117 0.27766-0.91385 0.80518-0.52330
  -2 -10   8 11946.5 979.201   4-0.44944 0.03182 0.21468-0.89583 0.78035-0.58808
   2  10  -8 12091.7 1093.67   9-0.36163 0.77907-0.12442 0.80577-0.87380 0.68212
   2  10  -7 21930.2 1572.23   9-0.29027 0.72655-0.06322 0.78961-0.86237 0.76039
  -2 -10   7 20438.6 1307.56   4-0.49077 0.05453 0.14371-0.86980 0.74887-0.64621
  -2 -10   6 83719.2 2779.25   4-0.53219 0.07732 0.06683-0.83787 0.71076-0.69770
   2  10  -6 91779.4 3536.08   9-0.20665 0.66176 0.00693 0.76450-0.84208 0.82979
  -2 -10   5 78.5881 261.890   4-0.57271 0.09921-0.01544-0.80056 0.66545-0.74201
  -2 -10   4 2845.45 671.091   4-0.61048 0.11836-0.10042-0.76053 0.61378-0.77994
  -2 -10   3 20202.8 1792.53   4-0.64432 0.13357-0.18616-0.71974 0.55654-0.81230
  -2 -10   2 12534.2 1189.11   2-0.98335 0.45403-0.36671-0.58500-0.35339 0.00818
   2  10  -1 1480.59 417.463   8-0.15304 0.70145 0.64216 0.35414 0.86072-0.42534
  -2 -10   1 1546.22 469.772   2-0.98306 0.43515-0.37052-0.62613-0.35693-0.07795
  -2 -10   0 12354.1 1169.66   7-0.97165 0.40517-0.38316-0.65683-0.00074-0.52327
  -2 -10   0 11003.8 1281.73   2-0.98201 0.41553-0.38217-0.65942-0.36775-0.15678
   2  10   0 12110.6 1182.56   8-0.19891 0.76599 0.61587 0.42542 0.84544-0.32040
  -2 -11  10 2424.35 473.822   4-0.44436 0.02647 0.22305-0.91094 0.78382-0.46082
   2  11  -9 30706.9 1740.68   9-0.33997 0.77622-0.10570 0.83872-0.87093 0.63813
  -2 -11   9 31895.0 1639.23   4-0.47652 0.04001 0.16878-0.90162 0.76041-0.52701
   2  11  -8 6392.30 818.968   9-0.27663 0.73173-0.05166 0.82972-0.85955 0.71644
  -2 -11   8 6758.03 778.245   4-0.51110 0.05596 0.10677-0.88456 0.73108-0.58729
  -2 -11   7 6775.12 792.473   4-0.54634 0.07257 0.03897-0.86171 0.69594-0.64176
   2  11  -7 7803.94 975.168   9-0.20232 0.67626 0.01051 0.81258-0.84084 0.78742
  -2 -11   6 6404.56 816.011   4-0.58105 0.08866-0.03343-0.83426 0.65492-0.69035
  -2 -11   5 457.666 286.833   4-0.61441 0.10339-0.10983-0.80281 0.60775-0.73278
  -2 -11   4 7507.56 1068.15   4-0.64480 0.11515-0.18746-0.77013 0.55563-0.77027
  -3  12  -1 406.876 276.679   3-0.42772 0.57313 0.32402 0.67953-0.47846 0.91044
   3 -12   1 365.765 301.296   7-0.83475 0.68947-0.67260-0.32999 0.00018-0.43199
   3 -12   2 5523.39 970.430   7-0.85650 0.72986-0.64792-0.30982 0.00008-0.34242
   3 -12   3 3971.41 771.878   7-0.87166 0.76368-0.62863-0.28424 0.00000-0.25287
   3 -12   4 63141.8 2670.60   7-0.88138 0.79205-0.61519-0.25282-0.00004-0.16335
   3 -12   5 15489.1 1272.76   7-0.88685 0.81617-0.60720-0.21595-0.00007-0.07385
   3 -12   6 228.152 211.389   7-0.88813 0.83610-0.60529-0.17300-0.00008 0.01563
   3 -12   7 838.677 313.637   7-0.88544 0.85206-0.60929-0.12414-0.00007 0.10509
   3 -12   8 77607.3 2569.62   7-0.87839 0.86365-0.61943-0.06914-0.00003 0.19453
   3 -12   9 300.998 225.070   7-0.86713 0.87104-0.63460-0.00911 0.00003 0.28395
  -3  12  -9 779.412 247.958   9-0.58588 0.58106-0.32658 0.96983-0.86642 0.58160
  -3  12 -10 723.672 246.612   9-0.63201 0.60834-0.37059 0.96880-0.85423 0.47972
   3 -12  10 916.146 285.959   7-0.84968 0.87224-0.65601 0.05715 0.00011 0.37334
   3 -12  11 1681.66 389.415   7-0.82530 0.86651-0.68240 0.12841 0.00022 0.46271
  -3  12 -11 2144.33 442.639   9-0.66439 0.62188-0.40218 0.95535-0.84268 0.37847
  -3  11   1 130.988 180.756   3-0.43998 0.58509 0.41316 0.58351-0.35250 0.91522
  -3  11   0 657.205 256.294   3-0.43082 0.55727 0.34218 0.60959-0.45426 0.92738
   3 -11   0 440.615 236.724   7-0.82676 0.70037-0.68092-0.26996 0.00021-0.47308
   3 -11   1 55784.4 2444.25   7-0.85325 0.74551-0.65181-0.25421 0.00009-0.38349
   3 -11   2 20602.8 1635.60   7-0.87193 0.78284-0.62827-0.23289 0.00000-0.29393
   3 -11   3 7923.83 1079.09   7-0.88449 0.81405-0.61070-0.20560-0.00006-0.20439
   3 -11   4 8728.86 1016.64   7-0.89173 0.83993-0.59980-0.17164-0.00010-0.11488
   3 -11   5 7724.70 884.369   7-0.89493 0.86179-0.59478-0.13180-0.00012-0.02538
   3 -11   6 1236.24 385.872   7-0.89405 0.87955-0.59618-0.08554-0.00011 0.06409
  -3  11  -6 1282.00 303.259   9-0.46517 0.47921-0.21567 0.89733-0.87953 0.81521
  -3  11  -7 793.646 249.457   9-0.55897 0.55417-0.30136 0.93798-0.87151 0.71751
   3 -11   7 1177.15 357.844   7-0.88931 0.89347-0.60351-0.03335-0.00009 0.15353
  -3  11  -8 101991. 2631.35   9-0.62726 0.60362-0.36602 0.95760-0.85571 0.61201
   3 -11   8 95690.7 2798.41   7-0.87949 0.90229-0.61789 0.02589-0.00003 0.24296
  -3  11  -9 87.3502 113.357   9-0.67607 0.63358-0.41372 0.96027-0.83781 0.50443
   3 -11   9-145.650 218.087   7-0.86479 0.90624-0.63761 0.09047 0.00004 0.33236
  -3  11 -10 984.036 289.314   9-0.70996 0.64863-0.44778 0.94928-0.82132 0.39824
   3 -11  10 1186.73 312.835   7-0.84280 0.90291-0.66383 0.16155 0.00014 0.42173
  -3  11 -11 21270.4 1373.83   9-0.73289 0.65272-0.47135 0.92782-0.80785 0.29509
   3 -11  11 22257.4 1271.85   7-0.81237 0.89112-0.69503 0.23761 0.00027 0.51108
  -3  10   3 4437.10 613.009   3-0.44362 0.58844 0.49711 0.49268-0.21456 0.90800
  -3  10   2 571.586 282.510   3-0.44190 0.56806 0.43696 0.50793-0.31555 0.91941
  -3  10   1 1358.16 307.499   3-0.43461 0.54213 0.36730 0.53269-0.41960 0.93386
   3 -10  -1 1210.19 287.818   7-0.81001 0.70252-0.69723-0.20194 0.00028-0.51421
   3 -10   0 509.818 233.101   7-0.84301 0.75416-0.66360-0.19071 0.00014-0.42459
   3 -10   1 103650. 2979.90   7-0.86689 0.79670-0.63490-0.17455 0.00003-0.33501
   3 -10   2 5133.30 734.025   7-0.88273 0.83119-0.61325-0.15134-0.00005-0.24545
   3 -10   3 1091.72 400.502   7-0.89283 0.85993-0.59809-0.12164-0.00011-0.15593
   3 -10   4 13376.7 1267.24   7-0.89830 0.88405-0.58935-0.08552-0.00014-0.06642
  -3  10  -4 9607.06 760.643   9-0.33034 0.34440-0.09742 0.77244-0.86949 0.93599
  -3  10  -5 156426. 3320.12   9-0.48079 0.47601-0.22973 0.85972-0.87914 0.85596
   3 -10   5 166380. 4114.18   7-0.89932 0.90372-0.58769-0.04232-0.00014 0.02306
  -3  10  -6 1400.68 304.883   9-0.58892 0.56530-0.32945 0.91440-0.86576 0.75288
   3 -10   6 1921.06 429.316   7-0.89601 0.91906-0.59306 0.00791-0.00012 0.11251
  -3  10  -7 332.638 146.263   9-0.66517 0.62270-0.40294 0.94286-0.84236 0.63980
   3 -10   7 782.959 299.254   7-0.88845 0.93015-0.60481 0.06452-0.00008 0.20195
  -3  10  -8 807.289 286.443   9-0.71731 0.65600-0.45529 0.95016-0.81722 0.52497
   3 -10   8 171.495 206.049   7-0.87527 0.93562-0.62375 0.12832-0.00001 0.29135
  -3  10  -9 7994.87 788.454   9-0.75227 0.67212-0.49166 0.94150-0.79476 0.41281
   3 -10   9 7783.78 785.266   7-0.85549 0.93449-0.64913 0.19856 0.00008 0.38073
   3 -10  10 15063.7 1061.68   7-0.82731 0.92496-0.68036 0.27465 0.00021 0.47008
  -3  10 -10 14691.2 1115.26   9-0.77530 0.67630-0.51634 0.92114-0.77677 0.30513
  -3  10 -11 36682.6 1896.57   9-0.78959 0.67174-0.53202 0.89178-0.76404 0.20272
   3 -10  11 43008.4 2054.52   1 0.41689-0.30053 0.63084-0.99094 0.97083-0.41050
   3 -10  11 40904.3 1711.19   7-0.78857 0.90487-0.71616 0.35531 0.00036 0.55940
  -3  10 -12 24544.4 1629.24   9-0.79716 0.66048-0.54046 0.85518-0.75673 0.10571
   3 -10  12 28719.8 1757.83   1 0.41242-0.27734 0.65919-0.97422 0.96703-0.31702
  -3   9   4 459.690 202.794   3-0.44279 0.56867 0.52215 0.41585-0.16873 0.90332
  -3   9   3 4054.45 547.789   3-0.44330 0.55052 0.46509 0.42802-0.26978 0.91478
   3  -9  -2 62721.0 1732.62   7-0.78014 0.69154-0.72306-0.12440 0.00040-0.55538
  -3   9   2 65573.7 1993.87   3-0.43852 0.52709 0.39871 0.44950-0.37420 0.92962
  -3   9   1 2070.12 354.043   3-0.42740 0.49732 0.32220 0.48112-0.48085 0.94667
   3  -9  -1 2473.32 371.371   7-0.82320 0.75325-0.68451-0.11809 0.00023-0.46574
   3  -9   0 4691.44 541.566   7-0.85380 0.80249-0.65116-0.10658 0.00009-0.37613
   3  -9   1 18324.8 1132.83   7-0.87508 0.84242-0.62401-0.08886-0.00001-0.28655
   3  -9   2 3020.33 511.128   7-0.88912 0.87512-0.60379-0.06423-0.00009-0.19700
  -3   9  -3 2960.53 327.704   9-0.29763 0.29287-0.06947 0.69283-0.86381 0.97144
   3  -9   3 3788.19 616.072   7-0.89712 0.90177-0.59127-0.03189-0.00013-0.10748
   3  -9   4 38900.2 2033.29   7-0.90037 0.92367-0.58594 0.00764-0.00015-0.01799
  -3   9  -4 37917.7 1611.76   9-0.48459 0.46099-0.23316 0.81148-0.87899 0.89694
   3  -9   5 214421. 4819.53   7-0.89896 0.94090-0.58827 0.05483-0.00014 0.07148
  -3   9  -5 176072. 3158.90   9-0.61445 0.57200-0.35372 0.88700-0.85942 0.78768
   3  -9   6 1138.36 291.230   4-0.63356 0.69467-0.15766-0.33096 0.57614-0.41515
   3  -9   6 1227.07 394.336   7-0.89274 0.95333-0.59823 0.10965-0.00010 0.16092
  -3   9  -6 1132.12 246.730   9-0.70121 0.63991-0.43891 0.92715-0.82594 0.66451
   3  -9   7 1299.04 274.227   4-0.59445 0.67418-0.06320-0.38048 0.63702-0.38642
   3  -9   7 1010.49 322.210   7-0.88124 0.96048-0.61540 0.17168-0.00004 0.25033
  -3   9  -7 1125.47 286.996   9-0.75666 0.67652-0.49632 0.93952-0.79155 0.54042
   3  -9   8 89880.8 2772.04   7-0.86344 0.96133-0.63933 0.24047 0.00004 0.33972
  -3   9  -8 83996.9 2468.80   9-0.79223 0.69325-0.53495 0.93312-0.76154 0.42072
  -3   9  -9 59362.4 2268.79   9-0.81394 0.69612-0.55952 0.91264-0.73892 0.30841
   3  -9   9 60488.6 2258.49   1 0.41539-0.29879 0.64096-0.99443 0.96966-0.54009
   3  -9   9 59197.2 2191.73   7-0.83674 0.95328-0.67047 0.31647 0.00017 0.42907
  -3   9 -10 10933.1 1062.53   9-0.82707 0.69041-0.57485 0.88294-0.72315 0.20295
   3  -9  10 11663.9 960.749   7-0.79929 0.93448-0.70695 0.39781 0.00032 0.51839
   3  -9  10 12034.0 1069.11   1 0.40815-0.27284 0.68241-0.99081 0.96268-0.44342
  -3   9 -11 3383.97 637.872   9-0.83395 0.67844-0.58306 0.84611-0.71412 0.10423
   3  -9  11 3886.98 673.400   1 0.40160-0.24757 0.71298-0.97632 0.95504-0.34609
  -3   9 -12 3992.96 730.523   9-0.83635 0.66200-0.58595 0.80396-0.71084 0.01126
   3  -9  12 3571.35 664.702   1 0.39629-0.22354 0.73441-0.95268 0.94823-0.24959
  -3   8   5 736.293 275.031   3-0.44059 0.54751 0.55000 0.33623-0.11464 0.89037
  -3   8   4 555.981 233.918   3-0.44362 0.53190 0.49722 0.34411-0.21436 0.90051
  -3   8   3 1833.81 335.570   3-0.44180 0.51143 0.43551 0.36092-0.31785 0.91440
   3  -8  -2 141573. 2394.34   7-0.78817 0.73711-0.71649-0.03440 0.00037-0.50693
  -3   8   2 150233. 2742.49   3-0.43391 0.48488 0.36233 0.38921-0.42657 0.93353
   3  -8  -1 5301.81 489.754   7-0.82940 0.79698-0.67822-0.02781 0.00020-0.41729
   3  -8   0 974.326 226.886   7-0.85837 0.84461-0.64563-0.01553 0.00007-0.32769
   3  -8   1 63876.3 1883.40   7-0.87783 0.88272-0.62021 0.00390-0.00003-0.23812
  -3   8  -2 170518. 1899.77   9-0.22120 0.19762-0.00517 0.57686-0.84612 0.99489
   3  -8   2 178713. 3339.05   7-0.89013 0.91367-0.60226 0.03081-0.00009-0.14858
   3  -8   3 23657.5 1284.26   7-0.89601 0.93820-0.59305 0.06647-0.00012-0.05907
  -3   8  -3 23232.0 966.499   9-0.46920 0.42677-0.21929 0.74594-0.87946 0.93853
  -3   8  -4 5495.80 540.172   9-0.63379 0.57251-0.37231 0.85393-0.85367 0.82305
   3  -8   4 5050.23 642.333   7-0.89684 0.95768-0.59172 0.11000-0.00013 0.03041
   3  -8   5 370.702 153.717   4-0.64365 0.72366-0.18435-0.25258 0.55780-0.43793
   3  -8   5 7.38486 211.281   7-0.89239 0.97187-0.59878 0.16191-0.00010 0.11986
   3  -8   6 520.777 172.877   4-0.59738 0.69601-0.06986-0.32213 0.63293-0.42346
  -3   8  -6 746.827 222.397   9-0.79449 0.69553-0.53747 0.92900-0.75936 0.54936
   3  -8   6 572.197 247.673   7-0.88229 0.98043-0.61388 0.22188-0.00005 0.20928
  -3   8  -7 18385.8 1167.59   9-0.82897 0.71117-0.57710 0.92360-0.72072 0.42103
   3  -8   7 19012.5 1332.36   7-0.86562 0.98241-0.63654 0.28940 0.00003 0.29867
   3  -8   7 18529.4 1161.91   1 0.41749-0.30067 0.62661-0.97345 0.97126-0.67245
   3  -8   7 21614.7 1025.43   4-0.53873 0.65598 0.05406-0.40110 0.70403-0.40495
   3  -8   8 144348. 3413.21   1 0.40729-0.27175 0.68673-0.98850 0.96174-0.57324
  -3   8  -8 154927. 3780.09   9-0.84925 0.71260-0.60183 0.90329-0.69176 0.30238
  -3   8  -9 41568.5 2170.06   9-0.86039 0.70490-0.61607 0.87249-0.67297 0.19390
   3  -8   9 40877.7 1946.07   7-0.80300 0.95708-0.70365 0.44623 0.00031 0.47735
   3  -8   9 37842.3 1834.45   1 0.39698-0.24273 0.73174-0.98845 0.94915-0.47096
  -3   8 -10 88.4780 197.012   9-0.86608 0.69175-0.62358 0.83496-0.66234 0.09358
   3  -8  10 200.922 197.005   7-0.75102 0.92375-0.74490 0.53234 0.00050 0.56662
   3  -8  10 435.199 251.550   1 0.38802-0.21504 0.76346-0.97510 0.93680-0.36893
  -3   8 -11 804.917 382.293   9-0.86776 0.67458-0.62583 0.79217-0.65905 0.00060
   3  -8  11 986.110 367.993   1 0.38098-0.18929 0.78495-0.95153 0.92647-0.26891
   3  -8  12 91411.8 3531.34   1 0.37607-0.16566 0.79854-0.92006 0.91900-0.17174
  -3   8 -12 99558.8 3899.94   9-0.86641 0.65438-0.62401 0.74531-0.66172-0.08643
  -3   7   6 4624.51 589.366   3-0.43649 0.52447 0.57941 0.25504-0.05319 0.87007
  -3   7   5 67105.7 2029.13   3-0.44218 0.51152 0.53193 0.25762-0.15015 0.87744
  -3   7   4 5.47971 113.392   3-0.44355 0.49424 0.47521 0.26945-0.25270 0.89040
   3  -7  -3 12.4274 78.2717   7-0.72795 0.69578-0.76021 0.06104 0.00058-0.54821
  -3   7   3-109.938 142.180   3-0.43951 0.47154 0.40824 0.29152-0.35996 0.90807
   3  -7  -2 12668.8 657.887   7-0.78651 0.77299-0.71787 0.06356 0.00037-0.45852
  -3   7   2 13842.3 773.243   3-0.42847 0.44185 0.32825 0.32661-0.47289 0.93141
   3  -7  -1 6304.18 481.191   7-0.82734 0.83247-0.68033 0.07087 0.00021-0.36888
   3  -7   0 14961.1 781.870   7-0.85546 0.87924-0.64917 0.08457 0.00008-0.27928
   3  -7   1 109594. 2188.03   7-0.87374 0.91617-0.62584 0.10610-0.00001-0.18972
   3  -7   2 204101. 3112.70   7-0.88419 0.94527-0.61113 0.13625-0.00006-0.10019
  -3   7  -2 192763. 2060.99   9-0.41619 0.35494-0.17211 0.64710-0.87853 0.97873
  -3   7  -3 1060.27 274.299   9-0.64354 0.56344-0.38177 0.81172-0.85042 0.86094
  -3   7  -3 1126.43 169.657   8 0.68443-0.76463 0.82523-0.39491 0.76906-0.75820
   3  -7   3 870.159 224.551   7-0.88802 0.96775-0.60545 0.17544-0.00008-0.01070
  -3   7  -4 1943.52 299.440   9-0.76711 0.66816-0.50749 0.89240-0.78350 0.70432
   3  -7   4 2080.55 338.593   7-0.88565 0.98403-0.60898 0.22383-0.00007 0.07877
  -3   7  -4 1978.81 134.138   8 0.09361-0.19249 0.75689-0.37155 0.90965-0.98845
   3  -7   5 243792. 3788.85   7-0.87663 0.99365-0.62188 0.28159-0.00002 0.16819
   3  -7   5 242608. 2563.25   4-0.61442 0.73195-0.10987-0.23043 0.60772-0.43938
   3  -7   6 40229.3 1651.10   1 0.41163-0.27586 0.66375-0.95890 0.96627-0.70854
   3  -7   6 39466.1 1567.73   7-0.86071 0.99639-0.64275 0.34731 0.00006 0.25759
   3  -7   6 45778.9 1256.14   4-0.54266 0.67882 0.04630-0.34164 0.69989-0.44193
  -3   7  -6 41410.5 1883.90   9-0.86305 0.72642-0.61955 0.91438-0.66810 0.40954
  -3   7  -7 18281.9 1237.16   9-0.88017 0.72470-0.64308 0.89287-0.63199 0.28374
   3  -7   7 19250.6 808.725   4-0.45096 0.60575 0.21215-0.46254 0.77929-0.43173
   3  -7   7 16585.3 1113.45   1 0.39727-0.24279 0.73062-0.98071 0.94953-0.60210
   3  -7   7 16130.4 998.758   7-0.83504 0.98937-0.67229 0.42172 0.00017 0.34695
   3  -7   8 17932.3 1046.27   7-0.79768 0.97065-0.70837 0.50266 0.00033 0.43627
   3  -7   8 18549.1 1299.19   1 0.38340-0.21020 0.77785-0.98287 0.93008-0.49296
  -3   7  -8 19405.3 1302.77   9-0.88858 0.71426-0.65560 0.86035-0.61004 0.17210
   3  -7   9 8970.95 992.536   1 0.37149-0.17957 0.81032-0.97027 0.91186-0.38506
  -3   7  -9 8933.49 923.490   9-0.89218 0.69902-0.66126 0.82098-0.59934 0.07171
   3  -7   9 8123.15 691.026   7-0.74435 0.93597-0.74949 0.58864 0.00053 0.52555
  -3   7 -10 9707.30 1004.47   9-0.89290 0.68090-0.66242 0.77709-0.59709-0.02023
   3  -7  10 8951.33 1114.21   1 0.36203-0.15139 0.83229-0.94718 0.89667-0.28017
   3  -7  11 1252.33 450.831   1 0.35565-0.12629 0.84556-0.91538 0.88613-0.17995
  -3   7 -11 1471.25 433.605   9-0.89143 0.66058-0.66006 0.72970-0.60165-0.10536
  -3   7 -12 78408.6 3216.63   9-0.88806 0.63837-0.65481 0.67941-0.61150-0.18521
   3  -7  12 77101.4 3433.58   1 0.35208-0.10400 0.85250-0.87725 0.88016-0.08428
  -3   6   7 427.899 170.849   3-0.43001 0.49905 0.60930 0.17336 0.01493 0.84309
  -3   6   6 14821.8 964.461   3-0.43839 0.48878 0.56751 0.17026-0.07864 0.84708
  -3   6   5 118865. 2509.16   3-0.44303 0.47476 0.51750 0.17537-0.17743 0.85628
   3  -6  -4 639.707 136.133   7-0.62498 0.61171-0.81205 0.16459 0.00090-0.58958
  -3   6   4 307.655 111.331   3-0.44303 0.45611 0.45774 0.19024-0.28197 0.87123
  -3   6   3-49.3495 123.648   3-0.43691 0.43134 0.38476 0.21832-0.39465 0.89432
   3  -6  -3 56.7676 64.7373   7-0.71158 0.71695-0.77015 0.16755 0.00064-0.49984
   3  -6  -2 87341.7 1550.98   7-0.77191 0.79593-0.72955 0.17180 0.00043-0.41016
   3  -6  -1 112181. 1479.75   9-0.85633 0.89872-0.61080 0.09741-0.68011 0.35940
   3  -6  -1 113767. 1829.51   7-0.81390 0.85658-0.69357 0.18069 0.00026-0.32052
   3  -6   0 24681.3 882.200   7-0.84184 0.90316-0.66490 0.19688 0.00014-0.23092
   3  -6   1 26928.7 960.296   7-0.85922 0.93919-0.64459 0.22143 0.00006-0.14137
  -3   6  -1 24549.6 499.468   9-0.26827 0.18819-0.04461 0.46792-0.85773 0.99906
  -3   6  -2 280.159 118.171   9-0.63363 0.53470-0.37216 0.75044-0.85372 0.90536
   3  -6   2 184.415 106.851   7-0.86789 0.96651-0.63361 0.25530 0.00002-0.05185
  -3   6  -3 1574.00 249.504   9-0.79846 0.68070-0.54192 0.87516-0.75543 0.71738
  -3   6  -3 1427.96 176.936   8 0.47371-0.59148 0.84203-0.50839 0.87060-0.90826
   3  -6   3 1609.10 264.827   7-0.86830 0.98557-0.63308 0.29963 0.00002 0.03762
  -3   6  -4 7669.67 691.758   9-0.86531 0.72870-0.62254 0.91074-0.66384 0.53610
   3  -6   4 6667.82 518.209   7-0.86124 0.99716-0.64209 0.35350 0.00006 0.12706
  -3   6  -5 349262. 4437.97   9-0.89278 0.73732-0.66221 0.90537-0.59750 0.38007
   3  -6   5 342736. 4639.28   1 0.40500-0.25028 0.69777-0.94123 0.95913-0.74246
   3  -6   5 340823. 2490.64   4-0.57073 0.72578-0.01123-0.23242 0.66788-0.45106
   3  -6   6 54877.1 1496.95   7-0.81917 0.99239-0.68849 0.48963 0.00024 0.30582
  -3   6  -6 53398.0 1745.01   9-0.90384 0.72954-0.68152 0.87964-0.55613 0.24901
   3  -6   6 56828.1 2029.74   1 0.38534-0.21190 0.77196-0.97035 0.93292-0.62657
   3  -6   7 331.115 134.547   7-0.77997 0.97184-0.72320 0.56920 0.00040 0.39514
  -3   6  -7 400.016 167.835   9-0.90830 0.71516-0.69074 0.84382-0.53319 0.13637
   3  -6   7 651.441 296.284   1 0.36666-0.17451 0.82191-0.97524 0.90417-0.50813
   3  -6   7 639.898 137.156   4-0.29707 0.48938 0.43935-0.59310 0.85432-0.45828
  -3   6  -8 14445.2 1014.82   9-0.90982 0.69783-0.69424 0.80229-0.52376 0.03725
   3  -6   8 14866.1 766.956   7-0.72379 0.93431-0.76281 0.65367 0.00060 0.48442
   3  -6   8 16445.6 1326.87   1 0.35104-0.14017 0.85447-0.96273 0.87839-0.39266
   3  -6   8 18302.5 701.200   4-0.16750 0.37844 0.59586-0.70466 0.87788-0.39223
  -3   6  -9 160686. 3512.25   9-0.90973 0.67891-0.69404 0.75705-0.52431-0.05189
   3  -6   9 170171. 2557.64   7-0.64389 0.87306-0.80426 0.73998 0.00085 0.57364
   3  -6   9 166377. 4149.71   1 0.33935-0.10976 0.87482-0.93801 0.85834-0.28292
   3  -6  10 2275.05 506.149   1 0.33156-0.08325 0.88680-0.90493 0.84469-0.17958
   3  -6  10 2050.83 520.636   5 0.25623-0.00817 0.86712-0.88646 0.85733-0.19240
  -3   6 -10 2550.09 484.657   9-0.90845 0.65878-0.69107 0.70904-0.53232-0.13357
   3  -6  11 272.310 227.276   5 0.25446 0.01227 0.87442-0.84891 0.84871-0.09424
  -3   6 -11 125.931 170.010   9-0.90595 0.63743-0.68572 0.65865-0.54600-0.20958
   3  -6  11 34.6610 173.293   1 0.32731-0.06028 0.89286-0.86593 0.83715-0.08236
   3  -6  12 1400.85 513.236   5 0.25388 0.03150 0.87667-0.80631 0.84595-0.00193
  -3   6 -12 904.473 390.577   9-0.90203 0.61467-0.67811 0.60600-0.56404-0.28122
   3  -6  12 827.900 368.372   1 0.32616-0.04042 0.89444-0.82244 0.83511 0.00937
  -3   5   8 46772.4 1867.34   3-0.42080 0.47090 0.63817 0.09271 0.08792 0.81125
  -3   5   7 3484.58 467.591   3-0.43166 0.46310 0.60277 0.08322-0.00052 0.81010
  -3   5   6 3156.87 418.219   3-0.43939 0.45219 0.56014 0.08095-0.09398 0.81397
  -3   5   5 7819.78 612.448   3-0.44338 0.43752 0.50818 0.08802-0.19461 0.82501
   3  -5  -4 413.921 88.1517   7-0.57982 0.60409-0.82802 0.27712 0.00103-0.54129
  -3   5   4 504.000 156.852   3-0.44240 0.41789 0.44511 0.10619-0.30253 0.84334
  -3   5   3 11480.9 621.259   3-0.43452 0.39135 0.36661 0.13980-0.42057 0.87179
   3  -5  -3 11543.0 499.363   7-0.67259 0.71551-0.79106 0.28503 0.00076-0.45155
   3  -5  -2 254291. 2366.67   7-0.73807 0.79964-0.75369 0.29252 0.00055-0.36186
   3  -5  -2 225165. 1194.10   9-0.64941 0.71063-0.38750-0.07423-0.84836 0.48651
   3  -5  -1 133590. 1782.41   7-0.78262 0.86284-0.72106 0.30475 0.00039-0.27222
   3  -5   0 4602.52 343.208   7-0.81139 0.91025-0.69595 0.32450 0.00027-0.18264
  -3   5  -1 897.622 106.775   9-0.56608 0.44833-0.30799 0.63460-0.87030 0.96307
   3  -5   1 691.682 145.227   7-0.82754 0.94506-0.68012 0.35353 0.00021-0.09309
  -3   5  -2 396768. 3600.55   9-0.83147 0.69488-0.58008 0.86165-0.71745 0.72053
   3  -5   2 398200. 3286.04   7-0.83298 0.96914-0.67448 0.39275 0.00018-0.00360
  -3   5  -3 2192.37 304.822   9-0.89768 0.74224-0.67034 0.90688-0.58102 0.49441
   3  -5   3 2414.12 265.354   7-0.82826 0.98308-0.67938 0.44251 0.00020 0.08586
  -3   5  -3 2579.39 211.818   8 0.11544-0.27077 0.76490-0.52796 0.91131-0.99749
  -3   5  -3 2597.31 201.159   4-0.20516 0.04984 0.55317-0.31627 0.87422-0.96031
   3  -5   4 134.119 42.6963   4-0.64024 0.81419-0.17520-0.01676 0.56415-0.38845
   3  -5   4 187.237 93.2753   7-0.81288 0.98634-0.69454 0.50253 0.00027 0.17527
   3  -5   4 19.8033 140.216   1 0.39777-0.22411 0.72869-0.92045 0.95017-0.77458
   3  -5   5 45923.6 1826.81   1 0.37087-0.17849 0.81186-0.95856 0.91087-0.64559
   3  -5   5 43193.1 782.559   8 0.50649-0.31382 0.84317-0.99014 0.85950-0.59401
   3  -5   5 43804.5 1127.45   7-0.78544 0.97756-0.71876 0.57160 0.00038 0.26463
   3  -5   6 28503.1 755.492   8 0.09252 0.11882 0.75648-0.85847 0.90956-0.55442
   3  -5   6 24767.5 833.899   7-0.74273 0.95349-0.75059 0.64830 0.00053 0.35395
   3  -5   6 24607.3 1420.66   1 0.34598-0.13488 0.86364-0.96528 0.86979-0.51482
   3  -5   6 28813.1 738.861   4-0.23542 0.44662 0.51726-0.61931 0.86944-0.51453
   3  -5   7 38463.7 1705.37   1 0.32622-0.09640 0.89437-0.95093 0.83521-0.39055
   3  -5   7 40444.4 1036.87   8-0.15258 0.38260 0.64241-0.69941 0.86086-0.41607
   3  -5   7 39525.2 1060.32   7-0.68161 0.91102-0.78655 0.72912 0.00073 0.44323
   3  -5   7 38916.6 1788.46   5 0.25508-0.02541 0.87192-0.92924 0.85172-0.40704
   3  -5   7 41431.5 1046.06   4-0.04027 0.27010 0.72456-0.78167 0.87257-0.42805
   3  -5   8 37456.9 1025.95   7-0.58975 0.83781-0.82481 0.81224 0.00100 0.53243
   3  -5   8 38825.8 1765.32   5 0.24912-0.00079 0.89354-0.90601 0.82339-0.28916
  -3   5  -8 38500.3 1276.79   6-0.05434-0.19406 0.88644-0.87442 0.29916-0.83347
   3  -5   8 39150.5 1229.45   4 0.07798 0.17048 0.82366-0.83581 0.84428-0.31015
   3  -5   9 130368. 3318.37   5 0.24516 0.02182 0.90548-0.87309 0.80508-0.18131
   3  -5  10 1645.70 378.637   5 0.24304 0.04261 0.91126-0.83402 0.79536-0.08205
   3  -5  11 2059.59 464.546   5 0.24248 0.06182 0.91269-0.79059 0.79285 0.01001
   3  -5  12 46234.2 2322.86   5 0.24325 0.07971 0.91070-0.74375 0.79633 0.09607
  -3   4   9 25065.6 1253.18   5 0.10076-0.06948 0.92059-0.24217 0.22090 0.71874
  -3   4   9 25103.2 1387.69   3-0.40865 0.43980 0.66484 0.01426 0.16425 0.77606
  -3   4   8 61099.3 1792.33   5 0.08015-0.06753 0.89244-0.25888 0.14361 0.70649
  -3   4   8 61635.3 2021.62   3-0.42153 0.43404 0.63623-0.00202 0.08273 0.76799
  -3   4   7 298.004 145.736   3-0.43210 0.42595 0.60089-0.01157-0.00491 0.76604
  -3   4   6 616.195 158.588   3-0.43966 0.41486 0.55802-0.01361-0.09834 0.76989
   3  -4  -5 83404.2 1102.68   7-0.34990 0.39306-0.86420 0.36502 0.00157-0.58288
  -3   4   5 86766.9 1874.58   3-0.44347 0.40002 0.50493-0.00541-0.20051 0.78246
   3  -4  -4 35987.7 778.370   7-0.49754 0.55935-0.84880 0.39448 0.00124-0.49308
  -3   4   4 38903.0 1147.37   3-0.44206 0.37996 0.43947 0.01515-0.31156 0.80392
  -3   4   3 26329.4 864.184   3-0.43292 0.35216 0.35564 0.05410-0.43586 0.83864
   3  -4  -3 26966.1 680.159   7-0.60103 0.68149-0.82096 0.41150 0.00097-0.40334
   3  -4  -2 59948.0 1040.46   7-0.67264 0.77175-0.79104 0.42644 0.00076-0.31365
   3  -4  -1 2208.23 206.574   7-0.72129 0.83904-0.76435 0.44461 0.00061-0.22402
   3  -4   0 20920.9 629.196   7-0.75084 0.88725-0.74502 0.47014 0.00050-0.13445
   3  -4   1 20676.7 639.352   7-0.76534 0.92040-0.73453 0.50451 0.00045-0.04492
  -3   4  -1 22697.3 516.059   4-0.64187 0.48627-0.17954 0.40970 0.56114-0.51650
  -3   4  -1 21782.3 747.258   9-0.87174 0.71633-0.63124 0.86114-0.65093 0.69513
  -3   4  -1 22966.0 970.889   8 0.64902-0.80458 0.83260-0.60238 0.79180-0.74718
  -3   4  -2 671250. 4237.05   8 0.31403-0.48826 0.82111-0.63588 0.90555-0.95059
   3  -4   2 663171. 3670.42   7-0.76538 0.93908-0.73451 0.54935 0.00045 0.04455
  -3   4  -3 28982.3 544.177   4 0.12154-0.31439 0.85519-0.71492 0.82819-0.96276
   3  -4   3 30303.3 787.890   7-0.75083 0.94319-0.74503 0.60473 0.00050 0.13398
   3  -4   3 30869.8 772.147   8 0.62816-0.43526 0.83595-0.97620 0.80395-0.66925
   3  -4   4 6842.90 380.694   7-0.72180 0.93281-0.76403 0.66860 0.00060 0.22335
   3  -4   4 6832.35 697.526   1 0.35300-0.14167 0.85075-0.94575 0.88169-0.65748
   3  -4   4 7444.74 416.162   8 0.26371-0.05214 0.80982-0.90509 0.91070-0.68635
   3  -4   5 70328.7 1392.85   8-0.05838 0.28862 0.69144-0.74172 0.88605-0.57205
   3  -4   5 67251.5 2025.33   5 0.25387-0.02394 0.87671-0.92715 0.84590-0.53192
   3  -4   5 66835.1 1214.25   7-0.67483 0.90449-0.78996 0.73938 0.00076 0.31267
   3  -4   5 67281.9 923.192   4-0.14691 0.37701 0.61829-0.66865 0.87884-0.56505
  -3   4  -6 199147. 2427.40   6 0.10319-0.35181 0.94827-0.94305 0.35795-0.76156
   3  -4   6 207099. 2108.64   7-0.60258 0.85088-0.82041 0.81470 0.00097 0.40194
   3  -4   6 204585. 2020.68   4 0.14585 0.10288 0.87158-0.87699 0.81784-0.41445
   3  -4   6 200336. 3349.54   5 0.24310 0.00549 0.91110-0.91669 0.79563-0.39211
   3  -4   7 27507.7 761.974   7-0.50027 0.76723-0.84827 0.88741 0.00123 0.49115
  -3   4  -7 27073.3 957.543   6-0.09505-0.17229 0.86665-0.90635 0.28262-0.77581
   3  -4   7 28031.9 1284.53   5 0.23523 0.03202 0.92928-0.89001 0.76031-0.26725
   3  -4   8 10809.5 826.827   5 0.23055 0.05535 0.93805-0.85393 0.73975-0.15714
   3  -4   8 9727.90 442.847   7-0.35671 0.64232-0.86403 0.94803 0.00155 0.58030
  -3   4  -8 9282.10 626.582   6-0.29170 0.00564 0.74819-0.83280 0.19473-0.77749
   3  -4   9 2171.82 421.305   5 0.22829 0.07627 0.94184-0.81286 0.72988-0.05773
   3  -4  10-65.4414 205.529   5 0.22806 0.09516 0.94221-0.76839 0.72885 0.03284
   3  -4  11 9193.90 918.434   5 0.22940 0.11247 0.94001-0.72133 0.73472 0.11652
   3  -4  12 52501.5 2345.04   5 0.23191 0.12862 0.93563-0.67210 0.74570 0.19508
  -3   3  10 8859.78 777.875   5 0.12764-0.11527 0.94955-0.32287 0.32323 0.65757
  -3   3   9 8494.84 698.187   5 0.10983-0.11612 0.93138-0.34956 0.25522 0.63604
  -3   3   9 8060.27 758.948   3-0.40795 0.40151 0.66610-0.08368 0.16816 0.72371
  -3   3   8 8106.06 634.661   5 0.09074-0.11569 0.90750-0.37053 0.18319 0.61852
  -3   3   8 8501.10 726.693   3-0.42065 0.39556 0.63856-0.10103 0.08897 0.71331
   3  -3  -7 1940.38 355.894   9-0.89791 0.94024-0.67074 0.17723-0.58019-0.13299
  -3   3   7 1998.92 314.380   3-0.43127 0.38753 0.60433-0.11170 0.00316 0.70953
  -3   3   6 433.457 155.391   3-0.43911 0.37672 0.56229-0.11455-0.08954 0.71264
   3  -3  -6 544.285 184.311   9-0.90206 0.96323-0.67815 0.22968-0.56395-0.05954
   3  -3  -5 291496. 1928.42   7-0.20289 0.28360-0.85664 0.45403 0.00184-0.53474
  -3   3   5 301354. 3222.45   3-0.44333 0.36228 0.50980-0.10695-0.19164 0.72515
   3  -3  -4 65784.1 1526.20   9-0.89713 0.99599-0.66941 0.31102-0.58298 0.13888
  -3   3   4 68651.0 1416.77   3-0.44228 0.34258 0.44308-0.08512-0.30580 0.74972
  -3   3   3 632.735 121.794   3-0.43281 0.31446 0.35490-0.04184-0.43689 0.79122
   3  -3  -3 811.047 222.457   9-0.86761 0.98532-0.62562 0.31227-0.65935 0.30494
   3  -3  -3 886.499 113.722   7-0.47688 0.59488-0.85253 0.53964 0.00129-0.35524
   3  -3  -2 15862.4 484.579   7-0.55626 0.69291-0.83500 0.56697 0.00109-0.26556
   3  -3  -1 460456. 2636.39   7-0.60864 0.76394-0.81824 0.59507 0.00095-0.17595
   3  -3   0 17413.5 519.073   7-0.63854 0.81249-0.80654 0.62823 0.00086-0.08639
   3  -3   1 362.129 91.2755   7-0.64775 0.84035-0.80259 0.66914 0.00084 0.00311
  -3   3  -1 739.704 213.189   8 0.40240-0.59553 0.83566-0.70213 0.88992-0.89382
  -3   3  -2 42070.2 1024.82   8-0.02368-0.18812 0.70786-0.61932 0.89329-0.98684
   3  -3   2 41601.0 820.563   7-0.63748 0.84873-0.80698 0.71839 0.00087 0.09256
   3  -3   2 40264.1 1502.12   1 0.38365-0.17210 0.77710-0.86548 0.93044-0.83700
   3  -3   3 5448.86 435.946   8 0.15251 0.07796 0.77771-0.82126 0.91312-0.72991
   3  -3   3 4973.13 502.235   1 0.33028-0.10000 0.88866-0.93198 0.84242-0.65929
   3  -3   3 5273.47 296.267   7-0.60638 0.83628-0.81906 0.77533 0.00096 0.18194
   3  -3   4 126217. 2229.22   8-0.12913 0.37826 0.65524-0.65381 0.86790-0.59504
   3  -3   4 128404. 2258.35   5 0.24069 0.00816 0.91718-0.91589 0.78472-0.51190
   3  -3   4 124451. 1445.76   7-0.55165 0.80019-0.83626 0.83740 0.00110 0.27127
   3  -3   5 216492. 2898.62   5 0.22587 0.04164 0.94559-0.89944 0.71938-0.35702
   3  -3   5 217842. 1897.35   7-0.47034 0.73754-0.85360 0.89959 0.00130 0.36054
  -3   3  -5 214259. 2330.84   6 0.02386-0.29142 0.92006-0.96656 0.32937-0.69186
   3  -3   6 229498. 3111.42   5 0.21634 0.06983 0.95765-0.86666 0.67859-0.22669
   3  -3   6 225597. 1928.10   7-0.35742 0.64327-0.86401 0.95486 0.00155 0.44977
  -3   3  -6 221620. 2542.66   6-0.15900-0.12728 0.83235-0.92377 0.25553-0.70759
   3  -3   7 3172.02 229.548   7-0.19555 0.50005-0.85573 0.99144 0.00186 0.53894
  -3   3  -7 3350.83 349.067   6-0.33109 0.02609 0.71963-0.85597 0.17543-0.71707
   3  -3   7 3810.18 430.490   5 0.21125 0.09357 0.96255-0.82670 0.65715-0.11570
  -3   3  -8 457.265 175.901   6-0.49246 0.16875 0.58329-0.76454 0.08955-0.72077
   3  -3   8 223.367 125.628   5 0.20946 0.11402 0.96405-0.78335 0.64962-0.01863
   3  -3   9 124824. 2835.02   5 0.21006 0.13208 0.96356-0.73800 0.65214 0.06840
   3  -3  10 11984.1 947.736   5 0.21241 0.14838 0.96152-0.69110 0.66201 0.14807
   3  -3  11 2517.12 482.619   5 0.21607 0.16338 0.95793-0.64266 0.67748 0.22214
  -3   2  10 591.299 207.699   3-0.39096 0.36558 0.69138-0.16074 0.25389 0.67913
  -3   2  10 275.812 110.566   5 0.13845-0.16366 0.95847-0.42838 0.36497 0.56745
  -3   2   9 547.017 184.290   5 0.12262-0.16649 0.94486-0.45962 0.30401 0.53887
  -3   2   9 502.857 221.952   3-0.40518 0.36114 0.67095-0.18520 0.18341 0.66001
  -3   2   8 77482.9 1814.16   5 0.10598-0.16850 0.92692-0.48653 0.24061 0.51272
  -3   2   8 77448.9 2044.30   3-0.41779 0.35510 0.64569-0.20483 0.10842 0.64542
   3  -2  -8 75345.9 2544.14   9-0.88238 0.94354-0.64630 0.20446-0.62656-0.12774
  -3   2   7 3451.60 358.894   5 0.08793-0.16911 0.90362-0.50809 0.17264 0.49114
  -3   2   7 3558.48 394.237   3-0.42870 0.34736 0.61412-0.21815 0.02656 0.63769
   3  -2  -7 3405.74 495.974   9-0.88693 0.96693-0.65308 0.25628-0.61464-0.04997
  -3   2   6 10736.9 630.661   3-0.43731 0.33732 0.57452-0.22345-0.06374 0.63840
   3  -2  -6 10544.0 802.320   9-0.88713 0.98598-0.65338 0.30162-0.61410 0.03918
   3  -2  -5 76121.8 2050.63   9-0.88025 0.99794-0.64319 0.33647-0.63181 0.14658
  -3   2   5 75882.6 1513.03   3-0.44266 0.32402 0.52456-0.21838-0.16420 0.64927
   3  -2  -4 732.760 259.181   9-0.85753 0.99406-0.61235 0.35067-0.67804 0.28250
  -3   2   4 771.444 159.068   3-0.44309 0.30580 0.45934-0.19806-0.27932 0.67480
   3  -2  -4 693.457 96.9073   7-0.16864 0.30554-0.85197 0.59079 0.00190-0.39691
   3  -2  -3 45148.4 743.177   7-0.28645 0.44200-0.86351 0.64719 0.00169-0.30722
  -3   2   3 44812.3 941.591   3-0.43488 0.27893 0.36925-0.15286-0.41685 0.72274
   3  -2  -2 84668.5 1019.56   7-0.36834 0.54254-0.86363 0.69217 0.00153-0.21758
   3  -2  -2 84982.6 710.151   9-0.50718 0.68141-0.25366 0.08205-0.87767 0.66151
   3  -2  -1 604449. 2726.21   7-0.42063 0.61348-0.85999 0.73339 0.00142-0.12800
  -3   2   1 506484. 2006.43   9-0.72331 0.53024-0.46145 0.58802-0.81373 0.94019
   3  -2   0 8693.94 595.283   8 0.68853-0.47651 0.82423-0.90606 0.76624-0.80347
   3  -2   0 7992.48 321.571   7-0.44394 0.65543-0.85737 0.77563 0.00137-0.03847
  -3   2   0 8691.22 514.780   1 0.38597-0.59775 0.77000-0.68825 0.93384-0.89653
   3  -2   1 4217.47 518.385   1 0.37932-0.14882 0.78968-0.82637 0.92396-0.87158
  -3   2  -1 4668.33 428.108   8 0.08786-0.31855 0.75472-0.71788 0.90914-0.96156
   3  -2   1 4122.72 496.566   8 0.42464-0.19395 0.83819-0.87503 0.88457-0.83216
   3  -2   1 4032.59 230.285   7-0.44202 0.67216-0.85761 0.82073 0.00137 0.05100
  -3   2  -1 3785.13 324.794   5 0.23965-0.47010 0.91965-0.88295 0.78005-0.83261
  -3   2  -2 206249. 1788.20   5 0.17411-0.42322 0.97463-0.98280 0.50526-0.64737
   3  -2   2 204015. 1634.56   7-0.41527 0.66407-0.86050 0.86849 0.00143 0.14041
   3  -2   2 208415. 2562.25   5 0.24980-0.00070 0.89129-0.88313 0.82660-0.68449
   3  -2   2 202828. 3387.92   8 0.11043 0.13893 0.76310-0.75495 0.91097-0.76890
   3  -2   3 242098. 4070.72   8-0.15005 0.41809 0.64382-0.59068 0.86164-0.62992
   3  -2   3 217135. 1720.80   7-0.35920 0.62664-0.86396 0.91680 0.00155 0.22977
   3  -2   3 234488. 2397.35   5 0.21931 0.04846 0.95432-0.90130 0.69122-0.45956
  -3   2  -3 229507. 2153.24   6 0.08270-0.35048 0.94156-0.99486 0.35077-0.58256
   3  -2   3 225260. 1547.59   4-0.25389 0.52180 0.49460-0.44157 0.86569-0.63415
   3  -2   4 55934.5 1228.96   5 0.20033 0.08609 0.97005-0.87217 0.61168-0.29048
   3  -2   4 54297.6 870.236   7-0.27450 0.56059-0.86293 0.96063 0.00172 0.31908
   3  -2   4 57279.3 786.919   4-0.53017 0.81670 0.07072 0.02725 0.71279-0.39165
  -3   2  -4 53902.2 1114.40   6-0.08095-0.20555 0.87368-0.97190 0.28842-0.60978
   3  -2   5 53994.7 917.210   4-0.60393 0.90908-0.08497 0.22790 0.62354-0.21279
   3  -2   5 50174.7 846.524   7-0.15136 0.45610-0.84921 0.99178 0.00193 0.40834
   3  -2   5 50658.3 1257.52   5 0.19023 0.11485 0.97382-0.83109 0.57026-0.15952
  -3   2  -5 51488.9 1181.52   6-0.23969-0.06553 0.78333-0.92646 0.21932-0.63026
  -3   2  -6 264.995 141.339   6-0.38714 0.06321 0.67596-0.86400 0.14689-0.64741
   3  -2   6 428.940 186.158   5 0.18610 0.13764 0.97460-0.78702 0.55348-0.05319
   3  -2   7 5360.53 487.721   5 0.18582 0.15658 0.97464-0.74220 0.55236 0.03747
  -3   2  -7 5411.07 491.451   6-0.52214 0.17948 0.55440-0.78736 0.07241-0.66251
   3  -2   8 3895.26 445.632   5 0.18811 0.17294 0.97427-0.69698 0.56166 0.11772
  -3   2  -8 4477.82 539.493   6-0.64375 0.28238 0.42054-0.69842-0.00324-0.67643
   3  -2   9 141553. 2923.44   5 0.19226 0.18745 0.97328-0.65113 0.57857 0.19035
   3  -2  10 17756.2 1124.94   5 0.19741 0.20096 0.97143-0.60442 0.59965 0.25882
   3  -2  11 1461.61 364.787   5 0.20357 0.21345 0.96822-0.55636 0.62510 0.32290
  -3   1  11 2963.57 523.141   3-0.37044 0.32611 0.71165-0.23279 0.33949 0.63467
  -3   1  11 3078.61 478.034   5 0.16501-0.20914 0.97265-0.49429 0.46899 0.50459
  -3   1  10 2682.55 401.205   5 0.15261-0.21540 0.96749-0.53398 0.42014 0.46389
  -3   1  10 3275.38 489.696   3-0.38579 0.32281 0.69736-0.26339 0.27697 0.60760
   3  -1  -9 3266.84 616.198   9-0.86371 0.94369-0.62042 0.23025-0.66688-0.12855
  -3   1   9 2123.13 322.763   5 0.13968-0.22112 0.95937-0.57072 0.36972 0.42477
  -3   1   9 2476.67 396.099   3-0.39986 0.31823 0.67939-0.29031 0.21117 0.58382
   3  -1  -8 192331. 4234.11   9-0.86847 0.96730-0.62679 0.28165-0.65763-0.04811
  -3   1   8 188343. 2779.21   5 0.12633-0.22643 0.94836-0.60456 0.31822 0.38673
  -3   1   8 195451. 3098.96   3-0.41220 0.31191 0.65798-0.31380 0.14359 0.56181
   3  -1  -7 23096.0 1379.07   9-0.86860 0.98627-0.62696 0.32686-0.65738 0.04133
  -3   1   7 22792.1 869.336   5 0.11225-0.23101 0.93409-0.63515 0.26442 0.35098
  -3   1   7 23787.4 984.131   3-0.42358 0.30464 0.63053-0.33124 0.06777 0.54803
   3  -1  -6 353.536 175.609   9-0.86202 0.99854-0.61820 0.36315-0.67000 0.14365
  -3   1   6 570.038 130.743   5 0.09768-0.23510 0.91669-0.66260 0.20928 0.31658
  -3   1   6 438.454 122.207   3-0.43318 0.29559 0.59616-0.34177-0.01581 0.54202
  -3   1   5 41940.9 1132.93   6-0.95222 0.79652-0.16923 0.37863-0.28305 0.71944
   3  -1  -5 41488.9 1545.68   9-0.84257 0.99793-0.59353 0.38351-0.70196 0.26529
  -3   1   5 40949.2 922.578   5 0.08173-0.23781 0.89476-0.68553 0.14949 0.28682
  -3   1   5 41733.1 1053.84   3-0.44036 0.28412 0.55205-0.34255-0.11051 0.54713
   3  -1  -4 272815. 4042.75   9-0.79688 0.97108-0.54014 0.37516-0.75701 0.41004
  -3   1   4 228998. 2219.73   3-0.44366 0.26877 0.49239-0.32778-0.22293 0.56996
   3  -1  -3 34305.8 647.125   7-0.03834 0.23142-0.82478 0.70504 0.00210-0.25921
   3  -1  -3 33292.1 773.972   9-0.68637 0.87942-0.42399 0.30405-0.83319 0.57590
  -3   1   3 34378.8 744.256   3-0.43937 0.24583 0.40683-0.28712-0.36208 0.61952
   3  -1  -2 19613.2 437.310   9-0.44650 0.65839-0.19898 0.12409-0.87953 0.71194
  -3   1   2 20502.8 730.905   9-0.81966 0.60777-0.56615 0.64104-0.73227 0.89986
   3  -1  -2 19723.9 493.627   7-0.11155 0.32329-0.84187 0.76698 0.00199-0.16963
  -3   1   1 69635.2 813.106   9-0.48734 0.25661-0.23565 0.26551-0.87887 0.95678
   3  -1  -1 75726.0 2146.76   8 0.65758-0.42667 0.83102-0.86114 0.78655-0.86492
   3  -1  -1 72149.4 940.809   7-0.15371 0.38410-0.84960 0.81958 0.00193-0.08009
  -3   1   1 73507.0 1016.69   1 0.40361-0.63434 0.70413-0.67407 0.95749-0.87910
  -3   1   0 643.028 143.136   4 0.17667-0.42622 0.89111-0.90593 0.80329-0.81449
   3  -1   0 565.463 93.4091   7-0.16548 0.41451-0.85148 0.86632 0.00191 0.00941
   3  -1   0 658.649 137.857   1 0.38400-0.13455 0.77605-0.76105 0.93096-0.91965
  -3   1   0 718.131 64.3766   5 0.20345-0.45282 0.96829-0.98334 0.62459-0.63599
   3  -1   1 72239.8 1176.26   4 0.19313 0.07504 0.90095-0.84118 0.79485-0.69405
  -3   1  -1 69851.1 700.394   5 0.10114-0.36917 0.92106-0.98095 0.22233-0.32328
   3  -1   1 71145.3 947.796   7-0.14753 0.41522-0.84857 0.90826 0.00194 0.09885
   3  -1   1 71678.0 2227.02   8 0.11176 0.15650 0.76358-0.70373 0.91106-0.81013
  -3   1  -1 73040.2 1109.80   6 0.06896-0.33696 0.93683-0.99693 0.34588-0.44696
  -3   1  -1 71475.4 954.468   4-0.23845-0.02972 0.51357-0.57335 0.86887-0.96967
   3  -1   1 73514.5 1007.91   5 0.22846 0.03956 0.94156-0.88166 0.73062-0.62967
  -3   1  -2 430900. 1831.87   4-0.60223 0.31543-0.08103-0.02369 0.62600-0.81641
   3  -1   2 430669. 2369.26   7-0.09870 0.38504-0.83921 0.94376 0.00201 0.18825
  -3   1  -2 430885. 2848.41   6-0.07059-0.21612 0.87873-0.98374 0.29262-0.48328
   3  -1   2 426675. 3069.78   4-0.16052 0.44732 0.60354-0.49881 0.87828-0.68788
   3  -1   3 236714. 2100.05   5 0.16116 0.14418 0.97134-0.82174 0.45378-0.17375
   3  -1   3 235876. 1889.97   4-0.40189 0.70732 0.29042-0.14075 0.80984-0.52983
  -3   1  -3 231145. 2287.65   6-0.20771-0.09773 0.80354-0.95348 0.23394-0.51418
   3  -1   4 4689.28 338.855   5 0.15424 0.16975 0.96832-0.77386 0.42655-0.05697
  -3   1  -4 4574.13 349.419   6-0.33494 0.01078 0.71675-0.91160 0.17351-0.54332
  -3   1  -5 506.903 141.291   6-0.45390 0.11103 0.61893-0.85869 0.11114-0.57054
   3  -1   5 635.718 158.641   5 0.15371 0.18895 0.96806-0.72874 0.42446 0.03467
   3  -1   6 220631. 2802.82   5 0.15675 0.20457 0.96951-0.68534 0.43638 0.11229
  -3   1  -6 222613. 3014.14   6-0.56333 0.20173 0.51202-0.79670 0.04783-0.59680
   3  -1   7 4107.73 422.599   5 0.16183 0.21814 0.97159-0.64256 0.45643 0.18178
  -3   1  -7 4366.70 503.070   6-0.66279 0.28248 0.39695-0.72655-0.01601-0.62254
   3  -1   8 2974.31 394.388   5 0.16829 0.23034 0.97355-0.59967 0.48202 0.24574
  -3   1  -8 3318.87 545.182   6-0.75265 0.35362 0.27291-0.64743-0.08074-0.64739
   3  -1   9 10681.0 814.331   5 0.17560 0.24169 0.97480-0.55606 0.51120 0.30611
  -3   1 -10 542.141 340.112   2-0.97777 0.54168-0.20993-0.25418-0.20747-0.70030
   3  -1  10 1502.13 366.818   5 0.18395 0.25200 0.97484-0.51125 0.54478 0.36206
  -3   0  11 40560.8 1822.13   3-0.36237 0.28044 0.71749-0.33530 0.36940 0.55631
  -3   0  11 39322.0 1593.37   5 0.17931-0.26101 0.97501-0.59323 0.52608 0.39912
  -3   0  10 519.920 178.000   3-0.37705 0.27648 0.70605-0.36876 0.31352 0.52260
   3   0 -10 717.933 306.765   9-0.84180 0.94061-0.59259 0.25408-0.70308-0.13347
  -3   0  10 346.111 128.113   5 0.16964-0.27000 0.97386-0.63694 0.48739 0.34826
  -3   0   9 453.944 167.791   3-0.39049 0.27126 0.69196-0.39956 0.25605 0.49049
   3   0  -9-24.2863 202.293   9-0.84726 0.96491-0.59934 0.30587-0.69487-0.05199
  -3   0   8 46607.2 1333.59   5 0.15173-0.28941 0.96702-0.71982 0.41671 0.23985
   3   0  -8 52345.7 2063.38   9-0.84767 0.98416-0.59985 0.35142-0.69424 0.03706
  -3   0   8 51376.9 1532.08   3-0.40289 0.26501 0.67471-0.42721 0.19559 0.46136
   3   0  -7 2830.80 461.162   9-0.84145 0.99680-0.59216 0.38878-0.70359 0.13610
  -3   0   7 3090.55 316.625   5 0.14360-0.29993 0.96211-0.75976 0.38495 0.18207
  -3   0   6 47855.9 1102.36   5 0.13690-0.31189 0.95729-0.79979 0.35896 0.11852
   3   0  -6 44621.9 1645.33   9-0.82555 0.99973-0.57304 0.41470-0.72508 0.24728
  -3   0   6 43395.1 687.999   6-0.86183 0.68720 0.07990 0.07778-0.17425 0.65176
  -3   0   6 48889.4 1199.18   3-0.42470 0.24952 0.62721-0.46949 0.05922 0.41855
   3   0  -5 160971. 2991.82   9-0.79190 0.98492-0.53458 0.42127-0.76186 0.37375
  -3   0   5 158348. 1776.41   5 0.13210-0.32575 0.95343-0.84079 0.34041 0.04752
  -3   0   5 156916. 1907.82   3-0.43374 0.23990 0.59362-0.48080-0.02160 0.40978
  -3   0   4 358342. 2556.32   3-0.44079 0.22830 0.54805-0.48013-0.11853 0.41711
  -3   0   4 359520. 2311.88   5 0.13190-0.34421 0.95326-0.88547 0.33963-0.04125
   3   0  -3 401.686 101.106   9-0.59714 0.82785-0.33722 0.31399-0.86387 0.65514
  -3   0   3 259.229 60.3143   6 0.13119-0.36198 0.95680-0.93386 0.36754-0.15876
  -3   0   3 418.743 67.4955   5 0.14212-0.37309 0.96111-0.93818 0.37923-0.17038
  -3   0   3 307.273 74.5496   3-0.44361 0.21247 0.47862-0.45558-0.24687 0.45587
  -3   0   2 13230.4 462.394   9-0.68366 0.43411-0.42129 0.39948-0.83444 0.95347
   3   0  -2 16718.3 1048.56   8 0.65377-0.40396 0.83174-0.81015 0.78890-0.90842
  -3   0   2 14350.5 357.624   3-0.43306 0.18327 0.35658-0.37844-0.43456 0.55396
  -3   0   2 15089.0 301.360   5 0.18771-0.43734 0.97435-0.99626 0.56003-0.44073
  -3   0   2 15300.0 433.427   6 0.05041-0.29992 0.93017-0.95215 0.33918-0.21998
   3   0  -2 15470.9 451.049   9-0.38704 0.63660-0.14652 0.16833-0.87646 0.75742
  -3   0   1 372502. 2149.22   9-0.41362 0.14522-0.16985 0.10300-0.87839 0.90773
   3   0  -1 382156. 5158.37   8 0.41563-0.14714 0.83722-0.77065 0.88681-0.91667
   3   0   0 64290.2 1930.44   8 0.14354 0.14362 0.77470-0.66314 0.91280-0.85300
   3   0   0 66561.7 528.723   5 0.14392 0.14302 0.96233-0.85070 0.38622-0.32644
   3   0   0 66146.5 1883.68   4 0.14396 0.14311 0.87034-0.75887 0.81868-0.75901
  -3   0   0 64787.5 1028.58   6-0.14324-0.14370 0.84117-0.95298 0.26233-0.32229
  -3   0   0 64770.8 1466.39   4-0.14369-0.14338 0.62174-0.73320 0.87892-0.93860
   3   0   1 44613.7 618.113   5 0.10376 0.20184 0.92427-0.76779 0.23224-0.08291
   3   0   1 41159.6 1466.60   8-0.09823 0.40406 0.67150-0.51495 0.87639-0.72694
  -3   0  -1 43048.1 801.574   4-0.42510 0.11940 0.25418-0.41059 0.79627-0.94555
  -3   0  -1 42053.1 905.839   6-0.24411-0.06155 0.78045-0.93718 0.21726-0.36680
   3   0   1 44110.3 1257.39   4-0.09761 0.40331 0.66945-0.51303 0.87825-0.72897
   3   0   2 192852. 1618.68   5 0.10019 0.22407 0.91987-0.71853 0.21873 0.02014
  -3   0  -2 191590. 1601.46   4-0.61515 0.29082-0.11161-0.08975 0.60660-0.84549
   3   0   3 1958.59 200.727   5 0.10463 0.23829 0.92531-0.67912 0.23550 0.09292
  -3   0  -3 2036.18 251.984   6-0.43767 0.09458 0.63332-0.87989 0.12002-0.44871
   3   0   4 23632.5 758.980   5 0.11202 0.24955 0.93384-0.64279 0.26354 0.15442
  -3   0  -4 24165.6 889.148   6-0.52808 0.16627 0.54845-0.83993 0.06892-0.48719
   3   0   5 6779.29 459.595   5 0.12097 0.25927 0.94323-0.60733 0.29766 0.20985
  -3   0  -5 7972.41 573.787   6-0.61255 0.23202 0.45752-0.79391 0.01709-0.52494
   3   0   6 232977. 2969.25   5 0.13067 0.26821 0.95223-0.57147 0.33493 0.26213
  -3   0  -6 233828. 3511.07   6-0.69153 0.29229 0.35971-0.74102-0.03586-0.56157
   3   0   7 5031.86 481.007   5 0.14091 0.27664 0.96026-0.53464 0.37449 0.31211
  -3   0  -7 6474.22 699.619   6-0.76378 0.34581 0.25580-0.68203-0.08937-0.59763
   3   0   8 8078.78 662.024   5 0.15137 0.28483 0.96683-0.49636 0.41529 0.36085
  -3   0  -8 10024.7 1065.56   6-0.82876 0.39208 0.14531-0.61646-0.14348-0.63310
   3   0   9 19759.1 1123.00   5 0.16178 0.29308 0.97157-0.45625 0.45624 0.40944
   3   0  10 34263.4 1600.50   5 0.17221 0.30131 0.97435-0.41418 0.49767 0.45756
  -3   0 -10 34107.4 2358.97   2-0.98175 0.50819-0.24354-0.31730-0.23878-0.71747
  -3  -1  12 10607.3 908.159   5 0.20317-0.30380 0.96846-0.63842 0.62344 0.34292
   3   1 -11 96207.9 3029.23   9-0.81802 0.93565-0.56424 0.27740-0.73421-0.14348
  -3  -1  11 92606.7 2455.77   5 0.19609-0.31537 0.97197-0.68678 0.59423 0.28259
  -3  -1  10 695.406 226.905   3-0.36390 0.22573 0.71646-0.47584 0.36385 0.42383
   3   1 -10 694.960 287.341   9-0.82395 0.96043-0.57117 0.32937-0.72706-0.06093
  -3  -1  10 376.278 169.009   5 0.18974-0.32768 0.97393-0.73360 0.56829 0.21898
  -3  -1   9 602.030 159.534   3-0.37642 0.21959 0.70663-0.51090 0.31608 0.38201
  -3  -1   9 776.661 196.796   5 0.18452-0.34112 0.97479-0.77931 0.54712 0.15061
   3   1  -9 1012.32 309.928   9-0.82475 0.98007-0.57211 0.37535-0.72607 0.02777
   3   1  -8 26273.0 1374.43   9-0.81977 0.99394-0.56627 0.41456-0.73214 0.12352
  -3  -1   8 24775.8 970.330   5 0.18106-0.35631 0.97500-0.82438 0.53313 0.07505
  -3  -1   8 26490.3 1079.70   3-0.38777 0.21229 0.69515-0.54432 0.26828 0.34022
   3   1  -7 52338.8 1798.55   9-0.80566 0.99867-0.55005 0.44337-0.74800 0.22908
  -3  -1   7 53321.6 1379.80   3-0.39852 0.20439 0.68136-0.57542 0.21789 0.30102
  -3  -1   7 53329.5 1300.25   5 0.17961-0.37352 0.97501-0.86924 0.52729-0.00865
   3   1  -6 24274.6 1181.15   9-0.77866 0.99051-0.52001 0.45837-0.77389 0.34466
  -3  -1   6 25441.2 807.817   5 0.18242-0.39499 0.97495-0.91404 0.53860-0.10951
  -3  -1   6 27121.8 875.081   3-0.40781 0.19503 0.66637-0.60533 0.16899 0.26034
  -3  -1   5 78312.2 1312.93   3-0.41656 0.18512 0.64858-0.63243 0.11650 0.22323
  -3  -1   5 76706.1 1282.05   5 0.19145-0.42268 0.97351-0.95745 0.57526-0.23571
  -3  -1   5 77308.5 757.753   6-0.36208 0.13107 0.69594-0.67981 0.15981 0.17967
  -3  -1   4 53063.0 987.229   5 0.21150-0.46139 0.96233-0.99113 0.65820-0.40819
  -3  -1   4 51623.1 899.181   3-0.42482 0.17474 0.62684-0.65559 0.05828 0.19186
  -3  -1   4 53371.0 718.791   6-0.29606 0.04633 0.74511-0.77389 0.19262 0.05728
  -3  -1   3 103.374 59.2826   1 0.37987-0.64850 0.78811-0.86144 0.92480-0.76427
  -3  -1   3 152.461 44.6891   3-0.43250 0.16377 0.59917-0.67281-0.00888 0.16943
   3   1  -3 211.109 142.022   8 0.67048-0.40177 0.82840-0.75511 0.77834-0.93899
  -3  -1   3 217.098 127.575   4 0.20812-0.47683 0.90954-0.98279 0.78675-0.62608
   3   1  -3 350.488 60.3607   5 0.09186 0.17669 0.90902-0.83536 0.18737-0.34783
   3   1  -3 107.146 73.9598   9-0.51390 0.78229-0.25979 0.33327-0.87712 0.71696
  -3  -1   3 149.041 51.3835   6-0.29100 0.02256 0.74868-0.82238 0.19506-0.03474
   3   1  -2 8609.68 246.803   5 0.17435 0.11286 0.97466-0.85615 0.50618-0.57710
   3   1  -2 9219.35 714.278   8 0.45007-0.16269 0.84048-0.72220 0.87771-0.94871
  -3  -1   2 8448.36 223.835   3-0.44021 0.15282 0.55341-0.67194-0.10775 0.17871
  -3  -1   2 7657.04 710.544   4 0.06962-0.35696 0.81730-0.93551 0.84701-0.77595
  -3  -1   2 8384.09 352.432   6-0.31707 0.02991 0.72999-0.84861 0.18236-0.11162
   3   1  -2 8462.29 381.600   9-0.32536 0.61258-0.09314 0.21166-0.86870 0.79823
  -3  -1   1 589729. 3200.87   6-0.36149 0.05561 0.69640-0.85993 0.16011-0.17894
  -3  -1   1 596274. 6278.78   4-0.12019-0.18578 0.64645-0.80961 0.87902-0.89757
   3   1   0 134899. 2586.57   8-0.03911 0.36383 0.70067-0.49242 0.89020-0.78189
  -3  -1   0 135193. 811.516   3-0.41637 0.09168 0.64900-0.85733 0.11769-0.22590
  -3  -1   0 135231. 1893.91   4-0.33026 0.00566 0.39460-0.60271 0.84297-0.95113
  -3  -1   0 140788. 1710.52   6-0.41667 0.09207 0.65144-0.85989 0.13133-0.23974
  -3  -1  -1 505.995 126.279   6-0.47717 0.13386 0.59767-0.85103 0.09820-0.29619
  -3  -1  -1 357.767 97.9513   4-0.50980 0.16657 0.10919-0.36225 0.73227-0.93003
  -3  -1  -1 305.000 55.0895   3-0.43464 0.09130 0.58927-0.84248-0.03142-0.16638
  -3  -1  -2 24357.3 682.819   4-0.63162 0.26977-0.15266-0.14535 0.57952-0.86689
  -3  -1  -2 24109.3 832.853   6-0.54007 0.17804 0.53629-0.83457 0.06183-0.34940
  -3  -1  -3 239669. 2860.64   6-0.60322 0.22247 0.46820-0.81140 0.02305-0.40019
   3   1   4 6911.35 429.774   5 0.07947 0.31968 0.89142-0.50379 0.14107 0.32528
  -3  -1  -4 7537.89 568.626   6-0.66560 0.26613 0.39341-0.78152-0.01791-0.44881
   3   1   5 135.844 98.7446   5 0.09525 0.32256 0.91353-0.48104 0.20012 0.35577
  -3  -1  -5 318.653 153.423   6-0.72631 0.30813 0.31171-0.74474-0.06090-0.49540
   3   1   6 38419.0 1237.08   5 0.10999 0.32647 0.93157-0.45422 0.25584 0.38959
  -3  -1  -6 41534.4 1699.34   6-0.78303 0.34612 0.22508-0.70303-0.10469-0.54119
  -3  -1  -7 464.748 230.102   6-0.83609 0.38047 0.13147-0.65433-0.15007-0.58539
   3   1   7 307.135 141.006   5 0.12391 0.33121 0.94610-0.42390 0.30893 0.42605
  -3  -1  -8 12563.5 1346.81   6-0.88347 0.40913 0.03223-0.60001-0.19609-0.62894
   3   1   8 10458.4 779.667   5 0.13750 0.33628 0.95775-0.39070 0.36128 0.46324
   3   1   9 36821.1 1577.02   5 0.15063 0.34181 0.96642-0.35451 0.41239 0.50167
  -3  -1  -9 32593.6 2441.94   2-0.97783 0.48538-0.21030-0.40233-0.20782-0.70725
  -3  -1 -10 36819.2 2591.93   2-0.98443 0.47341-0.28062-0.37694-0.27332-0.73141
   3   2 -12 1888.53 429.637   9-0.79127 0.92773-0.53389 0.29872-0.76245-0.15636
  -3  -2  12 1215.92 368.186   5 0.21821-0.35641 0.95560-0.72214 0.68654 0.23144
   3   2 -11 27827.1 1585.61   9-0.79792 0.95322-0.54130 0.35118-0.75598-0.07315
  -3  -2  11 28388.5 1394.48   5 0.21417-0.37102 0.95986-0.77126 0.66941 0.15902
  -3  -2  10 633.608 201.970   5 0.21134-0.38685 0.96248-0.81873 0.65750 0.08139
   3   2 -10 775.877 229.019   9-0.79969 0.97383-0.54329 0.39820-0.75420 0.01477
  -3  -2   9 17591.1 941.991   5 0.21035-0.40452 0.96332-0.86443 0.65337-0.00403
   3   2  -9 17588.8 1143.01   9-0.79556 0.98855-0.53866 0.43861-0.75831 0.10857
  -3  -2   8 206206. 2981.70   5 0.21184-0.42468 0.96203-0.90800 0.65963-0.09984
  -3  -2   8 208942. 3028.35   3-0.36417 0.15110 0.71627-0.66212 0.36288 0.19718
  -3  -2   7 149981. 2361.95   5 0.21696-0.44845 0.95698-0.94780 0.68124-0.21099
  -3  -2   7 153258. 2332.55   3-0.37130 0.13958 0.71096-0.70170 0.33617 0.13430
  -3  -2   6 1940.85 268.284   5 0.22710-0.47725 0.94372-0.97939 0.72470-0.34399
  -3  -2   6 2231.27 250.690   3-0.37615 0.12578 0.70686-0.74249 0.31713 0.06374
   3   2  -6 1918.12 354.580   9-0.72300 0.97252-0.46112 0.49619-0.81392 0.43324
  -3  -2   6 1956.62 123.365   6-0.88299 0.63304 0.03334-0.06892-0.19559 0.57619
  -3  -2   5 23.8576 30.9976   6-0.68579 0.41713 0.36732-0.44782-0.03183 0.32286
   3   2  -5 65.1021 128.745   9-0.66107 0.92943-0.39891 0.47901-0.84399 0.55301
  -3  -2   5 74.0326 71.3220   1 0.33038-0.59923 0.88851-0.96846 0.84261-0.55132
  -3  -2   5-19.8212 141.358   4 0.21643-0.48541 0.91415-0.99415 0.78208-0.49068
  -3  -2   5 108.309 92.1187   5 0.24361-0.51242 0.90973-0.99026 0.79799-0.50682
  -3  -2   5 18.6635 60.2966   3-0.37744 0.10841 0.70570-0.78623 0.31196-0.02067
   3   2  -4 282981. 3232.90   9-0.56813 0.85534-0.30991 0.43506-0.86993 0.66864
  -3  -2   4 274248. 2093.35   3-0.37136 0.08368 0.71092-0.83634 0.33595-0.13425
   3   2  -4 282655. 3558.21   8 0.70213-0.41453 0.82068-0.69568 0.75660-0.95839
  -3  -2   4 271510. 2434.25   1 0.40158-0.68914 0.71307-0.83809 0.95501-0.75341
   3   2  -4 266846. 2109.49   6 0.12490 0.16248 0.95495-0.82953 0.36541-0.56686
  -3  -2   4 276352. 3958.29   4 0.13508-0.42269 0.86443-0.98938 0.82255-0.62076
  -3  -2   4 281501. 1981.42   6-0.59829 0.31091 0.47377-0.59919 0.02616 0.17528
  -3  -2   3 466.678 97.5556   6-0.56285 0.25676 0.51252-0.68285 0.04811 0.06375
  -3  -2   3 192.113 180.583   4 0.02106-0.32730 0.77840-0.94831 0.86068-0.74850
   3   2  -3 517.767 134.104   9-0.43533 0.74138-0.18905 0.35923-0.87930 0.76771
   3   2  -3 678.046 141.214   5 0.20600 0.10012 0.96664-0.79640 0.63518-0.74726
   3   2  -2 14077.0 537.049   9-0.26504 0.58994-0.04188 0.25711-0.85700 0.83510
   3   2  -2 14229.9 846.357   8 0.26508 0.05986 0.81016-0.59519 0.91059-0.93307
   3   2  -2 15519.4 418.754   1 0.41540-0.09039 0.64088-0.42573 0.96966-0.99189
  -3  -2   2 13529.4 952.183   4-0.12433-0.20053 0.64215-0.85700 0.87907-0.85649
  -3  -2   2 14397.1 533.797   6-0.55856 0.23374 0.51706-0.73231 0.05072-0.02843
   3   2  -1 176998. 2975.85   8 0.03605 0.30757 0.73408-0.47412 0.90318-0.83600
  -3  -2   1 176409. 2021.72   6-0.57323 0.22970 0.50140-0.76157 0.04177-0.10905
   3   2   0 1233.56 286.865   8-0.15040 0.51268 0.64362-0.33868 0.86154-0.70471
  -3  -2   0 1044.73 186.873   4-0.43952 0.07740 0.23097-0.53573 0.78706-0.94369
  -3  -2   0 1591.70 217.894   6-0.60068 0.23842 0.47108-0.77616 0.02465-0.18152
  -3  -2  -1 69638.6 774.104   3-0.42994 0.04900 0.33686-0.68675-0.46142 0.21517
  -3  -2  -1 72151.4 1355.38   4-0.56204 0.18129 0.00701-0.35671 0.67828-0.92452
  -3  -2  -2 52511.4 1163.17   4-0.64823 0.24886-0.19685-0.19780 0.54903-0.88488
  -3  -2  -2 55131.2 1436.97   6-0.67642 0.27673 0.37955-0.77446-0.02533-0.31069
  -3  -2  -3 322579. 3771.02   6-0.72013 0.30172 0.32051-0.76033-0.05636-0.36924
  -3  -2  -4 6016.50 581.900   6-0.76366 0.32653 0.25599-0.74074-0.08927-0.42590
  -3  -2  -5 13169.5 957.114   6-0.80730 0.35146 0.18406-0.71372-0.12482-0.47994
   3   2   6 66722.1 1721.96   5 0.09461 0.37943 0.91269-0.33876 0.19771 0.49611
  -3  -2  -6 72470.1 2541.52   6-0.84948 0.37492 0.10525-0.67983-0.16243-0.53190
   3   2   7 29270.4 1241.79   5 0.11126 0.38144 0.93299-0.31421 0.26065 0.52271
  -3  -2  -7 30389.2 1971.58   6-0.88775 0.39447 0.02223-0.64172-0.20061-0.58330
   3   2   8 3653.87 494.049   5 0.12713 0.38422 0.94910-0.28545 0.32130 0.55160
  -3  -2  -9 5279.76 1111.52   2-0.98276 0.45286-0.25487-0.45448-0.24934-0.71421
   3   3 -13 193.533 196.158   9-0.76150 0.91678-0.50148 0.31798-0.78789-0.17205
  -3  -3  13 56.0135 196.530   5 0.23636-0.39348 0.92694-0.74521 0.76535 0.19378
   3   3 -12-280.511 276.158   9-0.76937 0.94350-0.50993 0.37147-0.78168-0.08857
  -3  -3  12 245.924 236.950   4 0.25445-0.43057 0.93382-0.79581 0.75909 0.11107
  -3  -3  12-225.833 237.829   5 0.23379-0.40956 0.93212-0.79526 0.75395 0.11564
   3   3 -11 26755.3 1514.35   9-0.77212 0.96509-0.51289 0.41947-0.77943-0.00113
  -3  -3  11 26841.8 1440.17   5 0.23240-0.42684 0.93474-0.84272 0.74786 0.03219
   3   3 -10 11741.5 954.347   9-0.76918 0.98099-0.50972 0.46134-0.78184 0.09096
  -3  -3  10 12549.3 921.523   5 0.23267-0.44576 0.93424-0.88709 0.74902-0.05852
   3   3  -9 19284.0 1160.35   9-0.75916 0.98982-0.49898 0.49564-0.78967 0.18849
  -3  -3   9 18884.0 1149.28   4 0.24751-0.47951 0.93041-0.92725 0.76349-0.16214
  -3  -3   9 18912.6 1062.49   5 0.23501-0.46676 0.92972-0.92742 0.75934-0.15838
   3   3  -8 61410.1 1980.16   9-0.73996 0.98946-0.47871 0.52041-0.80328 0.29178
  -3  -3   8 62894.8 1998.08   4 0.22614-0.47676 0.91939-0.96119 0.77647-0.26473
  -3  -3   8 62279.1 1836.05   5 0.24020-0.49061 0.91834-0.96090 0.78253-0.27111
  -3  -3   7 12389.9 889.472   4 0.19127-0.46052 0.89985-0.98660 0.79583-0.37370
  -3  -3   7 12678.7 820.210   5 0.24850-0.51757 0.89551-0.98291 0.82052-0.39865
  -3  -3   7 11837.5 757.015   1 0.33568-0.60476 0.88060-0.96719 0.85194-0.42989
   3   3  -7 11385.7 845.693   9-0.70862 0.97696-0.44642 0.53315-0.82205 0.40025
  -3  -3   6 12568.5 946.652   4 0.14039-0.42827 0.86798-0.99967 0.82025-0.48773
   3   3  -6 12020.0 923.600   9-0.66025 0.94744-0.39811 0.52988-0.84431 0.51220
  -3  -3   6 13465.7 759.175   1 0.37212-0.65991 0.80875-0.94040 0.91285-0.58048
  -3  -3   6 12720.3 452.331   6-0.90979 0.62219-0.03307-0.09914-0.22523 0.55738
  -3  -3   5 340.291 90.5967   6-0.81192 0.50560 0.17593-0.35306-0.12876 0.37133
   3   3  -5 211.093 175.919   9-0.58848 0.89451-0.32903 0.50584-0.86585 0.62343
  -3  -3   5 416.179 214.875   4 0.06863-0.37513 0.81653-0.99318 0.84733-0.60441
   3   3  -4 531873. 4604.72   9-0.48979 0.81466-0.23786 0.45971-0.87876 0.72603
   3   3  -4 537815. 2549.65   3-0.44309 0.76836 0.45921-0.23712-0.27954 0.12629
  -3  -3   4 532708. 6025.18   4-0.02621-0.29893 0.73737-0.95896 0.87038-0.71706
  -3  -3   4 544120. 3380.60   6-0.74921 0.42417 0.27812-0.50017-0.07810 0.23109
   3   3  -3 23973.1 850.461   9-0.35848 0.70220-0.12168 0.38857-0.87341 0.81038
   3   3  -3 25616.3 1152.54   8 0.34477-0.00093 0.82696-0.56028 0.90110-0.96471
   3   3  -3 24668.0 818.468   1 0.37120-0.02725 0.81104-0.54420 0.91140-0.97469
   3   3  -3 23453.5 338.056   3-0.43211 0.77603 0.35030-0.08331-0.44321 0.37955
  -3  -3   3 24177.3 1233.32   4-0.14204-0.20173 0.62350-0.89004 0.87896-0.81526
  -3  -3   3 24685.8 770.106   6-0.71636 0.37260 0.32580-0.59277-0.05361 0.11703
   3   3  -2 4894.08 351.220   9-0.20351 0.56608 0.00952 0.30241-0.84119 0.86784
   3   3  -2 6228.51 571.024   8 0.12434 0.23817 0.76807-0.45641 0.91186-0.88582
  -3  -3   2 6429.37 714.931   4-0.27075-0.09164 0.47341-0.78491 0.86169-0.88759
  -3  -3   2 5830.56 400.274   6-0.70479 0.34232 0.34181-0.65369-0.04527 0.01910
   3   3  -1 34882.7 1359.70   8-0.06614 0.44732 0.68765-0.33100 0.88429-0.76859
  -3  -3   1 34402.4 1226.98   4-0.39829 0.01728 0.29592-0.65237 0.81181-0.92732
  -3  -3   1 36464.7 1066.22   6-0.70842 0.32723 0.33683-0.69362-0.04787-0.06787
  -3  -3   0 179947. 2480.72   4-0.51060 0.11096 0.10770-0.50909 0.73153-0.93665
   3   3   0 177357. 3105.14   8-0.21219 0.61204 0.60796-0.20633 0.84063-0.63529
  -3  -3   0 180074. 2545.55   6-0.72309 0.32319 0.31630-0.71801-0.05854-0.14678
  -3  -3  -1 22802.7 851.007   4-0.60008 0.18181-0.07606-0.37029 0.62910-0.92382
   3   3   1 24829.6 767.063   3-0.36105 0.77958 0.71835-0.27178 0.37414-0.07945
  -3  -3  -1 23908.3 1001.72   6-0.74507 0.32645 0.28431-0.73094-0.07495-0.21995
   3   3   2 22162.0 836.752   3-0.36378 0.80097 0.71654-0.22508 0.36428 0.02000
  -3  -3  -2 21628.7 1032.22   6-0.77190 0.33455 0.24303-0.73457-0.09577-0.28871
   3   3   3 30285.6 1108.67   3-0.35974 0.81557 0.71918-0.18282 0.37879 0.09508
  -3  -3  -3 30190.0 1334.91   6-0.80257 0.34651 0.19227-0.72874-0.12082-0.35323
  -3  -3  -4 1065.64 294.800   6-0.83440 0.35962 0.13469-0.71606-0.14854-0.41509
  -3  -3  -5 11489.8 1014.92   6-0.86627 0.37277 0.07048-0.69677-0.17860-0.47461
  -3  -3  -6 86895.0 3177.03   6-0.89672 0.38450 0.00055-0.67176-0.21034-0.53245
   3   3   6 82056.2 1999.21   5 0.08421 0.42740 0.89836-0.22784 0.15874 0.58346
  -3  -3  -7 41836.8 2679.19   6-0.92525 0.39431-0.07676-0.63937-0.24421-0.58815
   3   3   7 34207.8 1399.53   5 0.10279 0.42748 0.92308-0.20771 0.22855 0.60320
  -3  -3  -8 1122.65 608.902   2-0.98128 0.43249-0.23887-0.52228-0.23443-0.68793
   3   3   8 649.442 220.192   5 0.12014 0.42879 0.94242-0.18219 0.29452 0.62677
   3   4 -13 750.111 277.383   9-0.73803 0.93098-0.47670 0.38991-0.80455-0.10684
  -3  -4  13 449.469 259.431   4 0.17612-0.37113 0.89077-0.80446 0.80357 0.10772
  -3  -4  13 251.131 230.860   5 0.24908-0.44377 0.89365-0.80852 0.82323 0.08753
   3   4 -12 1235.95 333.934   9-0.74199 0.95378-0.48083 0.43908-0.80192-0.01977
  -3  -4  12 1487.29 426.834   4 0.18131-0.39495 0.89392-0.85256 0.80097 0.02072
  -3  -4  12 1093.26 340.526   5 0.24844-0.46179 0.89570-0.85542 0.82024 0.00097
  -3  -4  11 105870. 3132.40   4 0.17911-0.41138 0.89259-0.89618 0.80207-0.06999
   3   4 -11 109333. 2959.33   9-0.74032 0.97096-0.47909 0.48238-0.80303 0.07103
  -3  -4  11 104646. 2955.33   1 0.33102-0.56289 0.88758-0.89066 0.84375-0.11156
  -3  -4  11 102008. 3068.41   5 0.24915-0.48116 0.89343-0.89801 0.82354-0.09188
  -3  -4  10 34250.9 1739.80   4 0.16844-0.41934 0.88604-0.93457 0.80734-0.16487
   3   4 -10 34359.2 1600.38   9-0.73217 0.98165-0.47060 0.51893-0.80831 0.16600
  -3  -4  10 35539.5 1732.96   5 0.25149-0.50216 0.88552-0.93495 0.83455-0.19243
  -3  -4  10 35140.1 1642.33   1 0.33854-0.58913 0.87611-0.92425 0.85695-0.21445
   3   4  -9 17.4704 116.150   9-0.71612 0.98444-0.45407 0.54743-0.81790 0.26528
  -3  -4   9 250.450 165.146   5 0.25569-0.52501 0.86941-0.96369 0.85468-0.30211
  -3  -4   9 370.622 223.807   4 0.14812-0.41764 0.87307-0.96655 0.81683-0.26396
  -3  -4   9 26.0067 163.095   1 0.35176-0.62107 0.85311-0.94632 0.87961-0.32680
  -3  -4   8 427.193 197.828   1 0.37147-0.65950 0.81036-0.94864 0.91183-0.44871
  -3  -4   8 422.732 249.385   4 0.11575-0.40391 0.85115-0.98959 0.83050-0.36724
   3   4  -7 128246. 2980.69   9-0.64964 0.95565-0.38772 0.57116-0.84828 0.47504
  -3  -4   7 134747. 2370.24   1 0.39549-0.70223 0.73744-0.92078 0.94716-0.57373
  -3  -4   7 134382. 3595.58   4 0.06923-0.37601 0.81700-1.00039 0.84714-0.47348
  -3  -4   6 7121.01 444.012   6-0.92904 0.60378-0.08829-0.14056-0.24916 0.53285
   3   4  -6 7161.77 794.352   9-0.59230 0.91715-0.33264 0.56112-0.86500 0.58145
  -3  -4   6 6460.61 751.856   4 0.00694-0.33235 0.76647-0.99481 0.86395-0.57990
   3   4  -5 17.3962 87.8471   8 0.63176-0.28769 0.83542-0.56202 0.80192-0.99633
  -3  -4   5 232.907 107.243   6-0.87290 0.52893 0.05607-0.32983-0.18523 0.37934
   3   4  -5 35.9788 147.483   9-0.51425 0.85795-0.26011 0.53363-0.87709 0.68323
  -3  -4   5 149.443 151.115   4-0.07226-0.27178 0.69439-0.96768 0.87639-0.68196
   3   4  -4 103086. 2103.70   9-0.41122 0.77376-0.16773 0.48629-0.87825 0.77409
  -3  -4   4 104151. 1776.28   6-0.83228 0.46959 0.13870-0.45738-0.14663 0.25117
   3   4  -4 108137. 2365.90   8 0.43211-0.06937 0.83893-0.52055 0.88264-0.98740
   3   4  -4 103078. 1066.68   3-0.44211 0.80498 0.53293-0.21416-0.14822 0.04342
  -3  -4   4 104783. 2600.35   4-0.16762-0.19504 0.59573-0.91397 0.87787-0.77304
  -3  -4   3 1600.76 406.978   4-0.27165-0.10964 0.47228-0.83547 0.86146-0.84624
   3   4  -3 1781.46 302.080   8 0.22208 0.15932 0.79893-0.43556 0.91301-0.92811
   3   4  -3 2020.19 268.487   9-0.28557 0.66696-0.05924 0.42283-0.86142 0.84695
  -3  -4   3 1461.39 234.261   6-0.80777 0.42636 0.18324-0.54683-0.12522 0.14018
   3   4  -2 49543.4 1649.28   8 0.02982 0.37026 0.73146-0.32311 0.90230-0.82774
  -3  -4   2 48984.0 1822.85   4-0.37808-0.02184 0.32628-0.73442 0.82225-0.89664
  -3  -4   2 50178.6 1373.60   6-0.79714 0.39701 0.20156-0.61007-0.11628 0.04166
  -3  -4   1 127199. 2437.12   4-0.47703 0.05849 0.16789-0.62098 0.76001-0.92400
   3   4  -1 135433. 2777.13   8-0.12526 0.54400 0.65731-0.20397 0.86901-0.70480
  -3  -4   1 133539. 2370.14   6-0.79743 0.37858 0.20107-0.65450-0.11652-0.04768
   3   4   0 248995. 2071.81   3-0.38525 0.82273 0.69794-0.19959 0.27930-0.02575
  -3  -4   0 244043. 3159.77   4-0.56215 0.12498 0.00677-0.50481 0.67814-0.93174
  -3  -4   0 245064. 3425.18   6-0.80603 0.36847 0.18627-0.68461-0.12374-0.13003
   3   4   1 623.520 126.631   3-0.38366 0.83979 0.69962-0.15638 0.28613 0.05701
  -3  -4  -1 826.513 192.735   4-0.62998 0.17418-0.14845-0.39454 0.58235-0.92556
  -3  -4  -1 601.189 211.756   6-0.82085 0.36456 0.15990-0.70316-0.13649-0.20686
  -3  -4  -2 8359.23 728.723   6-0.84022 0.36522 0.12350-0.71168-0.15384-0.27909
   3   4   2 8083.92 537.428   3-0.37713 0.85191 0.70599-0.11785 0.31323 0.11950
   3   4   3 77171.0 1880.80   3-0.36821 0.86164 0.71336-0.08033 0.34792 0.17440
  -3  -4  -3 79474.7 2452.62   6-0.86221 0.36850 0.07909-0.71218-0.17462-0.34788
  -3  -4  -4 12586.7 1065.33   6-0.88524 0.37281 0.02812-0.70613-0.19795-0.41413
  -3  -4  -5 2811.11 576.267   6-0.90874 0.37759-0.03028-0.69264-0.22400-0.47766
   3   4   6 13688.8 880.512   5 0.07814 0.47105 0.88943-0.12232 0.13610 0.65448
  -3  -4  -6 15804.9 1574.25   6-0.93141 0.38154-0.09571-0.67214-0.25232-0.53891
  -3  -4  -7 1534.51 648.738   6-0.95173 0.38314-0.16726-0.64549-0.28225-0.59857
  -3  -4  -7 325.532 597.120   2-0.98055 0.41287-0.23203-0.58090-0.22807-0.65311
   3   4   7 692.134 266.277   5 0.09787 0.46998 0.91693-0.10496 0.20998 0.67015
   3   5 -13 715.725 283.681   9-0.70952 0.94015-0.44734 0.45726-0.82155-0.04127
  -3  -5  13 38.7808 205.363   4 0.10288-0.33542 0.84201-0.85234 0.83546 0.02735
   3   5 -12 3217.94 523.441   9-0.70929 0.95875-0.44710 0.50205-0.82168 0.04855
  -3  -5  12 3842.62 710.966   4 0.10132-0.35249 0.84089-0.89617 0.83604-0.06284
   3   5 -11 51061.8 1991.06   9-0.70290 0.97120-0.44061 0.54061-0.82507 0.14163
  -3  -5  11 51564.5 2508.03   4 0.09159-0.36139 0.83380-0.93403 0.83958-0.15598
  -3  -5  10 727.980 337.564   4 0.07247-0.36089 0.81947-0.96466 0.84609-0.25210
   3   5 -10 1133.60 291.338   9-0.68921 0.97637-0.42684 0.57187-0.83186 0.23811
  -3  -5  10 1187.53 297.407   1 0.38115-0.66940 0.78447-0.92937 0.92672-0.33284
   3   5  -9 9127.92 795.854   9-0.66605 0.97204-0.40381 0.59388-0.84201 0.33795
  -3  -5   9 10101.3 757.096   1 0.39487-0.70184 0.73973-0.92970 0.94633-0.44214
  -3  -5   9 10747.3 1171.31   4 0.04299-0.35004 0.79638-0.98651 0.85498-0.35059
   3   5  -8 12366.2 941.712   9-0.63304 0.95788-0.37159 0.60670-0.85391 0.43954
  -3  -5   8 13525.5 807.791   1 0.41112-0.73681 0.66661-0.90164 0.96577-0.55126
  -3  -5   8 12543.3 1124.97   4 0.00219-0.32787 0.76239-0.99748 0.86498-0.45020
   3   5  -7 248140. 4387.22   9-0.58470 0.92839-0.32547 0.60562-0.86667 0.54199
  -3  -5   7 253387. 4570.28   4-0.05125-0.29306 0.71437-0.99440 0.87407-0.54890
  -3  -5   6 515.562 157.395   6-0.94495 0.58204-0.14146-0.18402-0.27159 0.50683
  -3  -5   6 31.0926 180.861   4-0.11830-0.24464 0.64841-0.97339 0.87899-0.64342
   3   5  -6-107.420 306.732   9-0.52121 0.88374-0.26648 0.59167-0.87644 0.64146
   3   5  -5 24970.9 1287.37   9-0.43762 0.81899-0.19108 0.56130-0.87936 0.73407
  -3  -5   5 24701.3 1293.88   4-0.19700-0.18456 0.56261-0.93254 0.87522-0.72927
  -3  -5   5 24641.2 991.523   6-0.91026 0.52863-0.03433-0.33607-0.22578 0.37144
   3   5  -5 25132.1 1112.38   8 0.52594-0.14431 0.84328-0.47319 0.85219-0.99809
  -3  -5   4 44592.7 1359.51   6-0.88364 0.48329 0.03184-0.44715-0.19626 0.25235
   3   5  -4 42325.6 1509.44   8 0.32676 0.07354 0.82364-0.40856 0.90383-0.96007
   3   5  -4 45305.4 753.510   3-0.43184 0.83231 0.60199-0.18655-0.00233-0.05404
  -3  -5   4 43146.9 1793.20   4-0.28269-0.11750 0.45812-0.87300 0.85852-0.80217
   3   5  -4 44872.1 1470.12   9-0.33375 0.73396-0.10035 0.51561-0.87001 0.81441
   3   5  -3 84232.5 1801.82   9-0.21213 0.63119 0.00237 0.45793-0.84363 0.87772
  -3  -5   3 89037.2 3066.24   4-0.37231-0.04650 0.33478-0.79461 0.82504-0.85830
   3   5  -3 87785.4 2238.05   8 0.13631 0.28266 0.77224-0.31218 0.91249-0.87907
  -3  -5   3 87893.5 1995.45   6-0.86704 0.44797 0.06882-0.52905-0.17936 0.14587
   3   5  -2 28132.2 1305.02   8-0.02651 0.46415 0.70656-0.20151 0.89274-0.76967
  -3  -5   2 26499.9 1356.51   4-0.45832 0.02088 0.19986-0.70465 0.77408-0.89694
  -3  -5   2 26959.0 1163.65   6-0.85928 0.42150 0.08523-0.59037-0.17177 0.04871
   3   5  -1 66613.3 926.682   3-0.40972 0.86614 0.66283-0.11270 0.15813 0.05428
  -3  -5   1 61448.0 1830.95   4-0.53587 0.07980 0.05966-0.60940 0.70700-0.91947
   3   5  -1 65161.0 2057.70   8-0.15418 0.61049 0.64153-0.09150 0.86036-0.64764
  -3  -5   1 63135.4 1864.78   6-0.85899 0.40249 0.08583-0.63589-0.17149-0.04115
   3   5   0 10894.0 490.280   3-0.40120 0.87627 0.67736-0.08234 0.20436 0.09764
  -3  -5   0 9569.10 686.557   4-0.60219 0.12749-0.08093-0.51376 0.62607-0.92815
  -3  -5   0 10856.6 824.915   6-0.86466 0.38944 0.07391-0.66889-0.17702-0.12521
  -3  -5  -1 6555.48 688.013   6-0.87501 0.38107 0.05141-0.69131-0.18736-0.20445
   3   5   1 6965.45 469.459   3-0.39220 0.88593 0.68985-0.04993 0.24818 0.14341
  -3  -5  -2 2810.34 503.913   6-0.88902 0.37637 0.01921-0.70402-0.20197-0.27941
   3   5   2 2828.71 354.700   3-0.38165 0.89403 0.70168-0.01687 0.29464 0.18653
  -3  -5  -3 146371. 3735.72   6-0.90519 0.37382-0.02095-0.70877-0.21989-0.35107
  -3  -5  -4 15610.7 1361.80   6-0.92250 0.37241-0.06862-0.70602-0.24071-0.41983
  -3  -5  -5 1574.36 513.384   6-0.93978 0.37097-0.12321-0.69635-0.26396-0.48616
  -3  -5  -6-59.1256 369.373   6-0.95582 0.36829-0.18414-0.68033-0.28914-0.55055
  -3  -6  13 4505.72 839.716   4 0.02340-0.29347 0.78035-0.88733 0.86011-0.04577
   3   6 -12 64.5103 133.439   9-0.67044 0.95757-0.40815 0.55981-0.84021 0.11564
  -3  -6  12 86.6212 213.284   4 0.01549-0.30418 0.77373-0.92565 0.86201-0.13728
   3   6 -11 1312.78 349.528   9-0.65942 0.96540-0.39729 0.59400-0.84463 0.20975
  -3  -6  11 881.054 384.836   4-0.00063-0.30670 0.75997-0.95684 0.86557-0.23045
   3   6 -10 32781.9 1590.93   9-0.64001 0.96483-0.37834 0.62008-0.85162 0.30644
  -3  -6  10 35313.9 1949.69   4-0.02671-0.29924 0.73692-0.97874 0.87046-0.32495
   3   6  -9 14165.6 1025.64   9-0.61127 0.95493-0.35067 0.63745-0.86029 0.40479
  -3  -6   9 15341.0 1209.14   4-0.06152-0.28305 0.70467-0.99145 0.87530-0.41939
   3   6  -8 14123.0 1046.93   9-0.57067 0.93317-0.31228 0.64410-0.86947 0.50366
  -3  -6   8 14732.2 1103.98   4-0.10786-0.25534 0.65910-0.99082 0.87870-0.51241
   3   6  -7 71221.4 2514.25   9-0.51673 0.89808-0.26238 0.63923-0.87687 0.60075
  -3  -6   7 73924.1 2343.79   4-0.16452-0.21731 0.59915-0.97582 0.87806-0.60137
   3   6  -6 1184.22 400.717   9-0.44741 0.84761-0.19980 0.62169-0.87954 0.69312
  -3  -6   6 1197.81 320.475   4-0.22920-0.17126 0.52476-0.94638 0.87056-0.68348
   3   6  -6 1177.67 245.991   8 0.62077-0.22024 0.83697-0.41517 0.80805-0.99508
  -3  -6   5 7026.41 611.914   6-0.93604 0.51676-0.11064-0.35639-0.25866 0.35587
   3   6  -5 7123.69 634.603   8 0.43582-0.01662 0.83928-0.37250 0.88166-0.97903
  -3  -6   5 7001.35 723.426   4-0.30086-0.11822 0.43435-0.90092 0.85314-0.75567
   3   6  -5 6583.35 688.489   9-0.36047 0.77951-0.12341 0.59034-0.87366 0.77692
  -3  -6   4 155032. 2957.28   6-0.91859 0.48059-0.05735-0.45460-0.23583 0.24346
  -3  -6   4 148088. 3622.80   4-0.37669-0.06102 0.32833-0.83985 0.82293-0.81506
   3   6  -4 157364. 3057.37   8 0.25046 0.18740 0.80650-0.29474 0.91162-0.91934
   3   6  -4 149283. 2786.76   9-0.25665 0.69453-0.03482 0.54680-0.85507 0.84803
   3   6  -3 103499. 2552.50   8 0.08300 0.37353 0.75287-0.19612 0.90868-0.82675
  -3  -6   3 98191.2 2433.57   6-0.90712 0.45040-0.02600-0.53086-0.22211 0.14017
  -3  -6   3 104032. 3311.49   4-0.45086-0.00548 0.21232-0.76880 0.77936-0.86110
  -3  -6   2 331.552 166.266   6-0.90188 0.42644-0.01241-0.58937-0.21611 0.04458
  -3  -6   2 290.419 211.191   4-0.52022 0.04525 0.08971-0.69114 0.72253-0.89388
   3   6  -2 450.932 219.260   8-0.05458 0.52978 0.69328-0.09155 0.88690-0.71531
   3   6  -1 5637.89 652.716   8-0.16135 0.65523 0.63752 0.00921 0.85810-0.59685
  -3  -6   1 5422.16 597.367   4-0.58216 0.08857-0.03585-0.61052 0.65349-0.91444
  -3  -6   1 5169.17 617.734   6-0.90187 0.40771-0.01239-0.63430-0.21610-0.04500
  -3  -6   0 65276.1 2289.29   6-0.90624 0.39337-0.02369-0.66792-0.22110-0.12958
  -3  -6   0 59971.2 1866.56   4-0.63415 0.12193-0.15920-0.53213 0.57510-0.92565
  -3  -6  -1 1272.07 371.463   6-0.91432 0.38273-0.04539-0.69113-0.23062-0.20963
  -3  -6  -2 443.242 247.998   6-0.92480 0.37449-0.07543-0.70602-0.24364-0.28619
  -3  -6  -3 27539.5 1848.80   6-0.93679 0.36776-0.11311-0.71325-0.25970-0.35971
  -3  -6  -4 1947.57 584.052   6-0.94933 0.36159-0.15789-0.71339-0.27839-0.43060
  -3  -6  -4 1415.36 650.317   2-0.97567 0.38881-0.19579-0.67579-0.19429-0.51486
  -3  -7  13 178.005 233.181   4-0.05844-0.24916 0.70760-0.91122 0.87494-0.10909
   3   7 -12 7755.91 835.283   9-0.62710 0.95190-0.36586 0.61423-0.85575 0.17975
  -3  -7  12 7914.70 961.671   4-0.07205-0.25417 0.69458-0.94315 0.87637-0.20013
   3   7 -11 27285.5 1512.18   9-0.61048 0.95412-0.34992 0.64333-0.86050 0.27418
  -3  -7  11 26936.6 1656.22   4-0.09352-0.25133 0.67353-0.96705 0.87802-0.29138
   3   7 -10 108803. 2956.65   9-0.58470 0.94719-0.32547 0.66391-0.86667 0.37005
  -3  -7  10 108504. 3171.73   4-0.12366-0.23982 0.64286-0.98133 0.87906-0.38203
  -3  -7   9 898.980 324.047   4-0.16299-0.21911 0.60082-0.98424 0.87815-0.47073
   3   7  -9 581.953 180.567   9-0.55099 0.93232-0.29394 0.67743-0.87276 0.46583
   3   7  -8 7015.59 773.423   9-0.50389 0.90406-0.25066 0.67918-0.87791 0.56067
  -3  -7   8 7320.15 772.750   4-0.21041-0.19031 0.54704-0.97541 0.87351-0.55569
   3   7  -7 49252.5 2218.43   9-0.44432 0.86334-0.19704 0.67060-0.87950 0.65195
  -3  -7   7 52346.4 1997.04   4-0.26457-0.15479 0.48124-0.95456 0.86322-0.63501
   3   7  -6 10154.3 1046.84   9-0.37071 0.80857-0.13229 0.65089-0.87484 0.73697
   3   7  -6 10314.2 738.125   8 0.55100-0.11291 0.84275-0.32427 0.84195-0.98047
  -3  -7   6 9912.41 883.148   4-0.32469-0.11329 0.40225-0.92052 0.84504-0.70644
   3   7  -5 19757.8 1222.97   9-0.28162 0.73833-0.05589 0.61953-0.86061 0.81243
  -3  -7   5 21446.0 1223.81   6-0.95470 0.49776-0.17942-0.38424-0.28722 0.33598
   3   7  -5 21258.7 1171.70   8 0.37034 0.08642 0.83119-0.26772 0.89660-0.94546
  -3  -7   5 20828.0 1310.77   4-0.38847-0.06814 0.31080-0.87402 0.81702-0.76802
  -3  -7   4 75737.4 2366.05   6-0.94348 0.46782-0.13617-0.47240-0.26938 0.22856
  -3  -7   4 73235.3 2748.76   4-0.45213-0.02311 0.21022-0.81839 0.77848-0.81909
   3   7  -4 73053.1 2181.74   8 0.20143 0.27400 0.79302-0.18456 0.91353-0.87273
   3   7  -4 73484.1 2088.06   9-0.17987 0.65542 0.02905 0.57963-0.83411 0.87563
  -3  -7   3 7631.61 790.938   6-0.93608 0.44170-0.11076-0.54274-0.25871 0.12831
   3   7  -3 5722.17 647.428   8 0.05561 0.43848 0.74210-0.08866 0.90572-0.77527
  -3  -7   3 6195.69 879.566   4-0.51332 0.01945 0.10265-0.75577 0.72903-0.85925
   3   7  -2 16174.5 1114.89   8-0.06200 0.57477 0.68968 0.00875 0.88524-0.66513
  -3  -7   2 16252.1 1203.54   4-0.56997 0.05747-0.00961-0.68846 0.66881-0.88864
  -3  -7   2 17263.5 1217.09   6-0.93277 0.41967-0.10000-0.59841-0.25415 0.03417
  -3  -7   1 1562.20 374.649   4-0.61938 0.08827-0.12194-0.62108 0.59990-0.90933
  -3  -7   1 984.864 334.921   6-0.93318 0.40137-0.10134-0.64198-0.25472-0.05483
   3   7  -1 1976.46 432.886   8-0.15263 0.68407 0.64239 0.10103 0.86085-0.55108
   3   7   0 135682. 3487.88   8-0.21947 0.76958 0.60356 0.18484 0.83793-0.43851
  -3  -7   0 140756. 3815.11   6-0.93675 0.38622-0.11298-0.67527-0.25965-0.13948
  -3  -7  -1 5922.24 852.178   6-0.94279 0.37354-0.13370-0.69946-0.26835-0.22036
  -3  -7  -2 4619.17 808.481   6-0.95050 0.36254-0.16243-0.71565-0.28026-0.29803
  -3  -7  -3 2985.07 755.789   2-0.97912 0.37337-0.22007-0.70329-0.21692-0.45104
  -3  -8  12 10852.6 1066.70   4-0.15951-0.20424 0.60464-0.94985 0.87834-0.25057
   3   8 -11 19220.7 1288.94   9-0.55597 0.93728-0.29857 0.68868-0.87199 0.33424
  -3  -8  11 19788.7 1382.10   4-0.18452-0.19785 0.57684-0.96700 0.87653-0.33837
   3   8 -10 18624.1 1249.34   9-0.52546 0.92562-0.27038 0.70553-0.87601 0.42795
  -3  -8  10 20481.4 1346.15   4-0.21670-0.18430 0.53964-0.97476 0.87259-0.42404
  -3  -8   9 1308.06 360.568   4-0.25563-0.16400 0.49244-0.97250 0.86530-0.50636
   3   8  -9 1584.16 388.558   9-0.48498 0.90398-0.23351 0.71371-0.87898 0.52061
   3   8  -8 4433.30 656.734   9-0.43319 0.87104-0.18715 0.71238-0.87924 0.61056
  -3  -8   8 4297.20 600.163   4-0.30058-0.13768 0.43473-0.95974 0.85323-0.58390
   3   8  -7 125384. 3732.95   9-0.36944 0.82613-0.13119 0.70146-0.87470 0.69571
  -3  -8   7 120145. 3082.70   4-0.35120-0.10568 0.36527-0.93523 0.83456-0.65483
  -3  -8   6 30301.1 1577.43   4-0.40541-0.07010 0.28500-0.89992 0.80788-0.71775
   3   8  -6 35140.5 2012.52   9-0.29238 0.76791-0.06501 0.68031-0.86279 0.77349
   3   8  -5 32.0623 153.462   9-0.20276 0.69713 0.01015 0.65020-0.84097 0.84136
  -3  -8   5 102.115 153.973   4-0.46005-0.03408 0.19694-0.85681 0.77282-0.77231
   3   8  -5 172.687 187.701   8 0.32802 0.16631 0.82388-0.16371 0.90365-0.90399
  -3  -8   4 1574.90 480.326   4-0.51358 0.00081 0.10217-0.80698 0.72879-0.81788
   3   8  -4 2030.36 409.279   8 0.17631 0.33668 0.78538-0.08023 0.91360-0.82429
  -3  -8   3 54989.3 2345.71   6-0.95674 0.42470-0.18808-0.56205-0.29074 0.11189
   3   8  -3 53186.9 2067.97   8 0.04876 0.48290 0.73933 0.01081 0.90487-0.72590
  -3  -8   3 54845.1 2656.80   4-0.56435 0.03296 0.00219-0.75196 0.67555-0.85425
  -3  -8   2 2290.41 516.294   6-0.95490 0.40415-0.18027-0.61477-0.28756 0.01913
  -3  -8   2 2401.59 517.718   4-0.61029 0.06028-0.09997-0.69475 0.61407-0.88237
   3   8  -2 2443.18 462.904   8-0.05295 0.60328 0.69407 0.10105 0.88726-0.61863
  -3  -8   1 1952.79 506.499   6-0.95559 0.38612-0.18315-0.65681-0.28874-0.06927
   3   8  -1 2880.08 537.473   8-0.13152 0.70052 0.65395 0.18616 0.86721-0.50893
  -3  -8   1 2043.05 430.358   4-0.64965 0.08101-0.20078-0.63889 0.54626-0.90417
  -3  -8   0 27928.0 1900.44   6-0.95839 0.37020-0.19536-0.68952-0.29369-0.15390
   3   8   0 26474.2 1665.82   8-0.18931 0.77698 0.62151 0.26359 0.84880-0.40087
  -3  -8  -1 404.979 318.792   2-0.97901 0.37295-0.21917-0.71105-0.21608-0.32104
   3   8   1 793.482 353.661   8-0.23016 0.83650 0.59704 0.33304 0.83387-0.29628
  -3  -8  -2 6709.59 1090.76   2-0.98260 0.35796-0.25293-0.72223-0.24753-0.37925
   3   9 -11 3589.36 573.511   9-0.49618 0.91516-0.24366 0.73048-0.87841 0.38922
  -3  -9  11 3484.79 575.786   4-0.26884-0.15106 0.47584-0.96265 0.86217-0.37249
   3   9 -10 20839.4 1376.08   9-0.46066 0.89849-0.21163 0.74350-0.87957 0.48007
  -3  -9  10 20307.2 1354.68   4-0.30062-0.13791 0.43467-0.96643 0.85322-0.45315
   3   9  -9 260.133 223.683   9-0.41481 0.87147-0.17089 0.74779-0.87846 0.56865
  -3  -9   9 129.548 168.273   4-0.33881-0.11835 0.38273-0.95944 0.83966-0.52920
   3   9  -8 1338.69 386.053   9-0.35801 0.83352-0.12128 0.74322-0.87336 0.65324
  -3  -9   8 2091.06 438.924   4-0.38122-0.09456 0.32162-0.94328 0.82070-0.59984
  -3  -9   7 44691.3 1947.22   4-0.42656-0.06784 0.25185-0.91845 0.79536-0.66411
   3   9  -7 48637.8 2442.53   9-0.29157 0.78592-0.06432 0.73130-0.86263 0.73220
  -3  -9   6 1433.54 409.291   4-0.47309-0.03995 0.17472-0.88628 0.76307-0.72143
   3   9  -6 2219.10 558.467   9-0.21236 0.72555 0.00219 0.70983-0.84369 0.80295
  -3  -9   5 16224.4 1315.91   4-0.51961-0.01205 0.09086-0.84737 0.72312-0.77108
   3   9  -4 7563.51 802.601   8 0.17079 0.37977 0.78364 0.01820 0.91354-0.77571
  -3  -9   4 7387.42 1006.68   4-0.56465 0.01436 0.00157-0.80303 0.67520-0.81277
   3   9  -3 93506.3 2912.49   8 0.05822 0.51101 0.74315 0.10368 0.90603-0.67854
  -3  -9   3 94811.0 3766.29   4-0.60641 0.03750-0.09079-0.75562 0.61988-0.84706
  -3  -9   2 2134.63 492.204   4-0.64324 0.05570-0.18323-0.70813 0.55858-0.87536
  -3  -9   2 2369.22 544.329   2-0.98066 0.39287-0.23305-0.65908-0.22902-0.08759
   3   9  -2 2039.77 477.035   8-0.03121 0.61911 0.70437 0.18744 0.89181-0.57467
  -3  -9   1 3025.45 654.815   2-0.98213 0.37576-0.24759-0.68949-0.24256-0.16372
   3   9  -1 3480.66 635.722   8-0.10008 0.70665 0.67055 0.26625 0.87591-0.46912
   3   9   0 5351.09 823.427   8-0.15074 0.77597 0.64344 0.33835 0.86143-0.36498
  -3  -9   0 5029.86 869.774   2-0.98375 0.35881-0.26851-0.71349-0.26205-0.23389
  -3 -10  10 74209.4 2575.82   4-0.37786-0.09819 0.32660-0.95500 0.82236-0.47077
   3  10  -9 1627.70 415.030   9-0.34115 0.83549-0.10672 0.78032-0.87110 0.60985
  -3 -10   9 2391.80 479.190   4-0.41281-0.08187 0.27354-0.94689 0.80365-0.54166
   3  10  -8 1065.37 334.228   9-0.28140 0.79458-0.05570 0.77435-0.86056 0.68900
  -3 -10   8 1098.95 316.943   4-0.45054-0.06276 0.21285-0.93115 0.77959-0.60721
  -3 -10   7 929.405 326.690   4-0.49032-0.04161 0.14452-0.90777 0.74925-0.66648
   3  10  -7 1182.03 394.152   9-0.21128 0.74330 0.00308 0.76060-0.84339 0.76152
  -3 -10   6 25577.9 1592.40   4-0.53032-0.02024 0.07043-0.87863 0.71263-0.71947
  -3 -10   5 4143.04 694.754   4-0.56993 0.00074-0.00953-0.84362 0.66886-0.76531
  -3 -10   4 14856.2 1466.29   4-0.60716 0.01935-0.09255-0.80556 0.61877-0.80483
  -3 -10   3 13029.2 1534.12   4-0.64088 0.03444-0.17690-0.76616 0.56297-0.83863
   3  10  -1 6515.23 887.101   8-0.05928 0.70341 0.69101 0.34249 0.88585-0.43054
  -3 -10   1 6009.65 915.034   2-0.98515 0.34131-0.32815-0.70565-0.31754-0.13721
   4 -12   0 14016.6 1103.43   7-0.75431 0.68590-0.74258-0.26774 0.00049-0.50187
   4 -12   1 38079.9 1974.45   7-0.78690 0.73714-0.71755-0.24791 0.00037-0.41228
   4 -12   2-125.446 268.321   7-0.81033 0.77923-0.69693-0.22366 0.00028-0.32271
   4 -12   3-175.351 343.709   7-0.82673 0.81428-0.68095-0.19479 0.00021-0.23317
   4 -12   4 33486.2 2150.25   7-0.83730 0.84349-0.66986-0.16101 0.00016-0.14365
   4 -12   5 27708.2 1815.56   7-0.84264 0.86748-0.66401-0.12201 0.00014-0.05415
   4 -12   6 6841.50 860.717   7-0.84314 0.88663-0.66345-0.07771 0.00014 0.03533
   4 -12   7 14918.9 1216.99   7-0.83881 0.90095-0.66823-0.02807 0.00016 0.12478
   4 -12   8 484.303 214.393   7-0.82932 0.91011-0.67829 0.02686 0.00020 0.21422
   4 -12   9 558.907 215.629   7-0.81417 0.91361-0.69332 0.08674 0.00026 0.30363
  -4  12 -10 100.076 115.111   9-0.68118 0.56177-0.41881 0.97973-0.83556 0.44093
   4 -12  10 223.280 224.014   7-0.79255 0.91064-0.71280 0.15108 0.00035 0.39301
  -4  12 -11 62085.9 2268.95   9-0.70917 0.57092-0.44698 0.96286-0.82175 0.33743
   4 -12  11 59818.6 2170.12   7-0.76254 0.89928-0.73662 0.21976 0.00046 0.48238
   4 -11  -1 4615.59 551.542   7-0.73329 0.68378-0.75681-0.20180 0.00056-0.54300
  -4  11   1 4058.36 593.888   3-0.43519 0.48461 0.37153 0.58793-0.41363 0.95642
   4 -11   0 8596.68 800.795   7-0.77273 0.74187-0.72891-0.18484 0.00042-0.45339
   4 -11   1 3947.97 595.788   7-0.80163 0.78942-0.70487-0.16401 0.00031-0.36380
   4 -11   2 463.329 255.395   7-0.82244 0.82887-0.68527-0.13876 0.00023-0.27424
   4 -11   3 346.005 237.863   7-0.83622 0.86130-0.67103-0.10814 0.00017-0.18471
   4 -11   4 155420. 4514.08   7-0.84428 0.88802-0.66217-0.07214 0.00013-0.09520
   4 -11   5 15581.5 1412.47   7-0.84712 0.90950-0.65895-0.03050 0.00012-0.00571
   4 -11   6 151.118 255.173   7-0.84492 0.92596-0.66145 0.01686 0.00013 0.08375
  -4  11  -7 2642.33 403.915   9-0.62207 0.52153-0.36103 0.96035-0.85726 0.68314
   4 -11   7 3141.07 569.895   7-0.83751 0.93720-0.66963 0.06991 0.00016 0.17319
  -4  11  -8 67228.7 2056.96   9-0.68476 0.56537-0.42238 0.97667-0.83393 0.57012
   4 -11   8 71645.4 2563.71   7-0.82451 0.94285-0.68319 0.12833 0.00022 0.26261
  -4  11  -9 2351.41 413.366   9-0.72669 0.58846-0.46494 0.97418-0.81170 0.45819
   4 -11   9 909.450 296.102   7-0.80464 0.94162-0.70217 0.19217 0.00030 0.35201
  -4  11 -10 44.7617 127.880   9-0.75461 0.59753-0.49414 0.95835-0.79305 0.34986
   4 -11  10 193.964 194.597   7-0.77715 0.93278-0.72545 0.26031 0.00041 0.44137
  -4  11 -11 6431.98 799.975   9-0.77280 0.59688-0.51364 0.93281-0.77886 0.24598
   4 -11  11 6246.26 717.374   7-0.73949 0.91377-0.75275 0.33247 0.00054 0.53071
  -4  10   3 31032.8 1588.62   3-0.44316 0.49228 0.46112 0.49145-0.27638 0.94991
  -4  10   2 39419.7 1705.36   3-0.43841 0.46887 0.39767 0.51000-0.37575 0.95968
  -4  10   1-124.222 194.149   3-0.42810 0.43992 0.32615 0.53663-0.47567 0.97001
   4 -10  -1 192.382 119.205   7-0.74754 0.73557-0.74731-0.11472 0.00052-0.49453
   4 -10   0 472.468 199.338   7-0.78427 0.79095-0.71972-0.09746 0.00038-0.40493
   4 -10   1 61197.3 2066.51   7-0.81057 0.83590-0.69671-0.07560 0.00028-0.31535
   4 -10   2 11306.5 944.919   7-0.82873 0.87271-0.67890-0.04855 0.00020-0.22580
   4 -10   3 11149.2 1004.85   7-0.84023 0.90286-0.66667-0.01592 0.00015-0.13627
   4 -10   4 33150.6 1833.87   7-0.84582 0.92710-0.66043 0.02269 0.00013-0.04677
  -4  10  -5 334.064 167.921   9-0.55583 0.45530-0.29844 0.89113-0.87202 0.82872
   4 -10   5 167.403 227.788   7-0.84594 0.94587-0.66029 0.06742 0.00013 0.04270
  -4  10  -6 9327.24 716.407   9-0.65937 0.53999-0.39724 0.94489-0.84465 0.71166
   4 -10   6 11018.7 1156.78   7-0.84057 0.95914-0.66630 0.11829 0.00015 0.13215
  -4  10  -7 13445.9 907.236   9-0.72655 0.58833-0.46478 0.96740-0.81179 0.58910
   4 -10   7 12397.3 1152.89   7-0.82928 0.96650-0.67834 0.17519 0.00020 0.22158
  -4  10  -8 152936. 3295.36   9-0.76955 0.61249-0.51012 0.96770-0.78153 0.46916
   4 -10   8 166670. 4064.70   7-0.81138 0.96725-0.69596 0.23766 0.00027 0.31098
  -4  10  -9 17.4889 115.980   9-0.79664 0.62073-0.53987 0.95241-0.75725 0.35519
   4 -10   9 122.904 185.986   7-0.78573 0.96025-0.71852 0.30509 0.00038 0.40035
  -4  10 -10 506.364 253.909   9-0.81337 0.61862-0.55886 0.92636-0.73957 0.24781
   4 -10  10 781.202 272.089   7-0.74964 0.94281-0.74586 0.37729 0.00051 0.48969
  -4  10 -11 24038.2 1629.24   9-0.82317 0.60958-0.57025 0.89271-0.72802 0.14658
   4 -10  11 24330.8 1608.56   1 0.41365-0.20158 0.65188-0.97473 0.96816-0.38786
  -4  10 -12 26167.6 1801.00   9-0.82736 0.59493-0.57519 0.85261-0.72279 0.05165
  -4   9   4 2574.61 453.677   3-0.44368 0.47385 0.48922 0.41157-0.22849 0.94315
  -4   9   3 16366.9 1058.46   3-0.44133 0.45285 0.42901 0.42689-0.32807 0.95315
  -4   9   2 1787.10 360.264   3-0.43352 0.42639 0.35965 0.45135-0.43030 0.96579
   4  -9  -2 2014.49 318.194   7-0.70738 0.71430-0.77259-0.03774 0.00065-0.53573
   4  -9  -1 26.1027 107.118   7-0.75403 0.77961-0.74277-0.02269 0.00049-0.44609
   4  -9   0 1167.76 259.364   7-0.78861 0.83283-0.71612-0.00448 0.00036-0.35649
   4  -9   1 162277. 3040.52   7-0.81274 0.87561-0.69468 0.01893 0.00027-0.26692
   4  -9   2 7086.88 675.001   7-0.82872 0.91024-0.67892 0.04803 0.00020-0.17738
   4  -9   3 471.871 204.878   7-0.83786 0.93803-0.66926 0.08324 0.00016-0.08786
  -4   9  -4 13370.4 872.676   9-0.57100 0.45165-0.31260 0.85362-0.86941 0.86723
   4  -9   4 12307.3 969.309   7-0.84073 0.95955-0.66612 0.12496 0.00015 0.00162
  -4   9  -5 109490. 2277.61   9-0.69397 0.55578-0.43161 0.92760-0.82956 0.73770
   4  -9   5 114602. 3084.21   7-0.83760 0.97507-0.66954 0.17324 0.00016 0.09108
   4  -9   6 6690.72 792.958   7-0.82815 0.98427-0.67949 0.22805 0.00020 0.18052
  -4   9  -6 7716.69 662.475   9-0.76671 0.60967-0.50706 0.95801-0.78382 0.60227
  -4   9  -7 5552.19 625.991   9-0.80960 0.63371-0.55453 0.96044-0.74377 0.47252
   4  -9   7 6022.64 760.915   7-0.81182 0.98659-0.69554 0.28896 0.00027 0.26992
   4  -9   8 13154.3 1172.86   7-0.78761 0.98102-0.71696 0.35524 0.00037 0.35930
  -4   9  -8 10212.0 957.270   9-0.83480 0.64008-0.58408 0.94495-0.71297 0.35203
  -4   9  -9 933.437 361.155   9-0.84975 0.63618-0.60245 0.91829-0.69097 0.24034
   4  -9   9 1067.22 323.409   1 0.41162-0.19932 0.66380-0.98001 0.96626-0.51672
   4  -9   9 410.011 230.744   7-0.75271 0.96478-0.74371 0.42685 0.00050 0.44865
   4  -9  10 13308.6 1162.06   1 0.40430-0.17329 0.70099-0.97214 0.95831-0.41908
   4  -9  10 13984.9 1200.01   7-0.70690 0.93762-0.77286 0.50086 0.00065 0.53797
  -4   9 -10 13469.4 1301.10   9-0.85759 0.62517-0.61243 0.88323-0.67793 0.13762
   4  -9  11 67604.9 2727.86   1 0.39787-0.14813 0.72830-0.95438 0.95030-0.32138
  -4   9 -11 71531.4 3184.99   9-0.86096 0.60970-0.61680 0.84256-0.67195 0.04194
  -4   9 -12 31365.4 2204.92   9-0.86090 0.59079-0.61672 0.79744-0.67206-0.04763
   4  -9  12 27841.1 1859.71   1 0.39301-0.12455 0.74649-0.92751 0.94380-0.22519
  -4   8   5 16300.0 1087.89   3-0.44289 0.45412 0.52032 0.32869-0.17218 0.92799
  -4   8   4 845.455 236.529   3-0.44327 0.43585 0.46410 0.34001-0.27142 0.93765
  -4   8   3 1673.50 322.150   3-0.43854 0.41246 0.39885 0.36037-0.37399 0.95063
   4  -8  -3 976.008 196.260   7-0.64336 0.66918-0.80449 0.04588 0.00085-0.57698
  -4   8   2 67210.1 1877.60   3-0.42764 0.38291 0.32353 0.39079-0.47911 0.96615
   4  -8  -2 65058.5 1594.36   7-0.70615 0.75061-0.77329 0.05954 0.00066-0.48731
   4  -8  -1 331.496 132.215   7-0.75137 0.81448-0.74465 0.07576 0.00050-0.39768
   4  -8   0 84.6791 93.0979   7-0.78439 0.86615-0.71962 0.09559 0.00038-0.30809
   4  -8   1 57561.5 1640.83   7-0.80680 0.90721-0.70020 0.12103 0.00029-0.21853
   4  -8   2 1080.72 235.336   7-0.82079 0.93985-0.68691 0.15260 0.00024-0.12899
  -4   8  -2 1389.78 153.397   9-0.28558 0.16624-0.05924 0.59363-0.86142 0.99007
  -4   8  -3 21782.6 1008.44   9-0.57189 0.43371-0.31343 0.80279-0.86924 0.90820
   4  -8   3 18097.5 983.438   7-0.82714 0.96486-0.68053 0.19108 0.00021-0.03949
  -4   8  -4 83707.2 1899.45   9-0.72591 0.56889-0.46413 0.90845-0.81217 0.76144
   4  -8   4 81333.7 2153.64   7-0.82671 0.98307-0.68097 0.23638 0.00021 0.04998
  -4   8  -5 212174. 3361.99   9-0.80541 0.62954-0.54975 0.94903-0.74828 0.60785
   4  -8   5 194548. 3451.47   7-0.81950 0.99451-0.68817 0.28844 0.00024 0.13943
  -4   8  -6 958.192 286.458   9-0.84696 0.65225-0.59896 0.95320-0.69534 0.46522
   4  -8   6 1017.83 266.850   7-0.80444 0.99810-0.70235 0.34748 0.00030 0.22884
  -4   8  -7 3304.81 564.894   9-0.86888 0.65533-0.62734 0.93654-0.65681 0.33700
   4  -8   7 2584.70 448.174   1 0.41343-0.20090 0.65324-0.96283 0.96796-0.64918
   4  -8   7 2847.93 450.872   7-0.78113 0.99344-0.72227 0.41226 0.00039 0.31822
  -4   8  -8 91016.5 2957.86   9-0.88082 0.64842-0.64402 0.90819-0.63042 0.22092
   4  -8   8 85864.1 2416.24   7-0.74685 0.97781-0.74779 0.48264 0.00052 0.40757
   4  -8   8 90962.3 2793.79   1 0.40283-0.17158 0.70764-0.97216 0.95654-0.54807
  -4   8  -9 18068.6 1391.11   9-0.88652 0.63528-0.65246 0.87159-0.61575 0.11656
   4  -8   9 18329.6 1146.03   7-0.70124 0.95085-0.77606 0.55577 0.00067 0.49689
   4  -8   9 18616.3 1346.50   1 0.39273-0.14277 0.74748-0.96694 0.94342-0.44526
  -4   8 -10 11529.4 1124.25   9-0.88853 0.61845-0.65553 0.82962-0.61017 0.02129
   4  -8  10 10892.8 887.577   7-0.63702 0.90527-0.80717 0.63175 0.00087 0.58617
   4  -8  10 10824.9 1117.97   1 0.38416-0.11548 0.77555-0.94994 0.93120-0.34335
  -4   8 -11 15961.8 1413.29   9-0.88799 0.59906-0.65469 0.78374-0.61170-0.06686
   4  -8  11 15878.9 1443.17   1 0.37767-0.09027 0.79422-0.92355 0.92146-0.24392
  -4   8 -12 68.5254 252.291   9-0.88530 0.57752-0.65061 0.73462-0.61905-0.14921
   4  -8  12 391.660 320.236   1 0.37327-0.06715 0.80585-0.89011 0.91465-0.14742
  -4   7   6 16532.9 1082.53   3-0.44021 0.43249 0.55344 0.24379-0.10769 0.90465
  -4   7   5 3071.55 457.735   3-0.44354 0.41717 0.50213 0.25020-0.20557 0.91293
  -4   7   4 980.131 253.428   3-0.44225 0.39723 0.44247 0.26497-0.30678 0.92456
  -4   7   3 11523.5 749.638   3-0.43521 0.37154 0.37165 0.29089-0.41345 0.94164
   4  -7  -3 11284.8 601.015   7-0.62973 0.69309-0.81016 0.14812 0.00089-0.52860
   4  -7  -2 212772. 2666.47   7-0.69241 0.77442-0.78089 0.16371 0.00070-0.43894
   4  -7  -1 1797.44 249.968   7-0.73733 0.83799-0.75418 0.18186 0.00055-0.34931
   4  -7   0-94.1510 120.782   7-0.76911 0.88841-0.73169 0.20423 0.00044-0.25973
   4  -7   1 34706.3 1155.35   7-0.79004 0.92800-0.71492 0.23232 0.00036-0.17017
  -4   7  -2 94142.5 1453.54   9-0.54144 0.38444-0.28510 0.72279-0.87411 0.95419
   4  -7   2 91012.6 1914.51   7-0.80146 0.95807-0.70503 0.26729 0.00031-0.08065
   4  -7   3 20426.6 921.179   7-0.80467 0.97993-0.70214 0.30926 0.00030 0.00883
  -4   7  -3 22725.5 927.461   9-0.75568 0.57983-0.49527 0.88792-0.79227 0.78267
  -4   7  -4 42705.8 1511.34   9-0.84347 0.64878-0.59464 0.94225-0.70062 0.60133
   4  -7   4 38701.1 1303.69   7-0.79979 0.99370-0.70651 0.35849 0.00032 0.09829
  -4   7  -5 21539.3 1197.39   9-0.88084 0.66730-0.64405 0.94662-0.63038 0.44139
   4  -7   5 19432.8 950.214   7-0.78666 0.99922-0.71775 0.41459 0.00037 0.18771
  -4   7  -6 601.513 242.173   9-0.89692 0.66455-0.66906 0.92660-0.58370 0.30503
   4  -7   6 241.736 183.913   1 0.40678-0.17531 0.68925-0.94715 0.96117-0.68346
   4  -7   6 103.153 111.200   7-0.76388 0.99509-0.73562 0.47732 0.00046 0.27710
  -4   7  -7 8404.35 747.183   9-0.90391 0.65268-0.68165 0.89415-0.55582 0.18745
   4  -7   7 7727.88 606.555   7-0.73003 0.97988-0.75890 0.54546 0.00058 0.36646
   4  -7   7 8786.00 858.221   1 0.39232-0.14213 0.74894-0.96176 0.94285-0.57545
  -4   7  -8 174376. 3511.86   9-0.90677 0.63671-0.68744 0.85489-0.54170 0.08364
   4  -7   8 172666. 2919.19   7-0.68321 0.95171-0.78573 0.61715 0.00073 0.45578
  -4   7  -9 32666.8 1616.87   9-0.90744 0.61853-0.68886 0.81128-0.53808-0.00967
   4  -7   9 35997.8 2082.36   1 0.36762-0.08000 0.81966-0.94236 0.90572-0.35894
   4  -7   9 32477.3 1273.63   7-0.61522 0.90237-0.81581 0.69209 0.00093 0.54505
  -4   7 -10 152.388 171.993   9-0.90664 0.59888-0.68714 0.76453-0.54243-0.09501
   4  -7  10-212.260 262.389   1 0.35901-0.05267 0.83871-0.91634 0.89171-0.25525
  -4   7 -11 994.475 344.893   9-0.90453 0.57793-0.68288 0.71522-0.55291-0.17422
   4  -7  11 976.366 426.172   1 0.35343-0.02836 0.84991-0.88248 0.88242-0.15626
  -4   7 -12 55674.5 2558.91   9-0.90104 0.55560-0.67628 0.66358-0.56816-0.24866
   4  -7  12 59370.9 3106.12   1 0.35051-0.00673 0.85545-0.84295 0.87751-0.06166
  -4   6   7 497.823 230.138   3-0.43512 0.40846 0.58683 0.15861-0.03685 0.87495
  -4   6   6 1740.95 357.801   3-0.44141 0.39610 0.54159 0.15896-0.13135 0.87986
  -4   6   5 46730.9 1583.69   3-0.44368 0.37972 0.48787 0.16779-0.23085 0.88977
   4  -6  -4 5907.82 394.347   7-0.51066 0.59292-0.84614 0.23581 0.00121-0.56997
  -4   6   4 6308.99 547.889   3-0.44098 0.35836 0.42451 0.18625-0.33508 0.90441
  -4   6   3 10006.0 644.862   3-0.43182 0.33056 0.34847 0.21740-0.44572 0.92546
   4  -6  -3 9784.04 515.491   7-0.59819 0.69909-0.82195 0.25648 0.00098-0.48027
   4  -6  -2 56844.2 1266.12   7-0.66147 0.78102-0.79638 0.27578 0.00080-0.39061
   4  -6  -1 53.8554 94.9311   7-0.70733 0.84553-0.77261 0.29686 0.00065-0.30100
   4  -6   0 26323.0 883.533   7-0.73823 0.89508-0.75359 0.32270 0.00055-0.21142
  -4   6  -1 275013. 1430.16   9-0.39923 0.22340-0.15719 0.54322-0.87745 0.99867
   4  -6   1 291288. 2987.89   7-0.75737 0.93287-0.74039 0.35436 0.00048-0.12188
  -4   6  -2 216284. 2565.03   9-0.78498 0.59031-0.52693 0.86792-0.76829 0.79982
   4  -6   2 217883. 2648.57   7-0.76593 0.96008-0.73409 0.39293 0.00045-0.03237
  -4   6  -3 5988.36 530.720   9-0.88074 0.66722-0.64390 0.93985-0.63062 0.57245
  -4   6  -3 5715.21 403.042   8 0.21446-0.42795 0.79679-0.50034 0.91325-0.97084
   4  -6   3 5245.43 412.927   7-0.76456 0.97736-0.73512 0.43881 0.00045 0.05710
  -4   6  -3 5436.67 299.068   4-0.30979 0.09630 0.42245-0.12605 0.85025-0.90776
  -4   6  -4 52.8942 82.7467   9-0.90690 0.67454-0.68770 0.93860-0.54104 0.39318
   4  -6   4-36.5670 237.853   1 0.41727-0.18557 0.62820-0.87946 0.97110-0.82415
  -4   6  -4 101.923 59.6411   4 0.07159-0.30371 0.81880-0.56736 0.84638-0.99349
   4  -6   4-52.2418 119.403   7-0.75278 0.98423-0.74366 0.49221 0.00050 0.14653
   4  -6   5 188131. 2571.81   7-0.73113 0.98123-0.75820 0.55161 0.00057 0.23593
   4  -6   5 196844. 3650.20   1 0.39936-0.14894 0.72232-0.92852 0.95223-0.71559
   4  -6   6 587.995 249.755   1 0.37996-0.11082 0.78788-0.94901 0.92493-0.59860
   4  -6   6 454.452 95.6763   8 0.62075-0.35125 0.83697-0.99846 0.80806-0.48150
   4  -6   6 474.722 149.227   7-0.69742 0.96616-0.77818 0.61645 0.00068 0.32529
   4  -6   7 6422.89 870.105   1 0.36209-0.07424 0.83215-0.94822 0.89677-0.48076
   4  -6   7 5095.54 435.168   7-0.64728 0.93467-0.80279 0.68593 0.00084 0.41461
   4  -6   8 55613.3 1452.59   7-0.57744 0.88348-0.82876 0.75676 0.00104 0.50389
  -4   6  -8 61275.6 1893.35   6 0.08978-0.39617 0.94392-0.87255 0.35327-0.85912
   4  -6   8 58278.0 2518.47   1 0.34770-0.04112 0.86059-0.93160 0.87272-0.36702
   4  -6   9-228.061 364.625   1 0.33717-0.01187 0.87829-0.90423 0.85454-0.25915
   4  -6   9 577.072 168.515   7-0.48267 0.80736-0.85155 0.82440 0.00128 0.59313
  -4   6  -9 144.797 224.080   6-0.09166-0.23345 0.86836-0.84190 0.28402-0.87945
   4  -6  10 15024.4 1318.84   1 0.33035 0.01366 0.88855-0.86943 0.84256-0.15748
   4  -6  11 11086.6 1228.09   5 0.25522 0.10715 0.87134-0.80862 0.85241-0.07800
   4  -6  11 11202.4 1197.37   1 0.32691 0.03582 0.89342-0.82923 0.83644-0.06167
   4  -6  12 71877.5 3241.40   5 0.25484 0.12619 0.87287-0.76529 0.85059 0.01336
   4  -6  12 71891.5 3129.42   1 0.32640 0.05505 0.89412-0.78486 0.83553 0.02893
  -4   5   8 5046.70 612.464   3-0.42711 0.38151 0.61959 0.07408 0.04001 0.83923
  -4   5   7 1679.71 327.531   3-0.43623 0.37198 0.58087 0.06790-0.05000 0.83966
  -4   5   6 38499.3 1426.84   3-0.44199 0.35908 0.53459 0.06928-0.14500 0.84507
  -4   5   5 177274. 2876.92   3-0.44361 0.34205 0.47869 0.08029-0.24675 0.85723
  -4   5   4 166.362 87.0132   3-0.43987 0.31966 0.41197 0.10212-0.35431 0.87520
   4  -5  -4 433.605 110.422   7-0.45227 0.57206-0.85627 0.34251 0.00135-0.52170
  -4   5   3-118.534 131.263   3-0.42886 0.29000 0.33050 0.13869-0.46990 0.90120
   4  -5  -3-34.7094 80.5239   7-0.54150 0.67995-0.83893 0.37004 0.00113-0.43200
   4  -5  -2 73242.1 1318.71   7-0.60764 0.76473-0.81860 0.39457 0.00095-0.34235
   4  -5  -1 54417.7 1158.77   7-0.65402 0.82976-0.79980 0.42063 0.00082-0.25274
   4  -5   0 35946.6 950.167   7-0.68465 0.87904-0.78498 0.45067 0.00072-0.16318
  -4   5  -1 85599.4 1366.69   9-0.81435 0.60085-0.55999 0.84930-0.73846 0.81111
   4  -5   1 88262.9 1508.91   7-0.70118 0.91422-0.77609 0.48664 0.00067-0.07365
   4  -5   2 17966.3 694.010   7-0.70523 0.93692-0.77381 0.52922 0.00066 0.01584
  -4   5  -2 20101.1 484.732   4-0.54237 0.30998 0.04687 0.19783 0.70020-0.71657
   4  -5   3 13143.3 1017.94   1 0.41551-0.16486 0.64016-0.83974 0.96975-0.86388
   4  -5   3 13254.8 601.134   7-0.69719 0.94753-0.77830 0.57856 0.00068 0.10529
  -4   5  -3 14106.3 607.058   8-0.02391-0.22714 0.70776-0.50800 0.89324-0.99935
  -4   5  -3 12321.3 347.159   4-0.20610-0.04491 0.55208-0.35233 0.87410-0.98008
   4  -5   4 3067.44 281.705   8 0.62794-0.35822 0.83598-0.99075 0.80407-0.60831
   4  -5   4 3298.29 316.534   7-0.67614 0.94513-0.78931 0.63444 0.00075 0.19470
   4  -5   4 3307.14 480.256   1 0.39143-0.12206 0.75204-0.90655 0.94161-0.74605
   4  -5   5 444777. 3810.80   8 0.38861-0.10022 0.83386-0.94364 0.89294-0.60752
   4  -5   5 441086. 6152.84   1 0.36526-0.07717 0.82512-0.93456 0.90191-0.61666
   4  -5   5 428337. 3514.63   7-0.64022 0.92786-0.80583 0.69581 0.00086 0.28406
   4  -5   6 49417.2 1283.99   8 0.15806 0.14901 0.77953-0.84433 0.91328-0.53821
   4  -5   6 45955.5 1155.77   7-0.58649 0.89278-0.82588 0.76072 0.00101 0.37339
   4  -5   6 46416.1 1989.85   1 0.34209-0.03528 0.87032-0.93469 0.86309-0.48815
  -4   5  -7 199.350 130.116   6 0.06306-0.38839 0.93475-0.91509 0.34376-0.80848
   4  -5   7 91.5715 202.912   5 0.25547 0.06985 0.87032-0.89043 0.85362-0.38901
   4  -5   7 349.774 145.148   8-0.01281 0.33854 0.71283-0.73264 0.89533-0.43060
   4  -5   7 256.151 112.396   7-0.51388 0.83882-0.84545 0.82515 0.00120 0.46267
   4  -5   8 15156.8 819.151   8-0.12291 0.46731 0.65857-0.63339 0.86968-0.31530
   4  -5   8 15284.4 658.958   7-0.41606 0.75964-0.86043 0.88500 0.00143 0.55192
  -4   5  -8 15148.3 898.252   6-0.10797-0.23608 0.86004-0.88529 0.27726-0.83156
   4  -5   9 98264.3 2974.83   5 0.24633 0.11630 0.90213-0.83253 0.81044-0.16674
  -4   5  -9 110450. 2688.27   6-0.28167-0.08109 0.75519-0.82536 0.19955-0.84342
   4  -5  10 11468.5 1065.84   5 0.24451 0.13678 0.90729-0.79284 0.80210-0.06886
   4  -5  11 1908.11 479.969   5 0.24417 0.15578 0.90824-0.74893 0.80052 0.02227
   4  -5  12 7678.39 1011.94   5 0.24507 0.17353 0.90573-0.70157 0.80467 0.10767
  -4   4   9 4124.41 518.198   5 0.10435-0.16872 0.92498-0.28377 0.23446 0.68525
  -4   4   9 4885.21 630.631   3-0.41587 0.35133 0.65014-0.00825 0.12089 0.79950
  -4   4   8 23049.1 1088.51   5 0.08401-0.16704 0.89807-0.30172 0.15800 0.67216
  -4   4   8 23246.9 1218.64   3-0.42747 0.34427 0.61839-0.02140 0.03704 0.79376
  -4   4   7 8533.16 683.360   3-0.43642 0.33457 0.57978-0.02769-0.05237 0.79358
  -4   4   6 18949.2 939.701   3-0.44209 0.32159 0.53318-0.02598-0.14773 0.79935
   4  -4  -5 33069.3 781.258   7-0.23602 0.37471-0.86014 0.39810 0.00179-0.56319
  -4   4   5 34600.4 1187.76   3-0.44357 0.30442 0.47605-0.01375-0.25126 0.81329
   4  -4  -4 1584.01 136.176   9-0.71075 0.86770-0.44859 0.03079-0.82089 0.34834
   4  -4  -4 1676.90 179.705   7-0.36090 0.51824-0.86390 0.44672 0.00155-0.47348
  -4   4   4 1670.98 240.487   3-0.43934 0.28153 0.40650 0.01091-0.36257 0.83501
  -4   4   3 7293.80 465.270   3-0.42695 0.25050 0.31974 0.05278-0.48408 0.86693
   4  -4  -3 6296.45 349.910   7-0.45349 0.62947-0.85610 0.48378 0.00134-0.38380
   4  -4  -2 367532. 2733.61   7-0.52031 0.71494-0.84403 0.51656 0.00118-0.29416
   4  -4  -1 134368. 1677.87   7-0.56667 0.77995-0.83202 0.54942 0.00106-0.20457
   4  -4   0 2200.58 219.330   7-0.59575 0.82768-0.82279 0.58504 0.00099-0.11502
   4  -4   1 444.896 114.666   7-0.60789 0.85848-0.81851 0.62563 0.00095-0.02551
   4  -4   2 271760. 2992.11   8 0.70003-0.43008 0.82125-0.96930 0.75812-0.69314
   4  -4   2 278083. 2488.13   7-0.60461 0.87384-0.81969 0.67167 0.00096 0.06396
  -4   4  -2 271510. 1313.54   4-0.60687 0.33696-0.09187 0.23992 0.61920-0.68406
   4  -4   3 9231.80 606.292   8 0.49673-0.20811 0.84295-0.94602 0.86296-0.70833
   4  -4   3 9603.11 464.175   7-0.58487 0.87276-0.82640 0.72324 0.00102 0.15338
   4  -4   3 9387.41 792.889   1 0.38327-0.09496 0.77824-0.88106 0.92988-0.77539
   4  -4   4 2821.97 259.737   7-0.54894 0.85547-0.83699 0.77869 0.00111 0.24276
   4  -4   4 3024.43 357.456   8 0.26221 0.04508 0.80945-0.86753 0.91081-0.66653
   4  -4   5 87496.4 2403.97   5 0.25443 0.07115 0.87453-0.88777 0.84857-0.51467
   4  -4   5 91703.6 1970.30   8 0.05256 0.27340 0.74087-0.75396 0.90534-0.57141
   4  -4   5 87710.0 1441.19   7-0.49401 0.81919-0.84948 0.83604 0.00125 0.33209
   4  -4   6 107.668 168.382   5 0.24439 0.09984 0.90762-0.87600 0.80155-0.37810
   4  -4   6 98.4164 110.355   8-0.10097 0.44559 0.67009-0.63820 0.87568-0.45209
   4  -4   6 246.551 91.5876   7-0.41904 0.76288-0.86015 0.89156 0.00142 0.42139
   4  -4   7 31427.6 1404.48   5 0.23711 0.12578 0.92534-0.84886 0.76870-0.25570
   4  -4   7 33786.2 1318.28   8-0.20177 0.56507 0.61418-0.53730 0.84442-0.33117
   4  -4   7 31451.8 872.253   7-0.31511 0.67759-0.86432 0.94060 0.00164 0.51065
  -4   4  -7 32589.7 1174.82   6-0.14293-0.22005 0.84134-0.91831 0.26247-0.77564
   4  -4   8 60256.8 2035.06   5 0.23283 0.14872 0.93394-0.81261 0.74974-0.14720
   4  -4   8 63192.6 1226.01   7-0.17392 0.55505-0.85276 0.97390 0.00189 0.59987
  -4   4  -8 65534.9 1849.62   6-0.30050-0.08121 0.74196-0.86384 0.19047-0.79322
   4  -4   9 119186. 2998.95   5 0.23090 0.16931 0.93744-0.77126 0.74127-0.04919
   4  -4  10 496.186 233.815   5 0.23083 0.18804 0.93757-0.72653 0.74095 0.04068
   4  -4  11 1315.94 375.369   5 0.23220 0.20532 0.93511-0.67921 0.74697 0.12420
  -4   3  10 580.556 200.447   5 0.13232-0.21560 0.95362-0.36415 0.34126 0.61961
  -4   3   9 45755.5 1783.56   3-0.41485 0.31271 0.65241-0.10720 0.12737 0.74458
  -4   3   9 43274.8 1545.04   5 0.11489-0.21683 0.93697-0.39235 0.27447 0.59686
  -4   3   8 75792.9 1869.05   5 0.09654-0.21714 0.91521-0.41545 0.20497 0.57681
  -4   3   8 77446.6 2091.77   3-0.42642 0.30563 0.62185-0.12153 0.04565 0.73671
  -4   3   7 2340.61 343.782   3-0.43558 0.29614 0.58443-0.12901-0.04218 0.73495
   4  -3  -6 1299.32 354.904   9-0.80808 0.96501-0.55279 0.14162-0.74542 0.14205
  -4   3   6 864.824 198.980   3-0.44166 0.28356 0.53870-0.12817-0.13702 0.74020
   4  -3  -5 75715.3 1153.49   7-0.10830 0.28453-0.84121 0.47574 0.00200-0.51499
  -4   3   5 80689.2 1681.03   3-0.44365 0.26690 0.48184-0.11621-0.24133 0.75491
   4  -3  -4 3322.88 240.529   7-0.23301 0.42789-0.85987 0.53925 0.00179-0.42530
  -4   3   4 3608.60 328.904   3-0.43976 0.24436 0.41083-0.09009-0.35604 0.78004
  -4   3   3 16400.5 643.056   3-0.42685 0.21280 0.31918-0.04333-0.48481 0.81922
   4  -3  -3 14905.3 510.351   7-0.32526 0.53879-0.86441 0.58866 0.00162-0.33565
   4  -3  -3 15716.9 306.335   9-0.42736 0.64082-0.18198-0.09407-0.87904 0.54475
   4  -3  -2 186814. 1796.09   7-0.39217 0.62434-0.86235 0.63145 0.00148-0.24604
  -4   3   1 6695.91 303.354   9-0.80540 0.55426-0.54975 0.73573-0.74828 0.90319
   4  -3  -1 6716.57 345.071   7-0.43590 0.68673-0.85834 0.67231 0.00138-0.15647
   4  -3   0 36666.2 816.554   7-0.45921 0.72869-0.85529 0.71412 0.00133-0.06694
   4  -3   1 41494.8 1394.82   8 0.62902-0.34017 0.83582-0.93217 0.80347-0.77963
   4  -3   1 44018.1 903.495   7-0.46375 0.75187-0.85462 0.75831 0.00132 0.02254
   4  -3   2 594635. 6161.57   1 0.37558-0.06832 0.79985-0.85097 0.91824-0.80482
   4  -3   2 587125. 3303.24   7-0.44991 0.75668-0.85659 0.80514 0.00135 0.11198
   4  -3   3 6455.76 589.643   8 0.19430 0.13188 0.79090-0.79727 0.91361-0.71047
   4  -3   3 5760.85 562.388   1 0.32635-0.00037 0.89419-0.90025 0.83544-0.63233
   4  -3   3 6819.55 359.814   7-0.41729 0.74272-0.86031 0.85372 0.00142 0.20139
   4  -3   4 5327.35 492.110   5 0.24265 0.10184 0.91226-0.87377 0.79360-0.50086
   4  -3   4 5391.47 551.137   8-0.00384 0.34869 0.71686-0.67825 0.89693-0.60413
   4  -3   4 5009.39 315.013   7-0.36175 0.70583-0.86387 0.90214 0.00154 0.29074
  -4   3  -4 5508.28 403.650   6 0.09109-0.43558 0.94436-0.98321 0.35373-0.64663
   4  -3   5 53520.0 1799.31   8-0.14829 0.51182 0.64479-0.56119 0.86219-0.47974
   4  -3   5 50151.4 1469.18   5 0.22895 0.13421 0.94077-0.85742 0.73273-0.35044
   4  -3   5 50637.6 1025.45   7-0.28522 0.64795-0.86345 0.94658 0.00170 0.38006
  -4   3  -5 50892.8 1281.22   6-0.05123-0.31198 0.88789-0.97166 0.30040-0.68287
   4  -3   6 92810.1 2072.86   5 0.22006 0.16175 0.95341-0.82521 0.69444-0.22261
   4  -3   6 94004.0 1402.65   7-0.17750 0.55887-0.85328 0.98127 0.00189 0.46935
  -4   3  -6 96042.7 1887.58   6-0.19632-0.18561 0.81049-0.93918 0.23906-0.71111
   4  -3   7 30651.4 1271.62   5 0.21535 0.18512 0.95868-0.78562 0.67441-0.11303
   4  -3   7 31544.2 814.962   7-0.03418 0.43420-0.82368 0.99653 0.00211 0.55860
  -4   3  -7 31262.5 1185.47   6-0.33557-0.06508 0.71628-0.88988 0.17319-0.73482
   4  -3   8 28212.6 1310.35   5 0.21369 0.20544 0.96033-0.74241 0.66739-0.01647
  -4   3  -8 31207.3 1373.09   6-0.46984 0.05048 0.60445-0.82297 0.10231-0.75351
   4  -3   9 7872.38 753.537   5 0.21432 0.22346 0.95971-0.69694 0.67006 0.07041
   4  -3  10 5323.26 660.417   5 0.21663 0.23981 0.95734-0.64972 0.67983 0.15018
   4  -3  11 2916.37 528.862   5 0.22017 0.25492 0.95328-0.60080 0.69491 0.22464
  -4   2  10 3535.03 469.737   5 0.14472-0.26558 0.96285-0.46997 0.38932 0.52317
  -4   2  10 4186.23 568.858   3-0.39850 0.27742 0.68138-0.18795 0.21797 0.69512
  -4   2   9 28659.3 1214.21   5 0.12980-0.26932 0.95147-0.50344 0.33155 0.49139
  -4   2   9 29794.1 1361.13   3-0.41167 0.27194 0.65903-0.21049 0.14670 0.67680
  -4   2   8 19436.6 1017.86   3-0.42354 0.26515 0.63064-0.22700 0.06806 0.66585
  -4   2   8 18736.1 893.109   5 0.11392-0.27210 0.93592-0.53275 0.27078 0.46262
   4  -2  -7 2192.79 401.670   9-0.80220 0.97796-0.54613 0.18662-0.75163 0.10713
  -4   2   7 1552.60 239.695   5 0.09722-0.27405 0.91609-0.55777 0.20754 0.43632
  -4   2   7 1501.47 258.365   3-0.43326 0.25622 0.59580-0.23705-0.01663 0.66095
   4  -2  -6 864.519 244.703   9-0.78169 0.97629-0.52332 0.20886-0.77124 0.21644
  -4   2   6 580.890 145.548   5 0.07877-0.27426 0.89037-0.57691 0.13844 0.41587
   4  -2  -5 304522. 3465.38   9-0.73600 0.94944-0.47458 0.20516-0.80587 0.34075
  -4   2   5 288230. 2982.19   3-0.44360 0.22926 0.49828-0.22932-0.21246 0.67760
   4  -2  -4 55284.4 1026.88   9-0.64077 0.87306-0.37908 0.15470-0.85137 0.47595
   4  -2  -4 55958.6 957.528   7-0.07001 0.30243-0.83274 0.60870 0.00206-0.37715
  -4   2   4 58024.1 1203.25   3-0.44127 0.20827 0.42823-0.20417-0.32929 0.70484
   4  -2  -3 1055.46 134.720   7-0.15775 0.40882-0.85026 0.67108 0.00192-0.28754
   4  -2  -3 1386.05 121.881   9-0.45098 0.70211-0.20298 0.02363-0.87957 0.59384
  -4   2   3 1020.24 143.489   3-0.42940 0.17775 0.33364-0.15447-0.46573 0.75169
  -4   2   2 3168.10 350.251   9-0.84319 0.57322-0.59429 0.72860-0.70104 0.89708
   4  -2  -2 2910.16 222.874   7-0.21835 0.48807-0.85840 0.72408 0.00182-0.19796
  -4   2   1 217620. 1489.49   9-0.51926 0.23045-0.26469 0.35396-0.87663 0.98298
   4  -2  -1 223994. 1919.31   7-0.25585 0.54422-0.86175 0.77229 0.00175-0.10842
  -4   2   1 220674. 2364.28   1 0.40267-0.69144 0.70831-0.61875 0.95636-0.84933
   4  -2   0 39614.1 1653.47   8 0.58969-0.28195 0.84037-0.88501 0.82419-0.84149
   4  -2   0 40385.2 827.119   7-0.27199 0.57901-0.86279 0.81819 0.00172-0.01891
   4  -2   1 24333.5 1513.06   8 0.38300-0.05659 0.83307-0.83272 0.89411-0.82176
  -4   2  -1 22156.6 528.605   5 0.18853-0.51462 0.97419-0.97471 0.56335-0.63584
   4  -2   1 23759.6 1295.68   1 0.36976-0.04355 0.81457-0.81400 0.90912-0.83677
   4  -2   1 21384.4 608.329   7-0.26587 0.59154-0.86243 0.86269 0.00173 0.07055
  -4   2  -1 24618.8 1015.29   4 0.01971-0.34605 0.77728-0.77756 0.86101-0.93322
   4  -2   2 164853. 2473.16   5 0.25216 0.09259 0.88312-0.83775 0.83772-0.67568
   4  -2   2 166003. 3734.29   8 0.16564 0.17944 0.78200-0.73666 0.91345-0.75145
  -4   2  -2 164227. 1509.77   5 0.12833-0.47308 0.95017-0.99554 0.32589-0.48793
   4  -2   2 167353. 1716.49   7-0.23684 0.58116-0.86022 0.90534 0.00178 0.15997
  -4   2  -2 167972. 1075.35   4-0.46312 0.11816 0.19176-0.23699 0.77058-0.93240
  -4   2  -2 167454. 2018.41   6 0.11374-0.45845 0.95157-0.99723 0.36160-0.52379
   4  -2   3 1557.62 219.657   5 0.22442 0.13899 0.94768-0.85745 0.71314-0.46156
   4  -2   3 1899.20 457.671   8-0.02355 0.38730 0.70792-0.61760 0.89331-0.64165
   4  -2   3 1556.73 172.579   7-0.18679 0.54975-0.85457 0.94456 0.00187 0.24936
  -4   2  -3 1513.32 200.952   6-0.01131-0.35212 0.90566-0.99623 0.31604-0.56781
   4  -2   3 1570.11 216.424   4 0.05871 0.30488 0.80885-0.71866 0.85041-0.59899
   4  -2   4 25172.6 883.335   5 0.20679 0.17528 0.96608-0.83100 0.63849-0.29736
   4  -2   4 26611.2 1588.38   8-0.16600 0.54842 0.63490-0.49959 0.85660-0.51529
  -4   2  -4 25594.4 870.515   6-0.13782-0.24433 0.84415-0.97964 0.26466-0.60600
   4  -2   4 27566.9 818.901   4-0.23825 0.62046 0.51383-0.37870 0.86891-0.52788
   4  -2   5 207738. 2127.04   4-0.39296 0.79380 0.30403-0.12394 0.81467-0.38403
   4  -2   5 208307. 2691.85   5 0.19707 0.20365 0.97157-0.79163 0.59828-0.16760
  -4   2  -5 211434. 2706.15   6-0.26262-0.13825 0.76819-0.94859 0.20860-0.63953
   4  -2   6 137000. 2363.52   5 0.19302 0.22636 0.97305-0.74826 0.58166-0.06145
  -4   2  -6 143184. 2424.64   6-0.38419-0.03540 0.67835-0.90367 0.14843-0.66893
  -4   2  -7 81.7405 98.7811   6-0.49955 0.06125 0.57651-0.84675 0.08550-0.69558
   4  -2   7 230.412 158.282   5 0.19253 0.24551 0.97320-0.70355 0.57967 0.03009
  -4   2  -8 2287.98 420.530   6-0.60742 0.15041 0.46341-0.77856 0.02037-0.72003
   4  -2   8 1920.37 343.621   5 0.19453 0.26217 0.97255-0.65805 0.58783 0.11148
   4  -2   9 51206.2 1846.42   5 0.19821 0.27714 0.97107-0.61171 0.60296 0.18588
   4  -2  10 1562.74 368.214   5 0.20316 0.29086 0.96847-0.56426 0.62337 0.25502
  -4   1  11 21890.9 1210.00   5 0.17177-0.31155 0.97428-0.53313 0.49590 0.45775
  -4   1  11 23438.2 1385.42   3-0.37788 0.23785 0.70530-0.26365 0.31017 0.64406
  -4   1  10 4450.98 504.772   5 0.16040-0.31883 0.97105-0.57475 0.45076 0.41334
  -4   1  10 4549.91 559.281   3-0.39275 0.23407 0.68916-0.29240 0.24562 0.61902
  -4   1   9 895.607 234.566   3-0.40608 0.22875 0.66941-0.31755 0.17852 0.59654
  -4   1   9 720.551 208.634   5 0.14881-0.32590 0.96538-0.61394 0.40527 0.36930
   4  -1  -8 39790.2 1650.35   9-0.78943 0.98400-0.53184 0.22401-0.76419 0.07857
  -4   1   8 39589.9 1249.55   5 0.13702-0.33277 0.95739-0.65080 0.35943 0.32559
  -4   1   8 40992.5 1421.51   3-0.41807 0.22209 0.64503-0.33806 0.10658 0.57889
  -4   1   7 8244.00 514.996   5 0.12510-0.33951 0.94722-0.68549 0.31350 0.28197
  -4   1   7 8589.62 581.707   3-0.42855 0.21392 0.61463-0.35256 0.02781 0.56807
   4  -1  -7 8598.06 756.383   9-0.77564 0.98906-0.51672 0.25392-0.77648 0.18055
   4  -1  -6 376.966 165.054   9-0.74609 0.97836-0.48515 0.26739-0.79912 0.29288
  -4   1   6 236.299 92.7625   3-0.43700 0.20371 0.57641-0.35924-0.05967 0.56596
  -4   1   6 355.035 102.455   5 0.11286-0.34593 0.93476-0.71789 0.26673 0.23920
   4  -1  -5 200703. 2765.62   9-0.69064 0.94175-0.42827 0.25555-0.83118 0.41463
  -4   1   5 196234. 1978.94   5 0.10084-0.35257 0.92068-0.74866 0.22120 0.19518
   4  -1  -4 1279.94 176.737   9-0.59106 0.86101-0.33147 0.20379-0.86528 0.53842
  -4   1   4 1112.61 132.949   5 0.08853-0.35892 0.90447-0.77730 0.17491 0.15193
  -4   1   4 1569.08 189.332   3-0.44322 0.17263 0.46288-0.33549-0.27346 0.60057
   4  -1  -3 36960.8 730.608   9-0.42558 0.71438-0.18041 0.09777-0.87897 0.64180
  -4   1   3 35244.0 767.237   3-0.43513 0.14589 0.37108-0.28859-0.41426 0.65178
   4  -1  -2 192081. 1496.41   9-0.19513 0.50277 0.01646-0.05406-0.83874 0.69126
   4  -1  -2 194241. 1814.87   7-0.01229 0.31955-0.81760 0.77985 0.00214-0.14986
   4  -1  -1 411853. 2630.24   7-0.03882 0.36473-0.82491 0.83202 0.00210-0.06035
   4  -1  -1 431781. 6827.21   8 0.57628-0.24964 0.84142-0.83435 0.83063-0.88907
  -4   1   0 1710.79 448.153   4 0.03401-0.37924 0.78909-0.84107 0.85741-0.88849
   4  -1   0 1380.14 495.513   8 0.37615-0.03084 0.83207-0.78002 0.89548-0.86427
   4  -1   0 1684.43 285.269   1 0.37089-0.02574 0.81181-0.75954 0.91091-0.87963
   4  -1   0 701.389 120.501   7-0.04280 0.38736-0.82596 0.87793 0.00210 0.02913
  -4   1   0 1024.78 152.985   6 0.07190-0.41683 0.93786-0.99031 0.34693-0.37842
   4  -1   1 12882.3 588.530   4 0.23475 0.12911 0.92392-0.82700 0.77134-0.65065
   4  -1   1 12882.4 490.237   5 0.23691 0.12676 0.92578-0.82867 0.76779-0.64691
   4  -1   1 13500.4 1160.60   8 0.16763 0.19634 0.78263-0.68559 0.91349-0.79262
   4  -1   1 12057.7 467.122   7-0.02431 0.38752-0.82099 0.91782 0.00212 0.11858
  -4   1  -1 13138.2 546.764   6-0.02867-0.33498 0.89812-0.99549 0.30930-0.43037
  -4   1  -1 13327.7 504.437   4-0.26486-0.09900 0.48087-0.57780 0.86315-0.98384
   4  -1   2 149642. 1615.55   5 0.19398 0.18835 0.97274-0.83078 0.58558-0.37516
   4  -1   2 143644. 3580.20   8-0.01760 0.40024 0.71065-0.56862 0.89444-0.68392
  -4   1  -2 145997. 1322.43   4-0.53743 0.15494 0.05661-0.19849 0.70539-0.91569
  -4   1  -2 145892. 1918.10   6-0.13290-0.24946 0.84682-0.98911 0.26675-0.47740
   4  -1   3 32971.7 842.839   5 0.17381 0.22718 0.97459-0.78778 0.50403-0.20406
   4  -1   3 32977.2 1740.79   8-0.16051 0.56182 0.63799-0.45098 0.85837-0.55819
  -4   1  -3 32883.9 975.635   6-0.23872-0.16236 0.78396-0.97116 0.21976-0.51999
   4  -1   3 33502.4 1063.99   4-0.18937 0.59048 0.57134-0.38451 0.87606-0.57615
   4  -1   4 58366.7 1250.77   5 0.16595 0.25370 0.97293-0.74126 0.47272-0.08321
  -4   1  -4 58274.5 1403.43   6-0.34205-0.07775 0.71138-0.94350 0.16994-0.55975
   4  -1   5 103537. 1842.66   5 0.16440 0.27390 0.97246-0.69594 0.46659 0.01246
  -4   1  -5 104150. 2045.10   6-0.44299 0.00447 0.62865-0.90568 0.11712-0.59650
   4  -1   6 13504.9 740.017   5 0.16636 0.29060 0.97305-0.65167 0.47438 0.09422
  -4   1  -6 13402.7 814.348   6-0.53922 0.08198 0.53716-0.85911 0.06233-0.63129
   4  -1   7 24191.1 1070.65   5 0.17065 0.30497 0.97407-0.60783 0.49141 0.16673
  -4   1  -7 22976.8 1203.34   6-0.62998 0.15402 0.43712-0.80398 0.00583-0.66436
  -4   1  -8 2621.87 488.787   6-0.71470 0.22002 0.32813-0.73991-0.05240-0.69571
   4  -1   8 2314.33 368.471   5 0.17651 0.31776 0.97488-0.56379 0.51487 0.23282
   4  -1   9 120857. 2808.35   5 0.18353 0.32940 0.97488-0.51893 0.54311 0.29413
   4  -1  10 5928.11 679.471   5 0.19091 0.34068 0.97365-0.47285 0.57307 0.35371
  -4   0  12 24237.9 1358.03   5 0.19642-0.35512 0.97184-0.58242 0.59560 0.39921
  -4   0  11 10608.3 834.867   5 0.18761-0.36496 0.97436-0.62980 0.55961 0.34565
  -4   0  11 9082.18 852.203   3-0.36922 0.19159 0.71260-0.36763 0.34413 0.56166
   4   0 -10 5089.26 623.549   9-0.77249 0.96705-0.51330 0.21209-0.77912-0.03732
  -4   0  10 4570.69 499.206   5 0.17919-0.37520 0.97500-0.67529 0.52560 0.29012
  -4   0  10 5148.08 579.791   3-0.38374 0.18746 0.69955-0.39947 0.28582 0.53038
   4   0  -9 8431.11 775.194   9-0.77182 0.98522-0.51258 0.25641-0.77967 0.05292
  -4   0   9 9561.24 724.432   3-0.39700 0.18208 0.68351-0.42832 0.22535 0.50126
  -4   0   9 8532.59 627.215   5 0.17142-0.38609 0.97422-0.71936 0.49449 0.23168
   4   0  -8 206784. 3728.84   9-0.76268 0.99492-0.50274 0.29161-0.78698 0.14992
  -4   0   8 215369. 3075.49   3-0.40869 0.17512 0.66475-0.45446 0.16398 0.47304
  -4   0   8 210825. 2823.62   5 0.16478-0.39810 0.97258-0.76258 0.46808 0.16855
   4   0  -7 11616.1 890.381   9-0.74140 0.99249-0.48022 0.31413-0.80231 0.25494
  -4   0   7 10829.3 582.767   5 0.15954-0.41153 0.97071-0.80557 0.44741 0.09968
  -4   0   7 11871.9 658.331   3-0.41967 0.16744 0.64108-0.47568 0.09576 0.45167
   4   0  -6 2677.76 446.763   9-0.70317 0.97310-0.44089 0.31984-0.82493 0.36725
  -4   0   6 2643.69 283.415   3-0.42942 0.15854 0.61148-0.49098 0.02017 0.43767
  -4   0   6 2461.28 159.494   6-0.01442-0.25585 0.90432-0.78391 0.31484 0.14269
  -4   0   6 2467.47 251.658   5 0.15684-0.42748 0.96955-0.84926 0.43676 0.02079
   4   0  -5 17297.6 858.390   9-0.63874 0.92752-0.37711 0.30110-0.85205 0.48406
  -4   0   5 16602.7 565.360   5 0.15824-0.44754 0.97017-0.89473 0.44226-0.07426
  -4   0   5 16294.2 621.798   3-0.43751 0.14798 0.57326-0.49765-0.06644 0.43469
  -4   0   5 16862.7 452.735   6 0.02683-0.31582 0.92123-0.84573 0.33048 0.03746
   4   0  -4 91256.0 1507.34   9-0.53739 0.84501-0.28136 0.25038-0.87463 0.59633
  -4   0   4 88913.1 1138.69   5 0.16841-0.47637 0.97358-0.94300 0.48253-0.20407
  -4   0   4 90270.1 1125.24   6 0.02449-0.33220 0.92031-0.88973 0.32961-0.05124
  -4   0   4 87897.3 1255.93   3-0.44281 0.13463 0.52182-0.49111-0.16935 0.44802
  -4   0   3 95766.2 994.541   5 0.20077-0.52739 0.96981-0.98409 0.61351-0.42460
  -4   0   3 95497.9 1219.64   6-0.00607-0.32037 0.90788-0.92222 0.31805-0.12926
   4   0  -3 94915.7 1343.43   9-0.38802 0.71448-0.14738 0.16144-0.87654 0.68794
  -4   0   3 97259.7 1141.31   3-0.44242 0.11559 0.44548-0.45966-0.30194 0.49101
  -4   0   2 74782.3 1822.92   4 0.17897-0.52447 0.89251-0.95123 0.80214-0.70250
  -4   0   2 77275.6 1161.56   6-0.05499-0.29016 0.88614-0.94539 0.29890-0.19969
   4   0  -2 76930.1 1092.90   9-0.19669 0.54199 0.01517 0.04393-0.83920 0.74028
   4   0  -1 180673. 4028.99   8 0.39207-0.02787 0.83433-0.73057 0.89220-0.90213
  -4   0   1 174007. 1853.33   6-0.11858-0.24528 0.85449-0.95866 0.27281-0.26318
  -4   0   1 179872. 3763.85   4 0.01939-0.38352 0.77701-0.88068 0.86108-0.85104
   4   0   0 11120.1 265.291   5 0.19114 0.19145 0.97359-0.82475 0.57399-0.49428
   4   0   0 10723.6 927.334   8 0.19167 0.19120 0.79011-0.64136 0.91363-0.83390
  -4   0   0 10931.0 494.047   6-0.19217-0.19042 0.81299-0.96208 0.24092-0.32086
  -4   0   0 10757.7 647.958   4-0.19183-0.19093 0.56853-0.71715 0.87580-0.95537
   4   0   1 20060.6 1240.75   8 0.00891 0.39263 0.72249-0.52876 0.89909-0.72970
   4   0   1 21129.7 482.007   5 0.13671 0.26454 0.95715-0.76346 0.35823-0.18897
  -4   0  -1 20991.2 656.059   4-0.40913 0.00775 0.27925-0.47282 0.80577-0.97494
  -4   0  -1 20285.2 715.665   6-0.26841-0.13290 0.76428-0.95828 0.20586-0.37538
   4   0   2 388319. 2509.32   5 0.12462 0.29529 0.94677-0.70822 0.31164-0.05283
  -4   0  -2 386161. 2589.12   4-0.57836 0.15835-0.02758-0.21094 0.65837-0.91715
   4   0   3 134634. 1710.26   5 0.12406 0.31451 0.94624-0.66283 0.30950 0.03885
  -4   0  -3 142050. 2196.03   6-0.42924-0.00950 0.64066-0.92450 0.12458-0.47326
  -4   0  -4 637.624 180.833   6-0.50907 0.05161 0.56729-0.89604 0.08002-0.51827
   4   0   4 620.533 140.836   5 0.12834 0.32889 0.95018-0.62192 0.32593 0.11197
  -4   0  -5 289.901 156.889   6-0.58592 0.10975 0.48755-0.86122 0.03391-0.56175
   4   0   5 235.475 130.970   5 0.13510 0.34078 0.95589-0.58278 0.35202 0.17542
   4   0   6 94883.0 1978.13   5 0.14312 0.35141 0.96179-0.54382 0.38311 0.23388
  -4   0  -6 97505.2 2397.99   6-0.66022 0.16533 0.40019-0.81877-0.01427-0.60314
  -4   0  -7 455.259 226.964   6-0.73080 0.21719 0.30526-0.76877-0.06423-0.64276
   4   0   7 624.827 176.294   5 0.15199 0.36121 0.96716-0.50434 0.41771 0.28882
  -4   0  -8 882.285 352.647   6-0.79597 0.26364 0.20356-0.71197-0.11530-0.68127
   4   0   8 594.962 193.023   5 0.16126 0.37060 0.97138-0.46370 0.45416 0.34191
   4   0   9 22947.5 1268.23   5 0.17075 0.37976 0.97409-0.42156 0.49184 0.39377
  -4  -1  12 551.337 235.466   5 0.21117-0.40744 0.96262-0.66979 0.65680 0.28963
   4   1 -11 20286.7 1285.40   9-0.74957 0.96295-0.48881 0.23927-0.79668-0.06089
  -4  -1  11 19794.5 1154.59   5 0.20551-0.42044 0.96697-0.71899 0.63315 0.22374
   4   1 -10 7559.30 764.204   9-0.75085 0.98308-0.49016 0.28566-0.79577 0.02789
  -4  -1  10 8198.58 679.368   5 0.20072-0.43431 0.96984-0.76672 0.61329 0.15405
  -4  -1  10 7976.87 702.752   3-0.36982 0.13595 0.71213-0.50873 0.34182 0.42593
   4   1  -9 4908.52 593.258   9-0.74463 0.99570-0.48361 0.32415-0.80012 0.12193
  -4  -1   9 4999.21 486.546   5 0.19736-0.44960 0.97145-0.81318 0.59944 0.07836
  -4  -1   9 6052.65 554.673   3-0.38233 0.12981 0.70099-0.54248 0.29177 0.38640
   4   1  -8 82119.0 2328.96   9-0.72902 0.99894-0.46734 0.35292-0.81027 0.22177
  -4  -1   8 86523.5 1845.93   5 0.19620-0.46711 0.97192-0.85851 0.59470-0.00645
  -4  -1   8 88470.2 1934.51   3-0.39356 0.12238 0.68813-0.57451 0.24186 0.34672
   4   1  -7 1030.38 275.830   9-0.70048 0.98923-0.43817 0.36878-0.82632 0.32751
  -4  -1   7 1474.24 222.472   5 0.19834-0.48790 0.97101-0.90245 0.60348-0.10477
  -4  -1   7 1406.66 228.021   3-0.40376 0.11393 0.67331-0.60459 0.19101 0.30797
  -4  -1   6 34227.3 983.835   5 0.20545-0.51367 0.96701-0.94331 0.63291-0.22375
  -4  -1   6 32638.1 950.212   3-0.41314 0.10466 0.65604-0.63222 0.13790 0.27150
  -4  -1   6 34006.4 584.886   6-0.42018 0.11224 0.64845-0.62467 0.12945 0.27962
   4   1  -5 208166. 2985.78   9-0.58164 0.90809-0.32259 0.34328-0.86731 0.54789
  -4  -1   5 205261. 2066.36   3-0.42203 0.09490 0.63489-0.65596 0.07919 0.24062
  -4  -1   5 208992. 1630.54   6-0.32770 0.00105 0.72215-0.74329 0.17711 0.14238
  -4  -1   5 208960. 2234.55   5 0.22045-0.54733 0.95294-0.97409 0.69611-0.37649
  -4  -1   4 239554. 3428.56   4 0.21377-0.55955 0.91269-0.97815 0.78358-0.55320
  -4  -1   4 238558. 2425.99   5 0.24742-0.59295 0.89888-0.96489 0.81547-0.58540
  -4  -1   4 237113. 1902.55   3-0.43005 0.08427 0.60912-0.67508 0.01451 0.21571
  -4  -1   4 241285. 1912.43   6-0.29648-0.04890 0.74482-0.81087 0.19242 0.03749
  -4  -1   3 89.8592 54.7118   6-0.29845-0.06564 0.74342-0.85439 0.19146-0.05113
  -4  -1   3 138.866 40.4419   3-0.43759 0.07315 0.57278-0.68364-0.06746 0.20809
   4   1  -3 106.551 60.2765   9-0.34036 0.70449-0.10604 0.21681-0.87099 0.73094
   4   1  -3 17.2019 131.190   8 0.60616-0.24173 0.83874-0.72826 0.81586-0.95657
   4   1  -2 10762.7 892.445   8 0.42531-0.04221 0.83826-0.68279 0.88440-0.93547
  -4  -1   2 10186.7 246.650   3-0.44341 0.06032 0.50721-0.66296-0.19637 0.24741
  -4  -1   2 10958.5 469.015   6-0.32162-0.06119 0.72666-0.88254 0.18012-0.12936
  -4  -1   2 10127.6 866.446   4-0.00617-0.37686 0.75514-0.91051 0.86670-0.81553
   4   1  -2 9773.24 439.612   9-0.17471 0.55768 0.03329 0.12252-0.83249 0.78214
   4   1  -1 159873. 3323.53   8 0.23337 0.16840 0.80202-0.60156 0.91255-0.87396
  -4  -1   1 149804. 1870.10   6-0.35957-0.04195 0.69790-0.89870 0.16109-0.19991
  -4  -1   1 156174. 3304.95   4-0.16689-0.23477 0.59654-0.79685 0.87792-0.91636
   4   1   0 3064.27 481.029   8 0.05368 0.36675 0.74133-0.49589 0.90548-0.77724
  -4  -1   0 2898.09 133.870   3-0.40936-0.01103 0.66352-0.90906 0.16022-0.28835
  -4  -1   0 3371.67 343.145   4-0.33805-0.08223 0.38378-0.62905 0.83996-0.96801
  -4  -1   0 3259.27 303.931   6-0.40758-0.01266 0.65910-0.90482 0.13615-0.26455
   4   1   1 18886.4 1165.75   8-0.09457 0.53368 0.67338-0.38296 0.87734-0.65944
  -4  -1  -1 18382.9 420.644   3-0.43228-0.00677 0.60016-0.89059-0.00660-0.21113
  -4  -1  -1 18473.6 677.246   4-0.49198 0.05307 0.14155-0.43177 0.74786-0.96552
  -4  -1  -1 19860.2 786.529   6-0.46115 0.02219 0.61239-0.90302 0.10714-0.32511
  -4  -1  -2 187653. 2093.61   4-0.60814 0.15060-0.09486-0.24030 0.61731-0.92457
  -4  -1  -2 193086. 2595.25   6-0.51906 0.06138 0.55746-0.89301 0.07421-0.38176
   4   1   3 6550.53 394.107   5 0.08492 0.39122 0.89937-0.51938 0.16139 0.23534
  -4  -1  -3 6195.13 509.645   6-0.57777 0.10137 0.49649-0.87695 0.03897-0.43610
   4   1   4 33073.1 986.219   5 0.09840 0.39639 0.91761-0.49277 0.21200 0.27428
  -4  -1  -4 32069.7 1247.59   6-0.63761 0.14249 0.42799-0.85337 0.00082-0.48753
   4   1   5 19941.4 852.404   5 0.11134 0.40211 0.93309-0.46339 0.26097 0.31485
  -4  -1  -5 20076.0 1086.37   6-0.69667 0.18283 0.35284-0.82314-0.03948-0.53681
   4   1   6 147096. 2557.91   5 0.12412 0.40800 0.94629-0.43174 0.30973 0.35564
  -4  -1  -6 151305. 3325.94   6-0.75365 0.22110 0.27139-0.78661-0.08151-0.58436
   4   1   7 2192.11 349.090   5 0.13669 0.41408 0.95713-0.39772 0.35814 0.39677
  -4  -1  -7 3192.77 578.479   6-0.80723 0.25596 0.18419-0.74432-0.12475-0.63069
   4   1   8 3608.58 481.106   5 0.14891 0.42052 0.96544-0.36117 0.40565 0.43881
  -4  -1  -8 3820.73 765.868   6-0.85759 0.28761 0.08873-0.69378-0.17015-0.67487
   4   1   9 9234.56 826.385   5 0.16093 0.42715 0.97126-0.32214 0.45288 0.48111
   4   2 -12 14690.4 1114.70   9-0.72413 0.95633-0.46229 0.26442-0.81324-0.08546
  -4  -2  12 14452.5 1097.88   5 0.22693-0.46078 0.94398-0.74774 0.72396 0.17408
   4   2 -11 78207.1 2492.54   9-0.72722 0.97827-0.46548 0.31265-0.81138 0.00237
  -4  -2  11 84897.0 2453.29   5 0.22402-0.47652 0.94826-0.79687 0.71139 0.09711
   4   2 -10 153.601 143.466   9-0.72344 0.99334-0.46158 0.35379-0.81365 0.09433
  -4  -2  10 328.639 179.206   5 0.22281-0.49398 0.94990-0.84336 0.70622 0.01274
   4   2  -9 772.283 227.001   9-0.71149 1.00023-0.44935 0.38659-0.82048 0.19085
  -4  -2   9 1029.30 209.590   3-0.35998 0.06986 0.71903-0.65719 0.37794 0.25178
  -4  -2   9 1197.91 250.973   5 0.22362-0.51344 0.94880-0.88712 0.70969-0.08028
   4   2  -8 11999.8 897.209   9-0.68923 0.99681-0.42685 0.40914-0.83185 0.29191
  -4  -2   8 11753.0 737.583   5 0.22749-0.53596 0.94312-0.92629 0.72638-0.18651
  -4  -2   8 13163.1 749.584   3-0.36881 0.06004 0.71291-0.69597 0.34566 0.19447
   4   2  -7 23628.8 1382.22   9-0.65317 0.97959-0.39116 0.41849-0.84699 0.39674
  -4  -2   7 23374.5 1223.78   4 0.24492-0.57234 0.92911-0.95636 0.76511-0.31439
  -4  -2   7 22299.9 972.177   5 0.23504-0.56218 0.92965-0.95768 0.75950-0.30917
  -4  -2   7 21605.7 852.557   3-0.37591 0.04849 0.70708-0.73503 0.31811 0.13244
  -4  -2   6 41565.7 1592.12   4 0.20460-0.55065 0.90756-0.97976 0.78868-0.42757
  -4  -2   6 41990.0 1323.40   5 0.24755-0.59335 0.89846-0.97135 0.81611-0.45533
  -4  -2   6 41342.1 1041.34   3-0.38090 0.03482 0.70242-0.77527 0.29779 0.06317
  -4  -2   6 42521.4 1234.06   1 0.34732-0.69315 0.86128-0.93342 0.87207-0.51107
  -4  -2   6 42466.7 755.649   6-0.66911 0.32352 0.38894-0.46180-0.02031 0.38093
   4   2  -5 137178. 2495.05   9-0.52252 0.88663-0.26768 0.38508-0.87631 0.60545
  -4  -2   5 141040. 1674.49   3-0.38216 0.01743 0.70117-0.81891 0.29250-0.02114
  -4  -2   5 137615. 1710.52   1 0.40696-0.77152 0.68838-0.80559 0.96137-0.69005
  -4  -2   5 137912. 3060.25   4 0.14700-0.51168 0.87234-0.98949 0.81733-0.54582
  -4  -2   5 136941. 1525.65   6-0.57538 0.21108 0.49907-0.61684 0.04044 0.23060
   4   2  -4 53844.0 1338.17   9-0.41850 0.80145-0.17415 0.33659-0.87865 0.69748
   4   2  -4 53429.8 1744.32   8 0.64101-0.25769 0.83397-0.67178 0.79657-0.97842
   4   2  -4 58015.2 919.049   5 0.12112 0.26199 0.94339-0.78079 0.29824-0.47993
  -4  -2   4 56414.6 904.327   3-0.37540-0.00798 0.70753-0.87016 0.32014-0.13836
  -4  -2   4 56850.9 1046.91   6-0.53067 0.14764 0.54585-0.70854 0.06740 0.11406
  -4  -2   4 52872.5 2125.59   4 0.06674-0.45004 0.81508-0.97719 0.84793-0.66603
   4   2  -3 17722.1 1069.78   8 0.47183-0.06984 0.84192-0.63475 0.87119-0.96339
   4   2  -3 18349.2 556.029   5 0.18802 0.21375 0.97429-0.76684 0.56129-0.65344
  -4  -2   3 17619.0 623.551   6-0.51583 0.11408 0.56066-0.76826 0.07610 0.01579
  -4  -2   3 19461.0 1193.15   4-0.03841-0.36352 0.72627-0.93333 0.87230-0.78001
   4   2  -3 17300.7 683.634   9-0.28934 0.69114-0.06243 0.26991-0.86218 0.77070
  -4  -2   2 1251.67 333.995   4-0.16550-0.25505 0.59806-0.85007 0.87800-0.87532
   4   2  -2 1878.43 368.952   8 0.28797 0.13269 0.81553-0.56337 0.90854-0.91109
  -4  -2   2 1426.00 196.283   6-0.52127 0.10081 0.55526-0.80778 0.07292-0.07061
   4   2  -1 472303. 5591.65   8 0.11190 0.32743 0.76363-0.46648 0.91107-0.82396
  -4  -2   1 467585. 5064.88   4-0.30254-0.13664 0.43213-0.72908 0.85261-0.93953
  -4  -2   1 478442. 3711.38   6-0.54070 0.10152 0.53563-0.83307 0.06145-0.14872
  -4  -2   0 35868.8 1130.07   4-0.43549-0.02232 0.23751-0.57941 0.78969-0.96622
  -4  -2   0 36949.3 1104.84   6-0.57005 0.11215 0.50483-0.84718 0.04372-0.22057
  -4  -2  -1 2321.53 139.628   3-0.43002-0.04662 0.33732-0.72443-0.46080 0.19463
   4   2   1 2504.83 432.438   8-0.15781 0.63448 0.63950-0.25239 0.85922-0.59280
  -4  -2  -1 2287.37 271.134   4-0.54736 0.07093 0.03693-0.42378 0.69483-0.96096
  -4  -2  -1 2825.38 333.896   6-0.60658 0.12996 0.46437-0.85164 0.02091-0.28734
  -4  -2  -2 1512.12 272.436   6-0.64737 0.15203 0.41613-0.84831-0.00564-0.35036
  -4  -2  -2 2461.23 280.282   4-0.63257 0.13751-0.15511-0.27670 0.57787-0.93361
  -4  -2  -3 85066.6 2084.43   6-0.69094 0.17688 0.36050-0.83760-0.03544-0.41015
  -4  -2  -4 13575.4 902.224   6-0.73587 0.20310 0.29790-0.81992-0.06801-0.46715
   4   2   5 7947.48 568.605   5 0.09406 0.45697 0.91196-0.34568 0.19565 0.42856
  -4  -2  -5 8406.64 798.331   6-0.78024 0.22875 0.22963-0.79656-0.10244-0.52230
   4   2   6 36091.1 1322.75   5 0.11007 0.45961 0.93166-0.32052 0.25614 0.45761
  -4  -2  -6 35161.2 1806.04   6-0.82376 0.25356 0.15457-0.76641-0.13905-0.57526
  -4  -2  -7 2290.03 571.229   6-0.86526 0.27634 0.07262-0.72939-0.17761-0.62628
   4   2   7 1605.16 307.661   5 0.12517 0.46318 0.94729-0.29129 0.31377 0.48953
   4   2   8 10239.7 834.652   5 0.13970 0.46730 0.95939-0.25854 0.36983 0.52301
   4   3 -13 5001.18 657.884   9-0.69568 0.94671-0.43333 0.28713-0.82873-0.11110
   4   3 -12 9689.30 886.331   9-0.70056 0.97044-0.43825 0.33709-0.82627-0.02386
  -4  -3  12 8641.55 964.654   4 0.21559-0.48740 0.91369-0.81283 0.78256 0.06772
  -4  -3  12 8807.03 914.147   5 0.24241-0.51383 0.91288-0.81322 0.79252 0.05714
   4   3 -11 41454.1 1771.78   9-0.69895 0.98767-0.43663 0.38050-0.82709 0.06664
  -4  -3  11 43827.9 2033.06   4 0.21738-0.50781 0.91467-0.85876 0.78154-0.02087
  -4  -3  11 44183.4 1915.46   5 0.24218-0.53226 0.91347-0.85867 0.79147-0.03135
   4   3 -10 1613.94 343.487   9-0.69003 0.99759-0.42765 0.41657-0.83147 0.16071
  -4  -3  10 1104.60 367.500   4 0.21169-0.52075 0.91153-0.90058 0.78475-0.11369
  -4  -3  10 1463.32 357.007   5 0.24368-0.55241 0.90957-0.89962 0.79827-0.12770
  -4  -3   9 4476.15 521.831   1 0.33411-0.66145 0.88300-0.91671 0.84918-0.26773
   4   3  -9 3501.05 500.710   9-0.67215 0.99856-0.40985 0.44380-0.83949 0.25842
  -4  -3   9 3472.07 545.504   4 0.19725-0.52494 0.90334-0.93734 0.79267-0.21121
  -4  -3   9 4375.03 545.400   5 0.24737-0.57477 0.89902-0.93393 0.81526-0.23423
  -4  -3   8 150005. 3479.76   4 0.17259-0.51890 0.88860-0.96755 0.80532-0.31347
   4   3  -8 149853. 3360.76   9-0.64325 0.98850-0.38149 0.46048-0.85053 0.35915
  -4  -3   8 147389. 3112.40   5 0.25364-0.59970 0.87758-0.95734 0.84481-0.35333
  -4  -3   8 151964. 3009.57   1 0.35498-0.70105 0.84688-0.92565 0.88502-0.39325
  -4  -3   7 67792.5 2397.67   4 0.13570-0.50065 0.86484-0.98874 0.82228-0.42004
   4   3  -7 71552.7 2506.82   9-0.60031 0.96441-0.34024 0.46427-0.86310 0.46142
  -4  -3   7 68873.6 1629.20   1 0.38486-0.74964 0.77343-0.89726 0.93222-0.53015
   4   3  -6 545.639 215.174   9-0.54114 0.92407-0.28482 0.45389-0.87415 0.56215
  -4  -3   6 1156.62 369.953   4 0.08366-0.46724 0.82793-0.99677 0.84235-0.52972
  -4  -3   6 1021.58 149.670   6-0.79266 0.40941 0.20912-0.37861-0.11257 0.42473
   4   3  -5 10837.5 771.192   8 0.68536-0.28314 0.82501-0.61112 0.76842-0.99142
   4   3  -5 9667.51 699.441   9-0.46046 0.86224-0.21145 0.42556-0.87957 0.65727
  -4  -3   5 9581.41 469.027   6-0.72174 0.31977 0.31822-0.53263-0.05754 0.28013
  -4  -3   5 9447.02 943.332   4 0.01396-0.41616 0.77243-0.98623 0.86237-0.63934
   4   3  -4 77338.9 2155.51   8 0.52886-0.10797 0.84326-0.58438 0.85105-0.98439
  -4  -3   4 79256.1 2377.74   4-0.07337-0.34746 0.69331-0.95206 0.87650-0.74308
  -4  -3   4 80014.8 1435.00   6-0.68020 0.25951 0.37464-0.63396-0.02794 0.16095
   4   3  -4 78814.1 1730.58   9-0.35618 0.77681-0.11969 0.37884-0.87313 0.74052
  -4  -3   3 648.243 155.467   6-0.66196 0.22256 0.39800-0.70223-0.01545 0.05887
   4   3  -3 235.483 96.6791   9-0.23400 0.67347-0.01584 0.32003-0.84950 0.80658
   4   3  -3 567.738 135.306   1 0.36858 0.07107 0.81739-0.51329 0.90725-0.95057
   4   3  -3 489.967 187.649   8 0.35408 0.08548 0.82857-0.52471 0.89955-0.94323
  -4  -3   3 730.785 293.652   4-0.17747-0.26198 0.58477-0.88847 0.87715-0.83334
  -4  -3   2 218.613 111.433   6-0.65990 0.20178 0.40059-0.74974-0.01405-0.03210
  -4  -3   2 260.296 253.393   4-0.28936-0.16872 0.44946-0.79811 0.85663-0.90242
   4   3  -2 134.096 148.026   8 0.18219 0.27604 0.78721-0.43836 0.91364-0.86767
   4   3  -1 176143. 3482.01   8 0.02872 0.44817 0.73100-0.33717 0.90214-0.76652
  -4  -3   1 172742. 3011.23   4-0.40205-0.07466 0.29017-0.68377 0.80975-0.94515
  -4  -3   1 178934. 2546.79   6-0.66979 0.19296 0.38807-0.78213-0.02078-0.11495
  -4  -3   0 3767.05 400.037   4-0.50396 0.00862 0.11992-0.55847 0.73752-0.96253
  -4  -3   0 4625.40 446.142   6-0.68899 0.19344 0.36308-0.80207-0.03407-0.19123
  -4  -3  -1 32087.3 1093.86   4-0.58895 0.07498-0.05083-0.43267 0.64453-0.95915
  -4  -3  -1 34092.0 1265.50   6-0.71436 0.20009 0.32859-0.81249-0.05216-0.26272
   4   3   1 33468.1 1602.67   8-0.19193 0.70616 0.61998-0.13617 0.84789-0.53296
  -4  -3  -2 57625.4 1457.08   4-0.65353 0.12094-0.21163-0.31682 0.53852-0.94274
  -4  -3  -2 58841.5 1786.72   6-0.74388 0.21089 0.28609-0.81491-0.07404-0.33042
  -4  -3  -3 170508. 3300.27   6-0.77595 0.22425 0.23654-0.81028-0.09900-0.39504
  -4  -3  -4 87.3749 129.346   6-0.80996 0.23953 0.17939-0.79804-0.12708-0.45653
  -4  -3  -5 4240.87 636.551   6-0.84448 0.25534 0.11518-0.77874-0.15777-0.51542
   4   3   5 3824.94 419.574   5 0.08239 0.50622 0.89572-0.23285 0.15194 0.52065
  -4  -3  -6 12925.0 1238.15   6-0.87724 0.26938 0.04643-0.75491-0.18963-0.57314
   4   3   6 11325.6 785.703   5 0.10052 0.50675 0.92028-0.21255 0.21997 0.54216
  -4  -3  -7 3214.22 728.238   6-0.90828 0.28170-0.02905-0.72435-0.22346-0.62889
   4   3   7 2511.08 403.447   5 0.11743 0.50849 0.93964-0.18706 0.28413 0.56754
   4   4 -12 2484.96 455.646   9-0.67128 0.97883-0.40898 0.40453-0.83985 0.03828
  -4  -4  12 2310.47 545.663   4 0.14440-0.45373 0.87063-0.86642 0.81849-0.01669
  -4  -4  11 9409.62 1058.96   4 0.13925-0.46721 0.86722-0.90796 0.82075-0.10856
   4   4 -11 10320.4 911.502   9-0.66438 0.99077-0.40217 0.44275-0.84268 0.13079
   4   4 -10 330.669 182.219   9-0.65064 0.99587-0.38869 0.47431-0.84792 0.22572
  -4  -4  10-73.0678 232.867   4 0.12592-0.47251 0.85821-0.94390 0.82639-0.20381
   4   4  -9 13920.6 1032.58   9-0.62733 0.99140-0.36608 0.49674-0.85569 0.32318
  -4  -4   9 13715.5 1249.69   4 0.10294-0.46816 0.84206-0.97270 0.83544-0.30246
   4   4  -8 136235. 3318.41   9-0.59182 0.97473-0.33219 0.50788-0.86511 0.42229
  -4  -4   8 143811. 2429.82   1 0.40652-0.79025 0.69055-0.86608 0.96087-0.51772
  -4  -4   8 135607. 3949.67   4 0.06899-0.45284 0.81682-0.99241 0.84721-0.40385
   4   4  -7 21937.5 1474.47   9-0.54394 0.94571-0.28741 0.50815-0.87377 0.52065
  -4  -4   7 21285.3 757.430   6-0.92482 0.52264-0.07549-0.14572-0.24367 0.59696
  -4  -4   7 20310.0 1478.77   4 0.02260-0.42507 0.77968-1.00023 0.86031-0.50655
   4   4  -6 16326.3 1131.70   9-0.47824 0.89885-0.22743 0.49320-0.87923 0.61580
  -4  -4   6 15526.0 1175.74   4-0.03746-0.38363 0.72714-0.99263 0.87216-0.60801
  -4  -4   6 14973.0 668.317   6-0.85940 0.43850 0.08498-0.35110-0.17189 0.43560
   4   4  -5 18294.8 1007.94   9-0.39488 0.83433-0.15339 0.46420-0.87712 0.70338
   4   4  -5 18644.2 1024.80   8 0.59292-0.15314 0.84008-0.52950 0.82259-0.99707
  -4  -4   5 20137.4 1228.51   4-0.11088-0.32884 0.65602-0.96646 0.87880-0.70426
  -4  -4   5 19469.5 786.243   6-0.80995 0.37033 0.17941-0.49045-0.12707 0.30120
   4   4  -4 342507. 4764.18   8 0.42827 0.03018 0.83856-0.48299 0.88364-0.96846
  -4  -4   4 337375. 4975.97   4-0.19708-0.26127 0.56251-0.91790 0.87521-0.79028
  -4  -4   4 350572. 3487.90   6-0.77807 0.31974 0.23313-0.58908-0.10070 0.18525
   4   4  -4 333736. 3772.79   9-0.29395 0.75225-0.06634 0.42220-0.86310 0.77905
  -4  -4   3 967.830 209.253   6-0.76237 0.28532 0.25799-0.65885-0.08827 0.08325
   4   4  -3 735.940 178.042   9-0.17710 0.65424 0.03132 0.36957-0.83325 0.83889
  -4  -4   3 607.728 317.622   4-0.29002-0.18696 0.44860-0.84895 0.85643-0.86110
   4   4  -3 573.590 206.094   8 0.26169 0.21543 0.80933-0.40877 0.91085-0.90601
   4   4  -2 8408.18 771.682   8 0.10753 0.38826 0.76204-0.31650 0.91076-0.81627
  -4  -4   2 7017.09 767.457   4-0.38580-0.10980 0.31479-0.76008 0.81839-0.91266
  -4  -4   2 8917.90 614.759   6-0.75829 0.26252 0.26429-0.71008-0.08509-0.00951
  -4  -4   1 4973.78 541.225   4-0.47598-0.03825 0.16971-0.65995 0.76082-0.94471
  -4  -4   1 4558.64 472.559   6-0.76311 0.24861 0.25685-0.74755-0.08884-0.09534
   4   4  -1 5575.45 659.418   8-0.02301 0.53747 0.70817-0.21765 0.89342-0.70927
   4   4   0 30979.5 1558.95   8-0.12661 0.65974 0.65659-0.12107 0.86862-0.59483
  -4  -4   0 31507.0 1226.92   4-0.55589 0.02303 0.01967-0.55487 0.68536-0.95885
  -4  -4   0 33154.4 1327.29   6-0.77585 0.24264 0.23671-0.77232-0.09892-0.17484
   4   4   1 23950.6 1429.10   8-0.20516 0.75696 0.61217-0.03167 0.84320-0.47975
  -4  -4  -1 22868.9 1015.09   4-0.62194 0.07045-0.12825-0.45190 0.59577-0.95886
  -4  -4  -1 23294.0 1187.87   6-0.79431 0.24239 0.20634-0.78688-0.11393-0.24940
  -4  -4  -2 48797.7 1833.05   6-0.81602 0.24537 0.16862-0.79407-0.13229-0.32062
  -4  -4  -3 31097.8 1571.60   6-0.84057 0.25120 0.12283-0.79320-0.15416-0.38833
  -4  -4  -4 6657.78 797.458   6-0.86628 0.25820 0.07045-0.78573-0.17862-0.45345
  -4  -4  -5 5101.07 784.193   6-0.89188 0.26508 0.01238-0.77258-0.20504-0.51660
  -4  -4  -6 71314.9 3258.14   6-0.91699 0.27147-0.05281-0.75230-0.23386-0.57737
   4   4   6 69271.1 2050.78   5 0.09505 0.54979 0.91327-0.10895 0.19936 0.61116
  -4  -4  -7 15553.4 1762.90   6-0.94016 0.27592-0.12450-0.72553-0.26450-0.63630
   4   5 -12 48.3086 116.290   9-0.63683 0.98204-0.37526 0.46751-0.85268 0.09967
  -4  -5  12 1054.75 485.936   4 0.06678-0.41364 0.81511-0.90755 0.84792-0.09460
   4   5 -11 96456.3 2809.26   9-0.62571 0.98976-0.36452 0.50181-0.85618 0.19285
  -4  -5  11 93869.8 3748.34   4 0.05500-0.42048 0.80593-0.94332 0.85153-0.18782
   4   5 -10 12151.7 987.411   9-0.60610 0.98900-0.34574 0.52807-0.86165 0.28802
  -4  -5  10 13079.4 1367.79   4 0.03453-0.41865 0.78953-0.97186 0.85727-0.28317
   4   5  -9 117.087 168.097   9-0.57669 0.97844-0.31794 0.54530-0.86831 0.38437
  -4  -5   9-6.46965 199.515   4 0.00456-0.40730 0.76443-0.99172 0.86447-0.37998
   4   5  -8 658.293 284.285   9-0.53665 0.95724-0.28068 0.55308-0.87472 0.48047
  -4  -5   8 994.129 379.625   4-0.03626-0.38511 0.72824-1.00048 0.87198-0.47709
   4   5  -7 44785.1 2196.29   9-0.48214 0.92157-0.23094 0.54839-0.87909 0.57453
  -4  -5   7 40567.4 1245.31   6-0.94196 0.50211-0.13076-0.18707-0.26712 0.57196
  -4  -5   7 43448.7 1934.03   4-0.08766-0.35234 0.67935-0.99653 0.87765-0.57237
   4   5  -6 17666.5 1213.17   9-0.41279 0.87106-0.16911 0.53160-0.87834 0.66348
  -4  -5   6 18460.1 856.077   6-0.90031 0.44175-0.00843-0.35432-0.21434 0.42959
   4   5  -6 16796.5 959.520   8 0.66077-0.20209 0.83040-0.46811 0.78456-1.00017
  -4  -5   6 18447.6 1203.17   4-0.15007-0.30855 0.61489-0.97702 0.87874-0.66307
   4   5  -5 2798.80 412.938   8 0.50965-0.03231 0.84322-0.43594 0.85835-0.98431
  -4  -5   5 2295.52 436.574   4-0.22204-0.25521 0.53332-0.94041 0.87176-0.74570
  -4  -5   5 2381.90 328.646   6-0.86746 0.39018 0.06792-0.47559-0.17978 0.30546
   4   5  -5 2635.64 408.548   9-0.32787 0.80499-0.09530 0.50282-0.86910 0.74392
   4   5  -4 136299. 3061.99   8 0.34864 0.14738 0.82764-0.37538 0.90046-0.93677
   4   5  -4 129568. 2501.74   9-0.22877 0.72473-0.01147 0.46403-0.84814 0.81265
  -4  -5   4 131994. 2445.50   6-0.84520 0.34921 0.11376-0.56634-0.15844 0.19454
   4   5  -3 9867.36 841.183   8 0.19567 0.31902 0.79131-0.29406 0.91360-0.86025
  -4  -5   3 9927.25 1096.12   4-0.38173-0.13278 0.32087-0.81786 0.82045-0.87360
  -4  -5   3 8979.48 663.989   6-0.83205 0.31734 0.13913-0.63663-0.14643 0.09295
   4   5  -2 28115.6 1471.11   8 0.06049 0.47287 0.74406-0.20183 0.90630-0.76329
  -4  -5   2 26461.2 1483.21   4-0.46075-0.07239 0.19578-0.73772 0.77232-0.91508
  -4  -5   2 25503.4 1170.04   6-0.82819 0.29476 0.14637-0.68879-0.14298-0.00008
  -4  -5   1 111369. 2650.73   4-0.53331-0.01845 0.06464-0.65153 0.70961-0.94198
   4   5  -1 109967. 2988.96   8-0.05037 0.60239 0.69531-0.10809 0.88782-0.65516
  -4  -5   1 110101. 2551.10   6-0.83148 0.27934 0.14020-0.72754-0.14592-0.08672
   4   5   0 126930. 3349.85   8-0.13779 0.70848 0.65055-0.01834 0.86536-0.54305
  -4  -5   0 122589. 2611.50   4-0.59698 0.02660-0.06896-0.56288 0.63349-0.95546
  -4  -5   0 126045. 2879.86   6-0.84067 0.26980 0.12264-0.75489-0.15425-0.16796
  -4  -5  -1 538.074 210.088   6-0.85432 0.26473 0.09546-0.77263-0.16701-0.24478
  -4  -5  -1 207.356 113.301   4-0.64875 0.05974-0.19829-0.47850 0.54802-0.95960
   4   5   1 313.115 241.880   8-0.20288 0.79225 0.61352 0.06367 0.84402-0.43205
  -4  -5  -2 6304.45 746.343   6-0.87023 0.26193 0.06191-0.78400-0.18254-0.31882
  -4  -5  -3 19675.5 1406.09   6-0.88869 0.26167 0.02001-0.78701-0.20161-0.38933
  -4  -5  -4 778.374 377.787   6-0.90812 0.26238-0.02864-0.78328-0.22328-0.45724
  -4  -5  -5 397.054 323.640   6-0.92770 0.26324-0.08418-0.77265-0.24740-0.52270
   4   6 -12 465.386 236.440   9-0.59624 0.97912-0.33637 0.52533-0.86408 0.15963
  -4  -6  12 543.406 319.647   4-0.01415-0.37024 0.74814-0.93722 0.86824-0.16341
   4   6 -11 63305.5 2309.38   9-0.57985 0.98157-0.32090 0.55489-0.86768 0.25292
  -4  -6  11 62738.2 2806.17   4-0.03255-0.37046 0.73162-0.96565 0.87141-0.25618
   4   6 -10 2545.63 468.293   9-0.55622 0.97679-0.29880 0.57784-0.87195 0.34688
  -4  -6  10 3242.46 617.472   4-0.05783-0.36381 0.70818-0.98716 0.87487-0.34925
   4   6  -9 11136.5 979.694   9-0.52167 0.96108-0.26690 0.59097-0.87640 0.44102
  -4  -6   9 11546.0 1072.49   4-0.09304-0.34722 0.67400-0.99793 0.87799-0.44198
   4   6  -8 20712.2 1405.88   9-0.47594 0.93420-0.22536 0.59447-0.87930 0.53361
  -4  -6   8 21259.3 1372.79   4-0.13736-0.32153 0.62847-0.99735 0.87904-0.53263
  -4  -6   7 148870. 2779.76   6-0.95598 0.47848-0.18482-0.22965-0.28942 0.54580
  -4  -6   7 155836. 3572.60   4-0.19074-0.28678 0.56978-0.98361 0.87592-0.61912
   4   6  -6 583.603 254.197   9-0.34485 0.84079-0.10991 0.56910-0.87162 0.70532
  -4  -6   6 1358.24 294.092   6-0.92888 0.43266-0.08780-0.37159-0.24895 0.41575
  -4  -6   6 1705.78 415.346   4-0.25076-0.24539 0.49848-0.95726 0.86637-0.69918
   4   6  -6 1095.52 268.706   8 0.59388-0.09764 0.84000-0.38101 0.82211-0.98921
  -4  -6   5 18861.6 1022.45   6-0.90646 0.39153-0.02426-0.48004-0.22135 0.29857
   4   6  -5 18505.0 1143.21   8 0.44121 0.07370 0.83976-0.33579 0.88020-0.95764
  -4  -6   5 19420.1 1269.87   4-0.31674-0.19803 0.41308-0.91681 0.84788-0.77030
   4   6  -5 18259.6 1117.90   9-0.26028 0.77507-0.03788 0.54211-0.85592 0.77930
  -4  -6   4 12966.9 876.522   6-0.89090 0.35725 0.01474-0.56395-0.20398 0.19163
   4   6  -4 12510.4 966.470   8 0.29093 0.24266 0.81619-0.26724 0.90824-0.89603
   4   6  -4 13568.0 867.231   9-0.16327 0.69690 0.04268 0.50658-0.82882 0.84189
  -4  -6   4 11749.8 1091.01   4-0.38654-0.14686 0.31368-0.86236 0.81801-0.83003
  -4  -6   3 10125.6 799.577   6-0.88201 0.32964 0.03559-0.62972-0.19457 0.09264
   4   6  -3 11236.6 940.246   8 0.15338 0.39887 0.77800-0.18406 0.91315-0.81128
  -4  -6   3 10336.1 1152.55   4-0.45526-0.09677 0.20499-0.79862 0.77627-0.87790
  -4  -6   2 13164.1 950.799   6-0.87919 0.30810 0.04204-0.68109-0.19164 0.00013
   4   6  -2 14225.3 1100.19   8 0.03545 0.53547 0.73383-0.09490 0.90310-0.71158
  -4  -6   2 14088.6 1143.65   4-0.52037-0.05028 0.08942-0.72800 0.72239-0.91362
  -4  -6   1 62841.9 2164.41   6-0.88166 0.29186 0.03639-0.72036-0.19420-0.08689
   4   6  -1 67263.2 2456.18   8-0.05961 0.64920 0.69085-0.00693 0.88578-0.60460
  -4  -6   1 62020.1 2124.73   4-0.57959-0.00970-0.03025-0.65329 0.65681-0.93765
  -4  -6   0 16017.0 1162.92   6-0.88825 0.27973 0.02105-0.74993-0.20114-0.16952
   4   6   0 18310.2 1348.41   8-0.13364 0.74191 0.65280 0.07610 0.86658-0.49575
  -4  -6   0 15996.6 1026.47   4-0.63037 0.02246-0.14946-0.57902 0.58167-0.95212
   4   6   1 8706.05 974.738   8-0.18856 0.81550 0.62194 0.15194 0.84906-0.38857
  -4  -6  -1 9351.20 941.406   6-0.89838 0.27114-0.00359-0.77021-0.21218-0.24806
  -4  -6  -2 371.343 311.422   6-0.91082 0.26487-0.03585-0.78286-0.22645-0.32337
   4   6   2 169.550 271.070   8-0.22742 0.87302 0.59871 0.22015 0.83492-0.28478
  -4  -6  -3 85537.1 3327.83   6-0.92488 0.26020-0.07566-0.78797-0.24374-0.39565
  -4  -6  -4 6267.10 989.515   6-0.93940 0.25601-0.12190-0.78664-0.26341-0.46557
  -4  -7  12 107.824 234.864   4-0.09770-0.32421 0.66936-0.95508 0.87825-0.22190
   4   7 -11 811.675 323.946   9-0.53118 0.97057-0.27563 0.60634-0.87538 0.30918
  -4  -7  11 368.586 243.588   4-0.11953-0.32101 0.64714-0.97781 0.87901-0.31226
   4   7 -10 10203.5 954.363   9-0.50114 0.95937-0.24816 0.62390-0.87810 0.40159
  -4  -7  10 10376.6 1024.43   4-0.14921-0.30995 0.61581-0.99143 0.87877-0.40163
   4   7  -9 15789.4 1208.64   9-0.46218 0.93926-0.21300 0.63378-0.87956 0.49274
  -4  -7   9 16650.6 1254.91   4-0.18711-0.29068 0.57390-0.99447 0.87628-0.48875
   4   7  -8 25163.2 1613.47   9-0.41162 0.90754-0.16808 0.63390-0.87828 0.58115
  -4  -7   8 27825.3 1547.92   4-0.23098-0.26543 0.52261-0.98814 0.87025-0.57232
   4   7  -7 54628.7 1773.21   8 0.68088-0.16575 0.82607-0.31538 0.77146-0.97969
  -4  -7   7 54198.3 2126.49   4-0.28209-0.23296 0.45890-0.96937 0.85869-0.65037
   4   7  -6 1626.63 416.219   9-0.27616 0.80977-0.05127 0.60717-0.85945 0.74171
  -4  -7   6 1893.66 372.513   6-0.94985 0.41598-0.15989-0.39612-0.27922 0.39757
  -4  -7   6 1666.43 360.065   4-0.33850-0.19517 0.38316-0.93858 0.83978-0.72107
   4   7  -6 1488.29 321.390   8 0.54047-0.00666 0.84307-0.28739 0.84637-0.96495
  -4  -7   5 12490.6 950.571   6-0.93493 0.38234-0.10698-0.49396-0.25711 0.28588
   4   7  -5 12569.4 1006.69   8 0.39270 0.15978 0.83441-0.23375 0.89207-0.92099
  -4  -7   5 12792.6 1075.80   4-0.39791-0.15439 0.29651-0.89688 0.81202-0.78291
   4   7  -5 13152.6 1012.59   9-0.19099 0.74344 0.01988 0.58106-0.83751 0.80945
  -4  -7   4 108568. 2883.89   6-0.92427 0.35296-0.07385-0.57200-0.24296 0.18216
   4   7  -4 104337. 2878.49   8 0.25421 0.31693 0.80746-0.16181 0.91138-0.85065
  -4  -7   4 106062. 3404.66   4-0.45751-0.11341 0.20122-0.84654 0.77466-0.83516
  -4  -7   3 43956.6 1893.92   6-0.91812 0.32810-0.05601-0.63475-0.23525 0.08486
   4   7  -3 43427.5 1940.91   8 0.13164 0.45818 0.77063-0.07999 0.91226-0.76187
  -4  -7   3 45631.9 2466.80   4-0.51523-0.07432 0.09908-0.78936 0.72725-0.87736
  -4  -7   2 457.935 260.579   4-0.56935-0.03883-0.00830-0.72692 0.66957-0.90928
  -4  -7   2 414.603 215.002   6-0.91647 0.30773-0.05136-0.68432-0.23323-0.00674
   4   7  -2 411.995 251.384   8 0.02832 0.58017 0.73083 0.00479 0.90208-0.66204
  -4  -7   1 6844.27 831.364   6-0.91850 0.29104-0.05709-0.72351-0.23572-0.09382
   4   7  -1 6750.82 838.228   8-0.05354 0.68070 0.69378 0.08682 0.88713-0.55743
  -4  -7   1 7317.57 791.751   4-0.61732-0.00948-0.11690-0.66328 0.60318-0.93250
  -4  -7   0 22842.4 1585.18   6-0.92384 0.27766-0.07257-0.75295-0.24241-0.17671
   4   7   0 22651.1 1584.86   8-0.11729 0.76311 0.66155 0.16404 0.87126-0.45191
  -4  -7  -1 2359.94 535.428   6-0.93155 0.26666-0.09615-0.77428-0.25251-0.25618
   4   7   1 2064.61 533.632   8-0.16439 0.82889 0.63580 0.23477 0.85712-0.34812
  -4  -7  -2-51.2672 267.307   6-0.94093 0.25732-0.12718-0.78816-0.26562-0.33265
   4   7   2 510.125 348.850   8-0.19709 0.88026 0.61695 0.29862 0.84608-0.24742
   4   8 -11 21683.1 1419.24   9-0.47597 0.95303-0.22538 0.65279-0.87930 0.36166
  -4  -8  11 24007.4 1573.75   4-0.20495-0.27311 0.55341-0.98073 0.87425-0.35598
   4   8 -10 49829.7 2148.54   9-0.44200 0.93790-0.19498 0.66742-0.87946 0.45151
  -4  -8  10 50322.0 2193.09   4-0.23520-0.26149 0.51752-0.98979 0.86948-0.44082
   4   8  -9 1950.59 448.827   9-0.39836 0.91311-0.15643 0.67392-0.87739 0.53913
  -4  -8   9 2378.81 482.092   4-0.27302-0.24229 0.47053-0.98774 0.86111-0.52206
  -4  -8   8 11547.5 1016.33   4-0.31568-0.21826 0.41452-0.97668 0.84825-0.59880
   4   8  -8 10950.9 1121.88   9-0.34384 0.87743-0.10903 0.67156-0.87148 0.62292
   4   8  -7 6623.00 989.867   9-0.28000 0.83243-0.05451 0.66208-0.86027 0.70139
  -4  -8   7 6314.51 770.637   4-0.36358-0.18899 0.34750-0.95462 0.82911-0.66927
   4   8  -6 152.909 208.057   9-0.20491 0.77619 0.00836 0.64424-0.84159 0.77241
  -4  -8   6 311.260 253.632   4-0.41420-0.15699 0.27136-0.92342 0.80283-0.73260
  -4  -8   5 1068.74 322.565   6-0.95551 0.36526-0.18280-0.51476-0.28860 0.26891
  -4  -8   5 1813.90 468.763   4-0.46574-0.12408 0.18731-0.88433 0.76864-0.78802
   4   8  -5 1677.40 401.185   8 0.36230 0.22775 0.82993-0.13257 0.89810-0.87851
  -4  -8   4 64964.6 2510.04   6-0.94858 0.33961-0.15498-0.58750-0.27719 0.16793
   4   8  -4 63533.1 2361.15   8 0.23636 0.37235 0.80282-0.06048 0.91241-0.80316
  -4  -8   4 67006.2 2916.53   4-0.51656-0.09189 0.09659-0.83856 0.72600-0.83499
  -4  -8   3 8590.00 944.960   6-0.94470 0.31702-0.14057-0.64682-0.27122 0.07238
   4   8  -3 6419.05 803.567   8 0.12689 0.50050 0.76897 0.01836 0.91201-0.71310
  -4  -8   3 5895.33 970.173   4-0.56515-0.06193 0.00051-0.78743 0.67460-0.87319
  -4  -8   2 4426.43 717.795   6-0.94386 0.29746-0.13753-0.69479-0.26995-0.01847
   4   8  -2 4130.13 672.765   8 0.03598 0.61007 0.73405 0.09826 0.90317-0.61462
  -4  -8   2 4638.41 747.095   4-0.60967-0.03604-0.09849-0.73338 0.61501-0.90320
  -4  -8   1 1067.06 360.208   6-0.94572 0.28061-0.14429-0.73294-0.27276-0.10523
   4   8  -1-28.3039 212.837   8-0.03590 0.70062 0.70218 0.17511 0.89086-0.51265
  -4  -8   1 904.886 329.202   4-0.64830-0.01604-0.19702-0.67980 0.54891-0.92672
  -4  -8   0 56549.8 2759.57   6-0.94980 0.26597-0.15969-0.76246-0.27913-0.18844
   4   8   0 58185.9 2675.92   8-0.09129 0.77468 0.67506 0.24722 0.87818-0.41032
   4   8   1 3166.52 679.509   8-0.13170 0.83376 0.65385 0.31342 0.86715-0.30963
  -4  -9  10 15490.3 1224.36   4-0.31492-0.21930 0.41555-0.98446 0.84851-0.46833
  -4  -9   9 2039.22 450.198   4-0.35098-0.20186 0.36557-0.97943 0.83465-0.54408
   4   9  -9 1490.54 429.734   9-0.33113 0.88354-0.09809 0.71229-0.86961 0.57991
  -4  -9   8 2454.26 493.020   4-0.39168-0.17979 0.30596-0.96478 0.81535-0.61438
   4   9  -8 2149.15 513.976   9-0.27435 0.84561-0.04974 0.70897-0.85906 0.65906
  -4  -9   7 86369.3 2822.18   4-0.43459-0.15550 0.23895-0.94272 0.79027-0.67891
   4   9  -7 92703.5 3676.51   9-0.20774 0.79784 0.00602 0.69825-0.84239 0.73208
  -4  -9   6 4209.03 664.293   4-0.47868-0.13004 0.16502-0.91373 0.75870-0.73695
  -4  -9   5 45.0217 213.051   4-0.52320-0.10415 0.08407-0.87773 0.71966-0.78752
  -4  -9   4 3801.48 774.362   4-0.56655-0.07943-0.00241-0.83621 0.67294-0.83040
   4   9  -3 8509.42 971.256   8 0.13654 0.52841 0.77232 0.11170 0.91250-0.66508
  -4  -9   3 8281.32 1207.17   4-0.60689-0.05772-0.09191-0.79165 0.61918-0.86625
   4   9  -2 10328.6 1106.75   8 0.05596 0.62766 0.74224 0.18676 0.90576-0.56869
  -4  -9   2 11243.0 1252.26   4-0.64292-0.04031-0.18237-0.74614 0.55918-0.89585
   4   9  -1 11252.9 1208.42   8-0.00764 0.70992 0.71516 0.25883 0.89626-0.46953
  -4  -9   1 11547.1 1275.39   2-0.97775 0.27545-0.20974-0.76449-0.20729-0.21886
   5 -12   0 1718.33 391.793   7-0.69640 0.72352-0.77873-0.19445 0.00069-0.48216
   5 -12   1 21806.1 1381.96   7-0.72987 0.77564-0.75900-0.16932 0.00058-0.39257
   5 -12   2 2925.13 536.727   7-0.75441 0.81883-0.74251-0.14096 0.00049-0.30301
   5 -12   3 9508.02 1054.21   7-0.77204 0.85511-0.72944-0.10916 0.00043-0.21347
   5 -12   4 8843.37 1094.88   7-0.78289 0.88461-0.72085-0.07290 0.00039-0.12396
   5 -12   5 245.786 328.404   7-0.78788 0.90825-0.71673-0.03215 0.00037-0.03447
   5 -12   6 3257.99 676.228   7-0.78724 0.92625-0.71727 0.01325 0.00037 0.05501
   5 -12   7 80816.8 3061.67   7-0.78092 0.93859-0.72244 0.06328 0.00039 0.14446
   5 -12   8 24334.0 1609.75   7-0.76873 0.94504-0.73198 0.11768 0.00044 0.23389
   5 -12   9 496.931 247.869   7-0.74942 0.94438-0.74602 0.17658 0.00051 0.32329
   5 -12  10 299.261 230.061   7-0.72338 0.93699-0.76306 0.23848 0.00060 0.41268
  -5  12 -11 27932.1 1591.22   9-0.74671 0.51271-0.48580 0.96438-0.79869 0.29425
  -5  11   1 286.747 188.205   3-0.43019 0.38390 0.33833 0.58390-0.45944 0.98231
   5 -11  -1 453.966 185.696   7-0.66780 0.71382-0.79339-0.12808 0.00078-0.52330
   5 -11   0 28338.0 1395.57   7-0.70947 0.77413-0.77138-0.10523 0.00064-0.43370
   5 -11   1 47207.1 1862.77   7-0.73992 0.82323-0.75247-0.07928 0.00054-0.34412
   5 -11   2 1089.81 304.762   7-0.76192 0.86388-0.73707-0.04982 0.00046-0.25457
   5 -11   3 1564.11 406.536   7-0.77657 0.89718-0.72591-0.01612 0.00041-0.16504
   5 -11   4 23141.4 1537.57   7-0.78463 0.92389-0.71942 0.02225 0.00038-0.07553
   5 -11   5 10618.4 1111.67   7-0.78671 0.94462-0.71771 0.06540 0.00037 0.01395
   5 -11   6 5270.98 827.271   7-0.78276 0.95932-0.72095 0.11350 0.00039 0.10341
   5 -11   7 51172.3 2554.85   7-0.77274 0.96795-0.72890 0.16631 0.00042 0.19284
  -5  11  -8 120.345 134.151   9-0.73458 0.51944-0.47311 0.99010-0.80678 0.52285
   5 -11   8-413.916 342.310   7-0.75602 0.96988-0.74136 0.22363 0.00049 0.28226
  -5  11  -9 3141.94 507.485   9-0.76963 0.53565-0.51021 0.98216-0.78147 0.40785
   5 -11   9 4108.72 678.311   7-0.73168 0.96418-0.75785 0.28498 0.00057 0.37165
  -5  11 -10 1920.01 423.282   9-0.79187 0.53905-0.53456 0.96147-0.76188 0.29857
   5 -11  10 2555.53 539.426   7-0.69875 0.94991-0.77744 0.34943 0.00068 0.46101
  -5  11 -11 76872.0 2826.62   9-0.80509 0.53342-0.54940 0.93127-0.74861 0.19561
  -5  10   2 10195.4 871.183   3-0.43446 0.36923 0.36623 0.50423-0.42110 0.98511
   5 -10  -1 4674.74 512.175   7-0.67634 0.75990-0.78921-0.03569 0.00075-0.47486
   5 -10   0 31497.9 1361.70   7-0.71475 0.81696-0.76828-0.01176 0.00063-0.38526
   5 -10   1 13638.1 917.327   7-0.74258 0.86343-0.75069 0.01551 0.00053-0.29569
   5 -10   2 353.920 136.123   7-0.76203 0.90154-0.73699 0.04667 0.00046-0.20615
   5 -10   3 231.901 140.699   7-0.77400 0.93215-0.72793 0.08247 0.00042-0.11663
   5 -10   4 162225. 3594.45   7-0.77920 0.95601-0.72382 0.12322 0.00040-0.02714
   5 -10   5 13562.2 1098.09   7-0.77793 0.97338-0.72483 0.16909 0.00040 0.06233
  -5  10  -6 784.545 225.651   9-0.72223 0.50711-0.46034 0.97070-0.81437 0.66126
   5 -10   6 414.191 195.182   7-0.77016 0.98426-0.73089 0.22002 0.00043 0.15178
  -5  10  -7 861.514 259.014   9-0.77847 0.54451-0.51980 0.98513-0.77405 0.53126
   5 -10   7 188.999 237.745   7-0.75542 0.98817-0.74179 0.27577 0.00049 0.24120
  -5  10  -8 49282.4 1993.05   9-0.81166 0.55885-0.55689 0.97717-0.74149 0.40900
   5 -10   8 48193.9 2291.10   7-0.73279 0.98419-0.75713 0.33598 0.00057 0.33060
  -5  10  -9 5921.65 761.078   9-0.83165 0.56000-0.58029 0.95554-0.71721 0.29503
   5 -10   9 7121.05 934.699   7-0.70180 0.97185-0.77575 0.39945 0.00067 0.41997
  -5  10 -10 2908.52 587.694   9-0.84340 0.55290-0.59455 0.92476-0.70073 0.18886
   5 -10  10 1921.21 457.949   1 0.41663-0.12758 0.63264-0.96329 0.97063-0.46004
   5 -10  10 3470.75 654.099   7-0.65904 0.94774-0.79751 0.46608 0.00080 0.50931
  -5  10 -11 21271.9 1671.13   9-0.84921 0.53987-0.60177 0.88694-0.69182 0.09026
   5 -10  11 21186.2 1548.18   1 0.41157-0.10379 0.66411-0.94970 0.96621-0.36593
[truncated: 270,944 more chars]
