# Supplementary material for: 2-Amino­pyridin-1-ium triiodide
Source: Acta Crystallogr Sect E Struct Rep Online. 2013 Jun 8;69(Pt 7):o1060–1. doi: 10.1107/S1600536813015389 (PMC3772490; doi:10.1107/S1600536813015389)
Supplement: Supplementary file 2 [file e-69-o1060-Isup2.hkl]

#
# h,k,l, Fc-squared, Fo-squared, sigma(Fo-squared), status flag
#
data_I
_shelx_title ' EXP_481_100 IN P-1'
_shelx_refln_list_code          4
_shelx_F_calc_maximum      269.82
_exptl_crystal_F_000       420.00
_reflns_d_resolution_high  0.8021

loop_
 _space_group_symop_operation_xyz
 'x, y, z'
 '-x, -y, -z'

_cell_length_a     8.0446
_cell_length_b     8.9973
_cell_length_c     9.1464
_cell_angle_alpha 117.805
_cell_angle_beta   90.939
_cell_angle_gamma 109.640

_shelx_F_squared_multiplier     1.000

loop_
 _refln_index_h
 _refln_index_k
 _refln_index_l
 _refln_F_squared_calc
 _refln_F_squared_meas
 _refln_F_squared_sigma
 _refln_observed_status
   2   0   0      14685.44      14661.06       126.66 o
   3   0   0       3793.73       3864.55        28.39 o
   4   0   0        636.25        635.87        12.34 o
   5   0   0        306.14        281.93        10.61 o
   6   0   0       3587.64       3537.85        74.84 o
   7   0   0        885.04        930.82        38.94 o
   8   0   0        402.15        381.64        22.44 o
   9   0   0         71.95         76.91        11.04 o
  -9   1   0        530.55        560.98        48.09 o
  -8   1   0         10.21         13.79         5.59 o
  -7   1   0        141.23        137.37         9.74 o
  -6   1   0       1175.23       1217.23        28.84 o
  -5   1   0       3776.21       3918.00        52.02 o
  -4   1   0         53.54         61.70        11.38 o
  -3   1   0         28.09         38.62         2.69 o
  -2   1   0      20964.84      20395.49       180.68 o
  -1   1   0       3951.32       4106.67        73.67 o
   1   1   0      72805.29      74483.45       192.23 o
   2   1   0       4122.16       4160.35        70.98 o
   3   1   0       8201.89       8083.98        64.77 o
   4   1   0        175.95        173.72         6.46 o
   5   1   0        863.84        861.09        12.51 o
   6   1   0        717.72        720.40        17.51 o
   7   1   0       1621.19       1622.06        56.24 o
   8   1   0        825.50        794.76        32.94 o
  -9   2   0       3901.47       3979.76       130.72 o
  -8   2   0        421.89        440.99        24.83 o
  -7   2   0         52.30         63.95         9.68 o
  -6   2   0         49.37         44.74         6.10 o
  -5   2   0       2938.08       2782.51        51.02 o
  -4   2   0       2348.34       2335.82        42.95 o
  -3   2   0        475.74        478.15        14.98 o
  -2   2   0       1754.05       1728.13        22.77 o
  -1   2   0      42980.52      43106.46       696.19 o
   0   2   0       6358.83       6746.19        82.28 o
   1   2   0      43034.68      46804.13       911.24 o
   2   2   0      26144.21      25334.58        91.25 o
   3   2   0         38.64         75.65         8.52 o
   4   2   0       2139.13       2108.76        45.73 o
   5   2   0        302.48        298.82        17.14 o
   6   2   0        796.15        837.16        20.17 o
   7   2   0        631.13        619.64        28.56 o
   8   2   0        954.16        953.99        42.87 o
  -9   3   0       5018.01       5064.19       239.02 o
  -8   3   0       2979.81       3038.56        86.38 o
  -7   3   0        406.26        405.50        18.81 o
  -6   3   0        309.15        281.79        12.01 o
  -5   3   0        450.84        455.32        14.12 o
  -4   3   0       2223.78       2126.62        47.36 o
  -3   3   0        993.37       1006.21        29.99 o
  -2   3   0        548.42        551.05        21.52 o
  -1   3   0       8386.28       8266.33       121.70 o
   0   3   0      30146.17      32056.36       143.23 o
   1   3   0       2208.96       2307.83        31.42 o
   2   3   0      28183.35      29230.27       194.46 o
   3   3   0      10795.00      10636.67        91.45 o
   4   3   0        244.99        241.44        24.71 o
   5   3   0        279.15        257.41        17.09 o
   6   3   0        897.34        909.03        34.20 o
   7   3   0        283.13        285.18        20.70 o
 -10   4   0       3669.24       3792.17       119.30 o
  -9   4   0          0.72         -9.07        11.66 o
  -8   4   0       4935.28       5216.22       410.11 o
  -7   4   0       2040.09       2033.59       116.67 o
  -6   4   0        506.21        539.33        29.80 o
  -5   4   0       1473.58       1389.30        61.90 o
  -4   4   0        120.09        126.67        12.63 o
  -3   4   0       1209.74       1209.00        36.36 o
  -2   4   0        259.52        257.34        11.68 o
  -1   4   0        245.71        262.75        10.76 o
   0   4   0      15962.23      16834.01       317.38 o
   1   4   0      22889.79      23155.95       104.48 o
   2   4   0         88.66         94.68        11.08 o
   3   4   0      14884.26      14730.44        97.22 o
   4   4   0       1822.78       1846.93        45.07 o
   5   4   0        234.65        218.39        18.63 o
   6   4   0          7.28         11.59         6.34 o
  -9   5   0       4669.17       4812.08       115.38 o
  -8   5   0        747.04        779.37        34.54 o
  -7   5   0       2764.28       2828.60        76.41 o
  -6   5   0        851.32        840.99        38.43 o
  -5   5   0        725.27        754.91        34.91 o
  -4   5   0       2017.83       2080.23        54.99 o
  -3   5   0        247.93        265.03        19.76 o
  -2   5   0        197.86        212.88        14.09 o
  -1   5   0       1416.17       1389.08       102.17 o
   0   5   0          4.14         15.55        13.57 o
   1   5   0      15241.62      15756.82       175.52 o
   2   5   0      12780.48      12691.00       154.21 o
   3   5   0        554.07        608.18        22.06 o
   4   5   0       7342.40       7289.62        97.79 o
   5   5   0        127.46        134.00        17.29 o
   6   5   0        245.10        238.45        20.57 o
  -9   6   0       6435.60       6901.88       140.97 o
  -8   6   0       4947.92       4939.58       111.62 o
  -7   6   0       1486.13       1548.59        57.92 o
  -6   6   0       1435.72       1382.77        52.63 o
  -5   6   0         86.10         75.07        12.17 o
  -4   6   0       1469.81       1520.21        51.03 o
  -3   6   0       1415.02       1425.36        50.95 o
  -2   6   0          9.96         10.76         5.98 o
  -1   6   0        685.33        682.87        64.30 o
   0   6   0       2224.91       2037.25        97.46 o
   1   6   0        723.01        740.63        38.09 o
   2   6   0      12828.36      12612.48       110.55 o
   3   6   0       3755.21       3605.07       153.74 o
   4   6   0        916.06        958.55        39.77 o
   5   6   0       1482.45       1355.61        56.44 o
  -9   7   0       1477.45       1536.36        67.97 o
  -8   7   0       7139.98       7348.11       139.90 o
  -7   7   0       1954.66       1929.35        68.34 o
  -6   7   0        827.41        806.36        43.25 o
  -5   7   0        396.83        437.16        30.66 o
  -4   7   0          0.52         -5.42         6.95 o
  -3   7   0        861.33        862.54        45.08 o
  -2   7   0       1739.92       1707.70        71.57 o
  -1   7   0         12.89         56.66        38.37 o
   0   7   0       1753.47       1644.42        47.20 o
   1   7   0       2218.10       2155.01        54.35 o
   2   7   0       1210.82       1319.19        89.12 o
   3   7   0       8191.20       8057.62       150.26 o
  -8   8   0       2349.50       2343.79        82.75 o
  -7   8   0       7269.38       7554.73       143.31 o
  -6   8   0        354.50        335.45        29.52 o
  -5   8   0        307.37        324.33        28.53 o
  -4   8   0          1.86          4.87         5.36 o
  -3   8   0         44.94         56.07        13.06 o
  -2   8   0        133.19        137.67        23.91 o
  -1   8   0        606.22        568.68        70.18 o
   0   8   0        275.87        254.29        18.63 o
   1   8   0       2032.63       1865.52       107.91 o
   2   8   0        966.97        873.56        80.70 o
  -7   9   0       2906.86       2976.84        95.79 o
  -6   9   0       4320.21       4385.26       113.85 o
  -5   9   0         16.11         13.20         7.72 o
  -4   9   0         50.77         67.20        14.93 o
  -3   9   0        270.10        270.08        31.18 o
  -2   9   0         16.19         14.69        12.52 o
  -1   9   0        202.11        202.25        17.56 o
   0   9   0          2.04          4.82         5.08 o
   2 -10   1         25.67         -7.52        19.41 o
   3 -10   1       5927.90       6025.15       173.22 o
   4 -10   1       3672.88       3543.75       119.67 o
   5 -10   1        883.79        785.93        52.86 o
   6 -10   1       2745.20       2622.30        96.12 o
  -1  -9   1        190.49        208.45        36.65 o
   0  -9   1        113.55        111.85        12.72 o
   1  -9   1        350.38        370.68        62.46 o
   2  -9   1       2034.44       2322.92       113.98 o
   3  -9   1       1137.85       1056.69        65.32 o
   4  -9   1      10121.68       9515.12       178.28 o
   5  -9   1       2589.68       2445.88        85.63 o
   6  -9   1       1857.27       1871.25        75.40 o
   7  -9   1       1422.64       1376.10        65.71 o
  -3  -8   1        116.53        132.98        16.21 o
  -2  -8   1        511.03        436.99        33.95 o
  -1  -8   1        938.23        896.39        36.09 o
   0  -8   1         50.54         77.46        21.42 o
   1  -8   1         27.53         21.92        10.32 o
   2  -8   1       1294.83       1562.41        83.46 o
   3  -8   1       3739.29       3704.36       109.22 o
   4  -8   1       3436.13       3335.82        95.09 o
   5  -8   1      14216.29      14109.33       191.83 o
   6  -8   1       1178.00       1196.41        56.37 o
   7  -8   1       2135.03       2143.74        77.47 o
   8  -8   1        655.10        681.54        44.70 o
  -4  -7   1        412.22        402.64        27.25 o
  -3  -7   1         87.05         88.40        13.81 o
  -2  -7   1          1.11          0.76         6.66 o
  -1  -7   1        537.46        484.17        20.35 o
   0  -7   1       1686.19       1593.22        83.59 o
   1  -7   1         88.17        104.46        19.18 o
   2  -7   1        802.14        808.57        52.84 o
   3  -7   1       6394.14       6401.59       127.81 o
   4  -7   1       2146.05       2006.98        66.81 o
   5  -7   1       6789.74       6751.36       122.70 o
   6  -7   1      12635.00      13009.61       175.88 o
   7  -7   1        134.15        128.12        18.22 o
   8  -7   1       1106.28       1134.10        55.19 o
   9  -7   1         29.08         49.99        13.14 o
  -5  -6   1       3322.52       3269.09        75.08 o
  -4  -6   1       3691.17       3698.51        85.15 o
  -3  -6   1        309.83        311.40        20.66 o
  -2  -6   1         67.82         68.40         7.06 o
  -1  -6   1        130.15        128.56        14.68 o
   0  -6   1        818.39        769.41        32.98 o
   1  -6   1       1386.05       1377.21       164.87 o
   2  -6   1        156.39        156.15         9.88 o
   3  -6   1       1540.65       1450.00        68.74 o
   4  -6   1      17207.61      16716.66       488.99 o
   5  -6   1        905.50        852.95        24.59 o
   6  -6   1      11772.90      11628.76       398.90 o
   7  -6   1       8147.04       8325.00       135.95 o
   8  -6   1         91.32         91.07        15.86 o
   9  -6   1        518.15        537.23        39.84 o
  -6  -5   1       6237.27       6296.31       103.81 o
  -5  -5   1          5.98         19.75         9.66 o
  -4  -5   1       6484.79       6443.96        91.30 o
  -3  -5   1       3707.47       3784.69        61.24 o
  -2  -5   1        189.16        190.50         9.94 o
  -1  -5   1        573.65        575.65        27.25 o
   0  -5   1        801.85        826.15        30.61 o
   1  -5   1       1025.63        993.66        19.82 o
   2  -5   1         33.40         84.89         9.08 o
   3  -5   1         29.02         48.17         5.93 o
   4  -5   1       5040.35       5070.10        77.77 o
   5  -5   1      18385.41      19489.72       183.31 o
   6  -5   1        113.84        127.92        15.63 o
   7  -5   1      10924.51      10909.09       151.87 o
   8  -5   1       3559.58       3665.47        93.88 o
   9  -5   1        260.29        283.19        21.52 o
  -7  -4   1          0.31          8.60         8.73 o
  -6  -4   1       5566.46       5392.66        89.36 o
  -5  -4   1       8546.27       8337.68       103.62 o
  -4  -4   1        257.30        285.49        18.03 o
  -3  -4   1       7675.39       7741.62       136.51 o
  -2  -4   1       1700.80       1665.68        26.62 o
  -1  -4   1       1179.23       1250.35        38.98 o
   0  -4   1       2306.94       2322.66        45.46 o
   1  -4   1        653.03        663.65        14.33 o
   2  -4   1        784.46        814.05        20.10 o
   3  -4   1       1241.40       1274.02        26.74 o
   4  -4   1          5.32         25.60         6.60 o
   5  -4   1      13887.77      13701.70       141.27 o
   6  -4   1      17319.02      17238.34       140.58 o
   7  -4   1        564.87        566.73        24.88 o
   8  -4   1       7408.58       7270.02        89.68 o
   9  -4   1        675.85        678.93        40.24 o
  -7  -3   1       2431.68       2422.08        60.17 o
  -6  -3   1         10.84         18.15         6.59 o
  -5  -3   1      18242.18      17995.85       162.79 o
  -4  -3   1      10458.83      10420.66       100.33 o
  -3  -3   1       2085.41       2051.15        40.11 o
  -2  -3   1       7865.13       7925.66        47.04 o
  -1  -3   1         98.59         84.73         6.10 o
   0  -3   1       1389.52       1437.19        27.09 o
   1  -3   1       8863.55       9077.89        95.30 o
   2  -3   1        353.42        347.07        10.91 o
   3  -3   1          9.36         26.76        10.86 o
   4  -3   1       2532.26       2514.58        73.26 o
   5  -3   1        558.08        586.85        15.36 o
   6  -3   1      14562.10      14401.33       157.74 o
   7  -3   1      10728.29      10634.30        88.68 o
   8  -3   1       1038.60       1039.14        33.22 o
   9  -3   1       3810.41       3907.08       100.39 o
  -8  -2   1        215.13        224.09        18.82 o
  -7  -2   1       1740.89       1714.74        48.63 o
  -6  -2   1       2682.52       2524.18        54.86 o
  -5  -2   1        697.91        697.38        26.86 o
  -4  -2   1      30729.29      29665.04       187.66 o
  -3  -2   1      10282.30      10533.05        99.74 o
  -2  -2   1       3720.68       3713.27        55.21 o
  -1  -2   1       3417.17       3590.50        28.10 o
   0  -2   1        194.57        173.40         5.46 o
   1  -2   1       1489.90       1600.45        20.02 o
   2  -2   1       8581.62       9251.52       120.62 o
   3  -2   1        227.31        236.27         8.93 o
   4  -2   1       1334.63       1299.98        38.69 o
   5  -2   1       5530.55       5552.95        97.39 o
   6  -2   1       2045.98       2067.20        87.17 o
   7  -2   1      16738.89      16994.40       127.01 o
   8  -2   1       2764.62       2801.37        61.39 o
   9  -2   1       1014.67       1028.08        77.69 o
  -8  -1   1         45.54         54.58         9.65 o
  -7  -1   1        431.79        431.75        24.35 o
  -6  -1   1       9653.43       9528.63       117.21 o
  -5  -1   1       5744.51       5743.58        81.80 o
  -4  -1   1       8972.38       9069.94       183.35 o
  -3  -1   1      40825.94      39494.26       218.65 o
  -2  -1   1       4726.27       4757.07        56.69 o
  -1  -1   1       4212.42       4376.94        71.32 o
   1  -1   1        338.37        358.18         8.30 o
   2  -1   1       4632.15       4664.25        25.43 o
   3  -1   1       4223.40       4198.22        22.23 o
   4  -1   1        742.51        742.16        13.02 o
   5  -1   1       3599.47       3594.02        42.65 o
   6  -1   1       2981.52       2952.79        49.55 o
   7  -1   1       1451.14       1408.23        33.71 o
   8  -1   1      13484.65      13642.10       124.85 o
   9  -1   1        588.65        601.98        41.85 o
  -9   0   1        968.35       1019.61        40.53 o
  -8   0   1        481.08        528.89        30.64 o
  -7   0   1        180.19        206.71        19.29 o
  -6   0   1         70.90         84.20        10.41 o
  -5   0   1      16545.70      14971.96       385.49 o
  -4   0   1      10470.67      10507.75       148.25 o
  -3   0   1      24048.31      23878.18       308.21 o
  -2   0   1      49378.93      50741.94       254.52 o
  -1   0   1        397.08        426.56         5.95 o
   1   0   1        276.68        330.04         4.47 o
   2   0   1        376.03        398.18         7.24 o
   3   0   1       2509.42       2529.31        34.63 o
   4   0   1       1166.97       1204.28        19.01 o
   5   0   1       1248.80       1295.97        31.79 o
   6   0   1       7634.27       7578.91        79.16 o
   7   0   1        629.47        671.09        31.75 o
   8   0   1       2105.16       2126.95        50.65 o
   9   0   1       5222.23       5393.26       300.15 o
  -9   1   1         38.00         55.53        10.32 o
  -8   1   1       1327.92       1409.03        46.26 o
  -7   1   1         13.57         22.97         6.84 o
  -6   1   1       1569.51       1589.34        43.13 o
  -5   1   1       5824.35       5874.50       143.53 o
  -4   1   1      28275.57      26290.42       631.93 o
  -3   1   1       4255.66       4214.06        69.91 o
  -2   1   1      34639.21      33323.35       144.37 o
  -1   1   1      29843.42      27920.13       105.61 o
   0   1   1        325.30        343.15         6.78 o
   1   1   1         32.06         41.57         2.42 o
   2   1   1       4505.80       4541.27        35.57 o
   3   1   1          9.93         20.38         2.77 o
   4   1   1       1110.76       1078.87        18.09 o
   5   1   1        297.34        295.64         8.99 o
   6   1   1       1355.70       1370.68        26.27 o
   7   1   1       6913.12       7014.00        97.41 o
   8   1   1        425.89        462.94        24.94 o
  -9   2   1        823.61        834.28        38.53 o
  -8   2   1         40.10         36.38         8.34 o
  -7   2   1       1034.46       1031.40        38.34 o
  -6   2   1        315.37        295.19        13.54 o
  -5   2   1       2425.82       2501.20        63.78 o
  -4   2   1      13855.24      13301.46        97.77 o
  -3   2   1      43481.09      36988.53      3324.71 o
  -2   2   1       1292.29       1387.35        20.42 o
  -1   2   1      37633.27      44009.55      1483.42 o
   0   2   1       8823.55       9194.61        71.40 o
   1   2   1         98.39         99.85         5.54 o
   2   2   1        139.06        140.28         7.18 o
   3   2   1       4135.78       4094.91        73.21 o
   4   2   1        134.79        137.94         6.47 o
   5   2   1        121.09        129.57        11.51 o
   6   2   1        159.03        160.79        10.10 o
   7   2   1       2430.65       2414.53        55.93 o
  -9   3   1       1284.26       1381.26       185.70 o
  -8   3   1        861.85        950.20        42.94 o
  -7   3   1        141.38        155.65        14.06 o
  -6   3   1        136.26        156.68        16.15 o
  -5   3   1       3838.73       3704.83       159.36 o
  -4   3   1        405.75        386.33        13.13 o
  -3   3   1      30048.81      29409.11       168.38 o
  -2   3   1      27190.04      25397.21       117.54 o
  -1   3   1        115.59        111.01         5.71 o
   0   3   1      17370.37      18097.60       228.55 o
   1   3   1        763.26        756.12        17.68 o
   2   3   1         24.74         23.10         3.79 o
   3   3   1       1355.96       1383.03        28.60 o
   4   3   1       1969.50       1912.13        42.50 o
   5   3   1        140.33        149.98        13.23 o
   6   3   1         38.41         37.27         8.36 o
   7   3   1         38.81         25.92        10.64 o
  -9   4   1        250.68        273.81        38.90 o
  -8   4   1       1680.15       1666.92        68.60 o
  -7   4   1       1009.99        960.28        43.13 o
  -6   4   1        300.14        296.05        13.17 o
  -5   4   1        156.68        151.94        14.43 o
  -4   4   1       7868.50       7913.03        98.81 o
  -3   4   1        102.45        127.10        11.89 o
  -2   4   1      37324.77      37470.41      1818.32 o
  -1   4   1      19819.19      18937.10       250.62 o
   0   4   1       2926.29       2923.14        78.41 o
   1   4   1       5640.89       5884.15        68.54 o
   2   4   1         17.27         49.42         6.22 o
   3   4   1         39.43         39.09         5.45 o
   4   4   1       1359.69       1342.16        39.18 o
   5   4   1       1405.52       1340.55        42.09 o
   6   4   1        259.90        290.44        20.81 o
  -9   5   1         54.15         58.73        12.97 o
  -8   5   1        523.04        582.71        37.08 o
  -7   5   1       1073.80       1080.31        46.83 o
  -6   5   1        410.99        392.33        26.26 o
  -5   5   1         90.33         93.40        12.52 o
  -4   5   1       3125.42       3157.15        67.23 o
  -3   5   1       7848.69       7852.88       104.78 o
  -2   5   1       1375.63       1348.50        31.75 o
  -1   5   1      22421.41      21206.80       271.40 o
   0   5   1       9443.51       8850.59        98.07 o
   1   5   1       2865.14       2948.40        54.95 o
   2   5   1       1017.92        981.44        32.06 o
   3   5   1        398.78        393.93        22.33 o
   4   5   1         18.41         18.46         5.31 o
   5   5   1        744.18        796.54        35.01 o
  -9   6   1         14.57         30.27        10.57 o
  -8   6   1        204.63        230.27        24.48 o
  -7   6   1        696.56        736.10        39.63 o
  -6   6   1       1123.01       1100.88        46.31 o
  -5   6   1          1.01          0.25         4.24 o
  -4   6   1          0.93          3.10         5.46 o
  -3   6   1       6837.47       6597.59        67.29 o
  -2   6   1       8058.43       7951.06       303.68 o
  -1   6   1       5113.07       5094.61       136.54 o
   0   6   1      13414.43      12749.49       465.03 o
   1   6   1       1711.72       1605.51        42.52 o
   2   6   1       1192.84       1178.16        47.31 o
   3   6   1         60.95         73.20        21.38 o
   4   6   1        568.27        521.33        39.00 o
  -8   7   1          1.45          1.71         5.36 o
  -7   7   1        194.18        197.48        21.93 o
  -6   7   1        144.38        135.60        17.63 o
  -5   7   1        544.46        552.43        33.89 o
  -4   7   1        122.72        103.45        14.39 o
  -3   7   1        364.62        363.02        27.71 o
  -2   7   1       7644.58       7740.52       141.01 o
  -1   7   1       3839.48       3744.91       108.99 o
   0   7   1       4186.00       4036.58       173.80 o
   1   7   1       7447.27       7077.68       107.93 o
   2   7   1         45.26        184.06        37.40 o
   3   7   1        327.13        340.95        49.06 o
  -8   8   1        152.18        141.86        20.64 o
  -7   8   1        310.70        303.77        28.81 o
  -6   8   1         29.38         54.30        12.51 o
  -5   8   1         63.99         59.08        12.24 o
  -4   8   1          2.81         19.07         7.61 o
  -3   8   1        309.92        305.25        28.20 o
  -2   8   1       1312.94       1311.57        43.11 o
  -1   8   1       7798.49       7387.50       186.83 o
   0   8   1        662.00        635.15        30.72 o
   1   8   1       2879.56       2737.97       141.92 o
  -6   9   1        492.25        480.54        37.04 o
  -5   9   1         56.05         51.56        12.51 o
  -4   9   1          4.79          1.50         6.16 o
  -3   9   1        134.67        131.22        14.75 o
  -2   9   1        194.54        197.53        18.54 o
   1 -10   2       6839.23       7861.53       217.32 o
   2 -10   2       1209.82       1578.83       111.45 o
   3 -10   2        258.50        295.51        42.26 o
   4 -10   2        688.98        651.38        54.44 o
   5 -10   2         39.76         20.37         7.83 o
   6 -10   2        109.11        100.18        19.79 o
  -1  -9   2       3800.26       3503.68        88.67 o
   0  -9   2       2396.46       2376.26        75.56 o
   1  -9   2       3134.01       3301.80       138.81 o
   2  -9   2      11337.75      13591.30       305.04 o
   3  -9   2        197.17        173.86        29.42 o
   4  -9   2        422.23        408.11        38.87 o
   5  -9   2          2.50         14.51         8.92 o
   6  -9   2         58.91         34.01        11.29 o
   7  -9   2        216.21        248.37        28.81 o
   8  -9   2        318.19        307.15        32.51 o
  -3  -8   2        135.07        137.26        16.51 o
  -2  -8   2        123.35        124.00        14.48 o
  -1  -8   2        485.51        441.83        31.31 o
   0  -8   2       8821.96       8204.96       125.86 o
   1  -8   2       2180.69       2306.31       369.08 o
   2  -8   2       6497.61       7129.45       193.14 o
   3  -8   2      10632.54      10159.43       241.19 o
   4  -8   2         72.30         75.56         8.89 o
   5  -8   2        444.87        409.01        32.49 o
   6  -8   2        516.05        493.67        36.67 o
   7  -8   2        181.10        161.52        21.85 o
   8  -8   2        434.61        446.03        36.61 o
   9  -8   2         34.26         36.10        11.86 o
  -4  -7   2          0.05         24.58         7.97 o
  -3  -7   2        998.53        954.24        39.14 o
  -2  -7   2        141.79        139.58         9.55 o
  -1  -7   2        586.81        583.65        33.07 o
   0  -7   2       4301.66       3981.84        79.83 o
   1  -7   2      18017.41      17075.95       131.59 o
   2  -7   2        753.76        749.09        34.41 o
   3  -7   2      12077.41      11631.09       335.80 o
   4  -7   2       5490.13       5422.69        91.23 o
   5  -7   2         18.07         31.38         7.43 o
   6  -7   2          0.81          2.26         5.48 o
   7  -7   2       1059.42       1043.90        51.47 o
   8  -7   2        311.32        277.92        28.35 o
   9  -7   2        257.86        233.73        27.34 o
  -5  -6   2        880.36        861.47        43.44 o
  -4  -6   2        810.38        793.51        35.09 o
  -3  -6   2         23.39         20.39         6.46 o
  -2  -6   2        615.13        581.66        26.05 o
  -1  -6   2       1134.65       1007.78        33.59 o
   0  -6   2        584.42        543.42        23.79 o
   1  -6   2      11646.37      11263.70       211.67 o
   2  -6   2      26483.33      26556.97       163.92 o
   3  -6   2          6.87         13.23         4.56 o
   4  -6   2      13179.72      12925.71       109.72 o
   5  -6   2       2122.57       2116.20        45.37 o
   6  -6   2        197.55        199.37        20.60 o
   7  -6   2        262.15        233.64        23.19 o
   8  -6   2       1476.26       1459.22        61.50 o
   9  -6   2        167.40        153.92        21.54 o
  -6  -5   2        799.94        781.81        37.17 o
  -5  -5   2        636.51        614.95        30.88 o
  -4  -5   2       1557.07       1532.48        44.98 o
  -3  -5   2       1530.28       1571.38        42.24 o
  -2  -5   2         18.65         22.92         4.32 o
  -1  -5   2         24.02         33.53         5.44 o
   0  -5   2       7693.12       7664.54        83.03 o
   1  -5   2          9.17         15.79         5.47 o
   2  -5   2      26292.71      26870.88      1043.77 o
   3  -5   2      24849.05      24673.74       150.64 o
   4  -5   2       1068.33       1122.92        61.62 o
   5  -5   2       8426.15       8494.05        60.46 o
   6  -5   2         44.79         47.56        10.25 o
   7  -5   2         70.46         68.98        12.61 o
   8  -5   2        753.78        789.52        36.28 o
   9  -5   2       1511.53       1497.80        44.00 o
  -7  -4   2       2525.62       2478.55        65.44 o
  -6  -4   2         58.34         52.70         9.34 o
  -5  -4   2        143.62        134.65        13.58 o
  -4  -4   2        488.86        479.10        27.05 o
  -3  -4   2       2847.86       2881.22        52.96 o
  -2  -4   2       1774.36       1692.33        34.84 o
  -1  -4   2         14.86         43.44         9.24 o
   0  -4   2        410.90        379.65        22.02 o
   1  -4   2      15962.43      15911.76       305.75 o
   2  -4   2        187.54        206.70        10.74 o
   3  -4   2      43319.97      44220.86       267.95 o
   4  -4   2      16828.09      16549.84       109.02 o
   5  -4   2       2501.40       2456.04        36.38 o
   6  -4   2       3965.76       3816.51        83.67 o
   7  -4   2        324.89        350.73        13.35 o
   8  -4   2         53.21         68.72        16.45 o
   9  -4   2       1095.11       1110.01        52.53 o
  -8  -3   2        633.41        646.65        40.36 o
  -7  -3   2       7216.27       7049.70       105.65 o
  -6  -3   2       2737.41       2740.69        61.36 o
  -5  -3   2         71.90         71.94        10.11 o
  -4  -3   2          5.78         11.39         4.83 o
  -3  -3   2        341.21        324.08        19.47 o
  -2  -3   2       4696.85       4722.81        63.07 o
  -1  -3   2        348.74        362.13        11.70 o
   0  -3   2         77.62         79.74         3.67 o
   1  -3   2      16801.45      17148.35        82.74 o
   2  -3   2       8834.56       9027.09        97.06 o
   3  -3   2       2341.97       2414.92        34.24 o
   4  -3   2      37828.21      38112.64       243.05 o
   5  -3   2       6050.22       5959.31        51.78 o
   6  -3   2       2436.73       2474.77        40.34 o
   7  -3   2        387.18        385.71        13.24 o
   8  -3   2        565.10        534.41        28.94 o
   9  -3   2         14.09          3.38         7.10 o
  -8  -2   2       2134.07       2120.80        72.49 o
  -7  -2   2       2268.02       2317.33        58.73 o
  -6  -2   2      10133.30       9955.52       114.32 o
  -5  -2   2       1258.70       1284.33        19.41 o
  -4  -2   2         76.22         86.05         9.44 o
  -3  -2   2        813.39        848.36        19.54 o
  -2  -2   2        354.20        375.39         6.87 o
  -1  -2   2       6037.79       6086.97        38.61 o
   0  -2   2        794.44        868.95        11.51 o
   1  -2   2       2363.82       2460.72        21.38 o
   2  -2   2      45695.40      47487.62      1318.08 o
   3  -2   2      12895.05      12472.12        68.55 o
   4  -2   2      10004.91       9926.28        40.85 o
   5  -2   2      25383.64      25314.26       148.36 o
   6  -2   2        982.22        988.66        24.41 o
   7  -2   2       1581.77       1567.33        40.14 o
   8  -2   2         64.50         74.43        12.85 o
   9  -2   2        740.81        842.83        50.29 o
  -9  -1   2        528.77        583.70        32.32 o
  -8  -1   2       8233.77       8307.45       116.46 o
  -7  -1   2       1864.98       1935.49        64.15 o
  -6  -1   2       5081.62       4695.99        82.17 o
  -5  -1   2      10856.62      10354.33        55.23 o
  -4  -1   2        603.72        592.11        10.97 o
  -3  -1   2        496.79        489.73         8.01 o
  -2  -1   2       2416.10       2432.06        22.07 o
  -1  -1   2        312.56        330.45         4.50 o
   0  -1   2        139.13        188.36        11.90 o
   1  -1   2       1470.02       1466.77        15.66 o
   2  -1   2       1309.34       1319.65        15.49 o
   3  -1   2      27373.32      27441.74        75.94 o
   4  -1   2       8443.39       8688.74        67.99 o
   5  -1   2      10490.94      10819.18        68.48 o
   6  -1   2      12130.22      12376.67        95.34 o
   7  -1   2          2.19          4.33         4.19 o
   8  -1   2        321.85        356.76        30.94 o
   9  -1   2        390.20        414.26        36.11 o
  -9   0   2        819.90        864.72        38.75 o
  -8   0   2       2983.94       2987.10        67.84 o
  -7   0   2      13890.70      13358.51       107.94 o
  -6   0   2        929.46        910.77        31.73 o
  -5   0   2       9022.68       8779.41        97.46 o
  -4   0   2       4655.33       4487.31        42.66 o
  -3   0   2        830.33        857.14        22.87 o
  -2   0   2       3929.47       3967.02        22.00 o
  -1   0   2       2784.20       2828.97        17.73 o
   0   0   2       1210.13       1251.55        17.57 o
   1   0   2         87.96        100.25         3.21 o
   2   0   2       2036.82       2118.13        18.37 o
   3   0   2      11083.44      11506.19        68.15 o
   4   0   2      23760.11      23836.93       110.91 o
   5   0   2       1718.07       1827.75        28.09 o
   6   0   2       7688.21       7669.91       112.50 o
   7   0   2       4033.13       3901.77        76.81 o
   8   0   2        294.16        365.01        52.45 o
  -9   1   2       1217.56       1289.96        47.93 o
  -8   1   2       1124.02       1097.75        86.13 o
  -7   1   2       9603.77       9748.45       113.92 o
  -6   1   2      18167.63      17906.87       160.21 o
  -5   1   2        183.82        195.60        12.45 o
  -4   1   2      11803.18      11560.41        69.17 o
  -3   1   2       1180.65       1145.55        17.28 o
  -2   1   2         75.74         77.26         3.54 o
  -1   1   2       6688.89       6686.74        40.73 o
   0   1   2       2797.85       2904.72        27.77 o
   1   1   2         19.69         21.62         2.73 o
   2   1   2        378.02        391.87        15.62 o
   3   1   2       1272.13       1401.50        30.51 o
   4   1   2      10959.18      11243.30       160.89 o
   5   1   2      15955.62      16130.49       133.73 o
   6   1   2         97.85        118.45         9.07 o
   7   1   2       4276.35       4302.17        70.13 o
   8   1   2        580.09        633.38        43.26 o
  -9   2   2        210.35        194.25        21.05 o
  -8   2   2       3281.71       3280.61        78.04 o
  -7   2   2        266.34        259.56        19.19 o
  -6   2   2      16555.14      16356.22       163.01 o
  -5   2   2      17524.97      17386.27       186.96 o
  -4   2   2        175.62        172.09        10.83 o
  -3   2   2       5105.77       4980.52        34.19 o
  -2   2   2         40.82         42.54         3.81 o
  -1   2   2        691.81        724.32        14.72 o
   0   2   2       4875.95       5076.57        56.90 o
   1   2   2        870.73        877.47        23.19 o
   2   2   2        575.08        613.84        22.92 o
   3   2   2       3046.76       3108.86        76.01 o
   4   2   2         70.22        120.12        27.31 o
   5   2   2      10721.67      10625.06       103.01 o
   6   2   2       6659.31       6616.57        66.27 o
   7   2   2         55.84         77.93        11.08 o
  -9   3   2        552.44        548.66        40.26 o
  -8   3   2       1668.97       1677.49        70.27 o
  -7   3   2       8877.21       8754.67       127.38 o
  -6   3   2        583.97        596.61        22.28 o
  -5   3   2      21527.89      21078.29       937.34 o
  -4   3   2      11455.35      11122.72       106.94 o
  -3   3   2        955.04        915.67        27.97 o
  -2   3   2       1705.40       1704.85        35.29 o
  -1   3   2        724.63        760.11        18.69 o
   0   3   2        650.56        651.67        35.30 o
   1   3   2       3240.29       3283.45        51.12 o
   2   3   2        562.67        593.53        32.05 o
   3   3   2       1168.50       1266.78        37.51 o
   4   3   2       3235.19       3367.47        65.43 o
   5   3   2          3.18         12.62         7.35 o
   6   3   2       7675.91       7616.86       114.15 o
  -9   4   2         38.70         57.92        14.03 o
  -8   4   2         65.67         59.02        12.70 o
  -7   4   2       3463.86       3529.30        82.02 o
  -6   4   2      12030.86      12288.57       142.03 o
  -5   4   2       2431.42       2480.17        57.77 o
  -4   4   2      22280.19      22409.44       166.68 o
  -3   4   2       3474.49       3484.14        60.47 o
  -2   4   2        495.48        479.95        16.53 o
  -1   4   2          0.79          8.29         6.87 o
   0   4   2        287.69        278.48        15.96 o
   1   4   2        234.10        267.01        53.43 o
   2   4   2        900.21        916.51        31.28 o
   3   4   2        463.85        471.32        24.91 o
   4   4   2       2716.81       2822.77       106.04 o
   5   4   2       1946.69       2072.47       154.29 o
  -9   5   2        235.36        244.44        25.48 o
  -8   5   2        825.04        899.60        45.76 o
  -7   5   2        202.79        217.47        20.76 o
  -6   5   2       9087.86       9056.26       125.02 o
  -5   5   2       7369.69       7567.88       107.51 o
  -4   5   2       4154.21       4257.11        76.65 o
  -3   5   2      15584.93      13846.04       870.38 o
  -2   5   2        629.78        619.80        14.72 o
  -1   5   2        776.06        777.32        24.14 o
   0   5   2       1518.81       1407.03        43.40 o
   1   5   2        205.71        177.48        15.06 o
   2   5   2        210.15        209.29        16.74 o
   3   5   2        166.94        162.47        16.69 o
   4   5   2        317.24        362.96        42.97 o
  -9   6   2        424.28        437.59        35.21 o
  -8   6   2          1.27         -1.76         7.56 o
  -7   6   2       1204.56       1187.32        50.34 o
  -6   6   2        651.06        631.79        34.35 o
  -5   6   2      13795.63      14194.74       159.34 o
  -4   6   2       3245.35       3294.05        73.37 o
  -3   6   2       5010.80       5081.50        90.24 o
  -2   6   2       5810.08       5755.18       138.83 o
  -1   6   2        232.31        230.66        14.68 o
   0   6   2        295.73        309.25        18.34 o
   1   6   2       1065.98       1011.35        47.49 o
   2   6   2        447.40        426.78        26.92 o
   3   6   2         14.89         25.50        14.27 o
  -8   7   2        198.12        206.80        23.62 o
  -7   7   2        582.77        574.86        36.35 o
  -6   7   2        974.75       1023.97        46.69 o
  -5   7   2       2277.98       2303.77        68.10 o
  -4   7   2      12391.68      12540.64       157.16 o
  -3   7   2        744.70        759.91        33.81 o
  -2   7   2       4443.26       4411.96        71.30 o
  -1   7   2       1225.49       1244.10        40.13 o
   0   7   2         34.36         28.30         6.10 o
   1   7   2        111.53        121.78        16.17 o
   2   7   2        466.70        393.42        61.85 o
  -7   8   2         18.05         29.10         9.80 o
  -6   8   2       1504.04       1580.14        61.96 o
  -5   8   2        719.24        664.64        39.29 o
  -4   8   2       3730.23       3821.93        70.40 o
  -3   8   2       8445.52       8496.21       252.94 o
  -2   8   2         20.03         16.27        10.12 o
  -1   8   2       2097.62       2112.39        57.37 o
   0   8   2        373.03        328.56        22.23 o
   0 -10   3        470.12        509.07        51.00 o
   1 -10   3          5.66         -0.86        10.25 o
   2 -10   3         65.03         94.39        25.96 o
   3 -10   3         44.43         62.82        23.05 o
   4 -10   3        613.74        642.24        57.88 o
   5 -10   3          9.16         13.34         8.10 o
   6 -10   3        283.95        309.08        34.60 o
   7 -10   3       3764.72       3638.90       118.49 o
  -2  -9   3       1029.18       1023.38        50.39 o
  -1  -9   3       3160.00       3039.06        67.27 o
   0  -9   3       3001.80       2891.36        59.46 o
   1  -9   3         90.29         88.52        14.79 o
   2  -9   3        452.01        457.88        92.08 o
   3  -9   3        178.45        183.07        23.82 o
   4  -9   3         39.90         27.15        11.79 o
   5  -9   3         33.48         23.16         9.74 o
   6  -9   3          7.59         13.42         8.97 o
   7  -9   3       1058.70       1108.58        61.18 o
   8  -9   3       5224.94       5158.32       134.38 o
  -3  -8   3       3139.80       3136.67        77.51 o
  -2  -8   3       9091.84       9089.96       118.53 o
  -1  -8   3        368.62        383.86        22.16 o
   0  -8   3       4454.58       4178.90        66.67 o
   1  -8   3       1769.17       1735.45        54.00 o
   2  -8   3          6.38         13.28         5.96 o
   3  -8   3       1252.02       1349.48        44.56 o
   4  -8   3       1076.93       1157.22       106.27 o
   5  -8   3         28.64         29.41         6.64 o
   6  -8   3        237.54        231.79        26.23 o
   7  -8   3        101.31         81.57        15.96 o
   8  -8   3       2627.29       2435.61        86.76 o
  -5  -7   3         28.34         20.56         8.12 o
  -4  -7   3       2390.44       2552.18        68.65 o
  -3  -7   3        337.84        375.53        30.34 o
  -2  -7   3       9079.52       9038.84       149.40 o
  -1  -7   3      14157.16      14100.51       124.49 o
   0  -7   3          6.78         13.64         4.96 o
   1  -7   3       5417.09       5426.11        81.83 o
   2  -7   3        267.02        284.60        16.12 o
   3  -7   3         51.34         60.45         6.99 o
   4  -7   3       1299.56       1248.47        66.35 o
   5  -7   3       1931.02       1876.18       127.01 o
   6  -7   3         39.40         47.67         8.20 o
   7  -7   3        712.34        705.60        43.01 o
   8  -7   3         39.13         52.23        13.38 o
   9  -7   3       3609.81       3613.02       107.55 o
  -6  -6   3         47.18         41.16        10.01 o
  -5  -6   3         61.95         35.58        10.15 o
  -4  -6   3        563.25        608.26        31.02 o
  -3  -6   3       5911.44       5915.89       107.38 o
  -2  -6   3          0.09         22.88         5.95 o
  -1  -6   3      19768.76      19256.35       171.15 o
   0  -6   3      12829.41      12606.46       115.42 o
   1  -6   3        173.90        183.21        14.72 o
   2  -6   3       2735.39       2789.63        45.55 o
   3  -6   3         87.31         87.00         7.29 o
   4  -6   3        328.43        319.19        11.13 o
   5  -6   3       1829.60       1816.50        29.88 o
   6  -6   3        991.82        965.00        45.47 o
   7  -6   3        429.01        389.42        30.33 o
   8  -6   3       2044.79       1931.29        72.23 o
   9  -6   3         30.17         31.59         8.56 o
  -6  -5   3       1760.68       1751.73        55.38 o
  -5  -5   3         49.53         33.05         7.93 o
  -4  -5   3        565.16        544.67        27.12 o
  -3  -5   3       5212.37       5054.24        62.64 o
  -2  -5   3      13326.24      13160.15       113.12 o
  -1  -5   3       1000.29       1008.97        24.86 o
   0  -5   3      34949.67      36517.68       216.14 o
   1  -5   3       9581.82       9834.28       149.88 o
   2  -5   3       1893.48       1843.33        29.96 o
   3  -5   3        134.03        144.11         6.79 o
   4  -5   3        790.48        744.93        19.57 o
   5  -5   3        279.96        294.37        15.73 o
   6  -5   3       1577.75       1478.57        40.32 o
   7  -5   3       1116.36       1156.83        47.35 o
   8  -5   3        955.82        971.71        33.37 o
   9  -5   3       2031.85       2043.16        51.99 o
  -7  -4   3         36.68         27.75         8.58 o
  -6  -4   3        671.84        630.60        31.04 o
  -5  -4   3        435.54        422.32        23.43 o
  -4  -4   3         36.81         43.64         6.14 o
  -3  -4   3        101.20        100.08         8.21 o
  -2  -4   3      15035.42      14985.08       173.17 o
  -1  -4   3      18780.99      18906.68       167.21 o
   0  -4   3       5462.31       5899.52        75.39 o
   1  -4   3      35223.09      35755.75       333.55 o
   2  -4   3       5668.95       5750.73        71.94 o
   3  -4   3       1790.84       1725.65        32.64 o
   4  -4   3        506.14        544.90        19.26 o
   5  -4   3       1206.19       1183.02        31.28 o
   6  -4   3        493.00        471.42        22.01 o
   7  -4   3        503.30        473.38        22.06 o
   8  -4   3        610.79        602.18        24.57 o
   9  -4   3       2790.68       2821.85       113.22 o
  -8  -3   3        723.76        728.18        36.15 o
  -7  -3   3        880.14        889.54        36.96 o
  -6  -3   3        649.90        618.25        31.38 o
  -5  -3   3       2425.85       2415.75        51.76 o
  -4  -3   3         25.85         28.80         4.15 o
  -3  -3   3       1421.69       1382.84        17.07 o
  -2  -3   3       1337.09       1428.45        26.20 o
  -1  -3   3      37023.96      37900.88       425.15 o
   0  -3   3      16858.50      16611.40        69.71 o
   1  -3   3      14405.00      14819.87       130.76 o
   2  -3   3      28178.51      28347.46       105.17 o
   3  -3   3        271.80        303.28        12.68 o
   4  -3   3        372.93        376.10        15.53 o
   5  -3   3       1905.61       1877.23        32.67 o
   6  -3   3       1410.09       1403.13        31.39 o
   7  -3   3        135.79        141.91        11.45 o
   8  -3   3        564.52        618.53        33.66 o
   9  -3   3        186.27        207.14        25.34 o
  -8  -2   3       1354.39       1322.80        45.98 o
  -7  -2   3        823.22        826.26        33.52 o
  -6  -2   3       1318.58       1299.81        39.80 o
  -5  -2   3       1004.54        972.30        16.25 o
  -4  -2   3       1071.77       1036.71        18.71 o
  -3  -2   3          7.11         28.69         4.46 o
  -2  -2   3       6069.23       6230.95        31.49 o
  -1  -2   3       6508.04       6487.21        39.44 o
   0  -2   3      63693.41      65888.50       287.69 o
   1  -2   3       7160.29       7418.86        56.95 o
   2  -2   3      13822.91      14323.32        61.46 o
   3  -2   3      13715.63      13674.35       227.18 o
   4  -2   3         83.13         90.28         5.61 o
   5  -2   3          5.75          6.86         2.19 o
   6  -2   3       2475.41       2473.03        78.40 o
   7  -2   3        580.25        601.50        36.87 o
   8  -2   3         97.32        106.11        17.90 o
   9  -2   3        296.25        293.39        30.76 o
  -9  -1   3        448.51        466.03        28.81 o
  -8  -1   3        639.20        609.88        30.04 o
  -7  -1   3        822.68        796.99        31.36 o
  -6  -1   3       1351.78       1340.25        22.34 o
  -5  -1   3       3264.60       3160.97        45.15 o
  -4  -1   3          5.33          6.07         1.61 o
  -3  -1   3          1.02         11.48         1.56 o
  -2  -1   3       2773.14       2745.53        17.64 o
  -1  -1   3       5230.61       5359.45        49.68 o
   0  -1   3      19231.00      19137.27       100.92 o
   1  -1   3      61672.88      67485.70       448.05 o
   2  -1   3       1128.14       1121.18        21.51 o
   3  -1   3      13828.42      14164.01        93.38 o
   4  -1   3       1842.33       1913.62        30.19 o
   5  -1   3        446.69        463.15        19.01 o
   6  -1   3        366.18        402.91        29.27 o
   7  -1   3       2531.13       2607.10        40.71 o
   8  -1   3        254.42        263.87        28.01 o
  -9   0   3       4496.13       4483.53        85.52 o
  -8   0   3        107.70        100.77        12.46 o
  -7   0   3        487.97        472.17        17.52 o
  -6   0   3        134.60        132.94         7.99 o
  -5   0   3       1476.02       1437.78        20.59 o
  -4   0   3       5615.59       5621.01        33.80 o
  -3   0   3         12.53         20.03         2.11 o
  -2   0   3         39.17         43.68         3.05 o
  -1   0   3      10427.32       9984.45        83.02 o
   0   0   3       5241.84       5435.63        60.72 o
   1   0   3      30229.95      29008.77       339.81 o
   2   0   3      35194.09      34431.06       785.09 o
   3   0   3        100.04        114.51         9.04 o
   4   0   3       7798.73       8079.51       217.84 o
   5   0   3         30.85         30.16         6.51 o
   6   0   3        519.34        509.89        21.81 o
   7   0   3        471.67        509.42        36.73 o
   8   0   3       1450.99       1486.12        83.54 o
  -9   1   3       5315.13       5370.74       104.40 o
  -8   1   3       4304.83       4277.17        55.37 o
  -7   1   3         68.24         70.19         6.87 o
  -6   1   3        101.17        112.85         9.40 o
  -5   1   3          9.67          9.70         1.84 o
  -4   1   3       2175.89       2095.45        49.74 o
  -3   1   3       2079.69       1974.05        23.95 o
  -2   1   3         66.98         82.58         3.89 o
  -1   1   3       5116.09       5230.45        24.82 o
   0   1   3      13844.20      13917.05       121.10 o
   1   1   3        460.44        522.86        23.57 o
   2   1   3      27985.32      28205.27       384.69 o
   3   1   3      14058.97      14325.32       170.98 o
   4   1   3        334.98        369.83        17.95 o
   5   1   3       1742.38       1760.81        41.61 o
   6   1   3        285.02        302.84        17.57 o
   7   1   3        198.20        204.31        23.97 o
  -9   2   3         74.81         95.40        15.26 o
  -8   2   3       7921.43       7815.04        78.37 o
  -7   2   3       2691.36       2640.57        42.24 o
  -6   2   3          1.94          9.83         2.74 o
  -5   2   3        336.85        335.53        16.67 o
  -4   2   3         63.63         69.07         6.93 o
  -3   2   3       2697.80       2613.71        33.87 o
  -2   2   3       1285.85       1336.35        21.69 o
  -1   2   3        590.52        638.59        26.18 o
   0   2   3       7936.05       8456.39       130.36 o
   1   2   3      18922.48      19156.94       319.00 o
   2   2   3        437.61        467.16        21.15 o
   3   2   3      18913.58      19412.76       226.94 o
   4   2   3       4668.76       4945.22       121.18 o
   5   2   3        730.74        755.43        28.14 o
   6   2   3        253.60        241.76        16.73 o
  -9   3   3       3608.24       3587.46        86.14 o
  -8   3   3        726.55        726.17        33.91 o
  -7   3   3       6641.72       7151.46       116.02 o
  -6   3   3       2225.10       2198.61        58.54 o
  -5   3   3          0.37          6.25         4.67 o
  -4   3   3        933.53        902.46        21.33 o
  -3   3   3         44.82         45.58         4.48 o
  -2   3   3        627.61        581.84        15.85 o
  -1   3   3          2.93         14.72         4.93 o
   0   3   3        215.70        212.93        10.79 o
   1   3   3       7814.47       7723.14       457.11 o
   2   3   3      12476.80      12426.26       363.36 o
   3   3   3       1599.19       1746.52        49.25 o
   4   3   3       9763.49      10002.32       193.60 o
   5   3   3        601.60        642.51        40.92 o
   6   3   3        353.15        361.03        33.16 o
  -9   4   3       6719.17       7044.20       233.47 o
  -8   4   3       3468.23       3512.81        89.37 o
  -7   4   3       3053.74       3185.48        77.89 o
  -6   4   3       2985.36       2996.12        69.14 o
  -5   4   3        571.35        580.90        27.96 o
  -4   4   3        406.70        385.40        28.72 o
  -3   4   3       1515.85       1543.85        30.87 o
  -2   4   3          0.88          4.58         3.75 o
  -1   4   3        197.76        202.78        20.55 o
   0   4   3       1163.60       1177.82        29.92 o
   1   4   3       1176.95       1136.35        38.08 o
   2   4   3       9365.54       9338.80       267.13 o
   3   4   3       4576.61       4531.10        86.66 o
   4   4   3       1652.15       1794.81        90.70 o
   5   4   3       4104.15       4143.80       111.54 o
  -9   5   3        793.13        880.91        49.26 o
  -8   5   3       8052.47       8525.12       141.16 o
  -7   5   3       2548.38       2622.45        72.03 o
  -6   5   3       3360.64       3486.34        77.24 o
  -5   5   3       2055.19       2073.73        54.48 o
  -4   5   3          0.36         -3.83         3.95 o
  -3   5   3        681.16        663.82        22.43 o
  -2   5   3       1302.01       1275.42        29.96 o
  -1   5   3         60.34         61.94         7.18 o
   0   5   3         32.61         46.72         8.56 o
   1   5   3        908.22        871.06        33.85 o
   2   5   3       1154.36       1199.62        45.22 o
   3   5   3       8009.79       8543.66       218.05 o
   4   5   3       1074.28       1134.20        81.05 o
  -8   6   3       2356.36       2525.62        77.94 o
  -7   6   3       7948.60       8203.99       131.96 o
  -6   6   3        343.71        341.28        25.23 o
  -5   6   3       1280.08       1314.95        36.34 o
  -4   6   3        583.62        568.70        23.20 o
  -3   6   3          2.18          1.17         3.30 o
  -2   6   3        717.81        692.58        29.85 o
  -1   6   3        545.90        545.37        23.82 o
   0   6   3         68.02         59.38         8.26 o
   1   6   3        946.11        974.20        37.83 o
   2   6   3        353.62        367.43        25.49 o
  -7   7   3       3565.49       3686.85        70.08 o
  -6   7   3       6665.38       6692.01        90.13 o
  -5   7   3         15.57         14.79         7.83 o
  -4   7   3        638.31        655.55        27.01 o
  -3   7   3          0.76         -1.78         3.95 o
  -2   7   3         15.95          9.98         4.96 o
  -1   7   3        551.52        572.59        25.05 o
   0   7   3        289.65        278.29        25.01 o
  -5   8   3       2968.81       2935.16        71.65 o
  -4   8   3         56.81         71.77        20.07 o
  -3   8   3        101.46        105.54        19.31 o
  -2   8   3         20.75         30.44        10.88 o
   3 -11   4        375.75        502.58        58.53 o
   4 -11   4       7478.26       9056.54       263.04 o
   0 -10   4        247.84        235.82        26.26 o
   1 -10   4         40.87         25.76         8.60 o
   2 -10   4        214.99        241.60        22.97 o
   3 -10   4        579.71        625.92       108.57 o
   4 -10   4       1691.81       1913.42       105.85 o
   5 -10   4       9524.68       9494.50       210.37 o
   6 -10   4       1044.46       1025.19        65.41 o
   7 -10   4       2805.64       2645.00       103.06 o
  -2  -9   4        178.03        191.32        22.24 o
  -1  -9   4        787.08        733.12        27.14 o
   0  -9   4        915.39        909.58        45.35 o
   1  -9   4         88.40         86.03        11.26 o
   2  -9   4         14.63         34.08         8.84 o
   3  -9   4       1870.36       2212.27        72.95 o
   4  -9   4        735.25        744.29        37.37 o
   5  -9   4       5500.19       5233.99       137.00 o
   6  -9   4       9537.87       8839.94       175.97 o
   7  -9   4        205.34        179.88        25.73 o
   8  -9   4       2297.59       2174.56        88.48 o
  -4  -8   4       3752.58       3761.48        85.79 o
  -3  -8   4         92.20        107.40        17.93 o
  -2  -8   4        431.74        397.74        20.14 o
  -1  -8   4          0.43         11.64         3.86 o
   0  -8   4        800.54        805.67        24.18 o
   1  -8   4       1479.78       1551.87        32.30 o
   2  -8   4        124.16        116.81        12.65 o
   3  -8   4        299.20        306.33        23.80 o
   4  -8   4       4947.79       4808.96        82.85 o
   5  -8   4        416.72        404.94        23.75 o
   6  -8   4       8858.07       8867.71       771.56 o
   7  -8   4       7843.60       7591.26       151.80 o
   8  -8   4         12.75         87.78        17.67 o
  -5  -7   4          0.39         14.61         8.17 o
  -4  -7   4       6269.19       6191.24       101.75 o
  -3  -7   4       4380.52       4287.21        67.00 o
  -2  -7   4         17.08          5.91         4.61 o
  -1  -7   4          5.00         11.09         3.83 o
   0  -7   4         95.19        102.69         8.71 o
   1  -7   4       1614.09       1709.44        38.03 o
   2  -7   4        581.84        528.54        12.02 o
   3  -7   4        120.05        114.31         6.63 o
   4  -7   4       2339.26       2343.77       115.86 o
   5  -7   4       8162.22       8106.56       319.80 o
   6  -7   4          0.28         20.62         9.55 o
   7  -7   4      10506.13       9801.51       162.53 o
   8  -7   4       3899.43       3706.21       104.06 o
   9  -7   4        201.90        194.65        25.85 o
  -6  -6   4       3252.72       3298.05        92.23 o
  -5  -6   4       5509.04       5191.37       126.73 o
  -4  -6   4        755.58        740.03        27.04 o
  -3  -6   4       9232.66       8963.45       127.27 o
  -2  -6   4       3187.45       3192.32        51.34 o
  -1  -6   4          7.27         10.63         6.12 o
   0  -6   4        336.48        371.06        17.18 o
   1  -6   4        839.13        807.08        51.45 o
   2  -6   4       1962.99       2029.95        41.45 o
   3  -6   4        389.87        406.72        28.85 o
   4  -6   4          2.72          2.44         2.54 o
   5  -6   4       6337.92       6203.53       229.67 o
   6  -6   4       9042.30       8999.49       117.63 o
   7  -6   4        346.32        351.66        22.51 o
   8  -6   4       9021.92       8819.76       122.62 o
   9  -6   4       1385.11       1328.60        42.81 o
  -6  -5   4         40.53         43.12        11.08 o
  -5  -5   4       8791.77       8679.80       110.59 o
  -4  -5   4       7912.65       7738.03        95.83 o
  -3  -5   4       2602.67       2582.42        30.88 o
  -2  -5   4      11164.39      10847.90        87.54 o
  -1  -5   4       1287.23       1328.85        33.71 o
   0  -5   4        354.64        373.28        14.99 o
   1  -5   4       1572.52       1677.05        75.82 o
   2  -5   4        160.59        151.70         8.09 o
   3  -5   4          3.71          7.38         2.35 o
   4  -5   4        155.47        183.97        11.10 o
   5  -5   4        262.20        256.51        14.69 o
   6  -5   4       9724.10       9421.28        97.16 o
   7  -5   4       6342.98       6177.75        73.08 o
   8  -5   4       1264.25       1211.93        34.78 o
   9  -5   4       4884.82       4982.66       165.28 o
  -7  -4   4         93.06        102.79        14.15 o
  -6  -4   4       1554.11       1560.23        45.83 o
  -5  -4   4        970.65        962.39        28.59 o
  -4  -4   4      20943.38      20642.63       191.40 o
  -3  -4   4       6099.80       6079.54        44.23 o
  -2  -4   4       5724.69       5947.94       117.47 o
  -1  -4   4       8011.06       8177.09        67.76 o
   0  -4   4         59.58         66.56         8.12 o
   1  -4   4        858.36        847.05        28.85 o
   2  -4   4       8835.95       8927.13       135.60 o
   3  -4   4        390.39        408.46        15.01 o
   4  -4   4        152.47        166.66        12.10 o
   5  -4   4        532.42        546.69        21.63 o
   6  -4   4       1307.91       1265.11        30.51 o
   7  -4   4      10989.72      11168.95       156.30 o
   8  -4   4       3079.16       3122.02        57.26 o
   9  -4   4       1706.84       1653.21       122.42 o
  -8  -3   4         17.63         33.58         7.30 o
  -7  -3   4        286.78        267.67        19.27 o
  -6  -3   4       1782.22       1813.88        50.96 o
  -5  -3   4       2735.36       2647.70        42.65 o
  -4  -3   4       4540.22       4605.73        52.89 o
  -3  -3   4      33976.36      33979.47       166.29 o
  -2  -3   4       4238.71       4330.39        68.43 o
  -1  -3   4       8718.86       8804.93       114.10 o
   0  -3   4       3513.41       3517.62        45.24 o
   1  -3   4         15.71         27.26         5.15 o
   2  -3   4        319.29        325.11        14.26 o
   3  -3   4       7364.81       7412.46        62.98 o
   4  -3   4        297.43        302.72        11.85 o
   5  -3   4        231.56        214.72        11.14 o
   6  -3   4        965.70        956.45        26.09 o
   7  -3   4       2169.46       2114.80        80.57 o
   8  -3   4       9198.46       9313.38       257.29 o
  -8  -2   4        969.99        991.57        37.80 o
  -7  -2   4        143.06        162.93        14.40 o
  -6  -2   4          2.11          4.09         3.17 o
  -5  -2   4       6801.27       6702.41        52.83 o
  -4  -2   4       3280.45       3266.91        48.19 o
  -3  -2   4      16846.19      16703.43       124.76 o
  -2  -2   4      32959.48      31968.61        78.51 o
  -1  -2   4        899.94        955.62        25.45 o
   0  -2   4       5100.41       5273.76        56.23 o
   1  -2   4         20.38         32.65         3.99 o
   2  -2   4          2.93          5.88         1.60 o
   3  -2   4       3212.34       3232.68        42.08 o
   4  -2   4       1420.60       1516.97        28.44 o
   5  -2   4        936.44        961.24        25.25 o
   6  -2   4       1511.11       1542.77        41.50 o
   7  -2   4        499.68        475.81        25.68 o
   8  -2   4       2586.29       2730.99       130.13 o
  -9  -1   4        100.01        111.23        13.34 o
  -8  -1   4       1226.55       1306.59        42.27 o
  -7  -1   4        919.64        892.05        32.47 o
  -6  -1   4        792.13        751.43        16.64 o
  -5  -1   4       1114.42       1081.08        19.72 o
  -4  -1   4      15271.86      14363.03        66.96 o
  -3  -1   4       2956.22       3067.91        28.36 o
  -2  -1   4      32417.13      31586.83       149.12 o
  -1  -1   4      30022.45      29309.66       288.45 o
   0  -1   4        196.02        207.39         5.40 o
   1  -1   4       2214.11       2229.98        48.21 o
   2  -1   4        647.19        648.57        10.83 o
   3  -1   4        254.96        266.86        14.01 o
   4  -1   4       3286.37       3385.12        54.19 o
   5  -1   4        783.98        803.82        30.36 o
   6  -1   4       1001.06       1011.88        33.32 o
   7  -1   4       2280.98       2306.12        63.80 o
   8  -1   4        152.93        197.30        26.60 o
  -9   0   4        155.22        175.74        18.88 o
  -8   0   4        181.97        181.63        18.04 o
  -7   0   4        890.36        938.21        24.18 o
  -6   0   4        165.08        158.79         8.18 o
  -5   0   4        602.17        568.01        14.27 o
  -4   0   4       5374.30       5230.17        39.78 o
  -3   0   4      23716.36      22237.95       106.22 o
  -2   0   4        115.74        155.22        10.16 o
  -1   0   4      31839.88      30306.74       218.98 o
   0   0   4      13209.53      13296.57       229.15 o
   1   0   4        438.56        409.99        23.91 o
   2   0   4         51.11         62.96         6.88 o
   3   0   4       1342.60       1377.98        33.34 o
   4   0   4         27.74         36.09         6.39 o
   5   0   4       1040.18       1031.77        31.21 o
   6   0   4        338.95        354.66        20.04 o
   7   0   4       1670.04       1699.28        69.94 o
  -9   1   4        551.14        606.57        35.19 o
  -8   1   4        701.17        692.35        22.97 o
  -7   1   4        355.68        343.36        15.18 o
  -6   1   4       1170.86       1187.13        18.22 o
  -5   1   4       1055.38       1030.69        19.01 o
  -4   1   4         61.98         74.49         6.39 o
  -3   1   4      13830.79      14434.57      1314.51 o
  -2   1   4      25427.84      25078.76       137.75 o
  -1   1   4        595.17        592.89        16.73 o
   0   1   4      27397.54      29125.25       267.21 o
   1   1   4       2997.29       2922.47        55.12 o
   2   1   4        771.36        776.20        16.85 o
   3   1   4        395.71        411.92        19.75 o
   4   1   4       1848.62       1888.98        44.70 o
   5   1   4          3.19          2.25         4.10 o
   6   1   4        405.22        405.87        22.44 o
   7   1   4        118.85        111.86        18.98 o
  -9   2   4        518.00        494.83        30.88 o
  -8   2   4        664.01        702.34        23.83 o
  -7   2   4        721.68        697.30        24.54 o
  -6   2   4         25.10         27.98         4.07 o
  -5   2   4        826.66        841.51        21.40 o
  -4   2   4       3330.60       3266.54        41.72 o
  -3   2   4         33.84         41.31         4.54 o
  -2   2   4      23613.79      23916.03       241.51 o
  -1   2   4      14514.28      13784.92       247.42 o
   0   2   4       2451.47       2397.62        27.75 o
   1   2   4      11242.60      11346.73       265.10 o
   2   2   4        529.63        541.76        25.63 o
   3   2   4        313.34        346.43        33.51 o
   4   2   4        779.97        782.37        52.00 o
   5   2   4       1048.63       1062.67        35.14 o
   6   2   4         79.20         75.29        10.52 o
  -9   3   4        620.68        623.11        25.69 o
  -8   3   4        432.38        456.53        22.21 o
  -7   3   4       1459.47       1421.16        51.83 o
  -6   3   4        184.96        172.30        12.00 o
  -5   3   4         48.79         45.84         6.29 o
  -4   3   4        218.55        197.34        11.18 o
  -3   3   4       3992.60       3915.38        83.33 o
  -2   3   4        797.00        787.60        20.76 o
  -1   3   4      24584.29      22871.12       113.60 o
   0   3   4       7826.97       7925.92       139.50 o
   1   3   4       5568.58       5856.38       186.56 o
   2   3   4       2635.48       2636.11       121.52 o
   3   3   4         44.05         61.32        16.96 o
   4   3   4         11.32          5.03         7.44 o
   5   3   4        999.12       1011.29        36.70 o
  -9   4   4        220.90        225.84        17.55 o
  -8   4   4        137.00        137.42        18.11 o
  -7   4   4        212.00        187.41        13.86 o
  -6   4   4       1544.57       1550.93        42.32 o
  -5   4   4        235.43        229.89        13.58 o
  -4   4   4        115.15         93.71         5.69 o
  -3   4   4       2310.60       2137.83        84.32 o
  -2   4   4       3567.20       3526.49        87.73 o
  -1   4   4       3027.89       2958.85        45.73 o
   0   4   4      14654.96      14559.78       103.58 o
   1   4   4       3159.52       3147.98       139.85 o
   2   4   4       3411.97       3442.87       141.64 o
   3   4   4        751.89        725.24        61.38 o
   4   4   4        364.36        383.33        45.91 o
  -8   5   4         87.90         78.88        10.16 o
  -7   5   4          7.36          7.81         4.15 o
  -6   5   4        301.46        290.70        17.06 o
  -5   5   4        700.15        699.05        25.05 o
  -4   5   4         17.49         17.38         7.69 o
  -3   5   4         28.12         25.26         4.42 o
  -2   5   4       4693.74       4402.81       215.48 o
  -1   5   4       2131.07       2070.06        39.24 o
   0   5   4       5091.16       5012.23        66.74 o
   1   5   4       8159.28       8066.49       131.88 o
   2   5   4         98.49        117.78        55.41 o
   3   5   4        853.87        899.55        78.47 o
  -7   6   4          1.73         14.12         4.21 o
  -6   6   4         50.00         47.92         7.43 o
  -5   6   4        238.11        231.83        15.39 o
  -4   6   4        355.71        348.39        18.43 o
  -3   6   4         30.96         28.43         9.55 o
  -2   6   4        357.97        326.48        27.07 o
  -1   6   4       5336.30       5304.21       207.31 o
   0   6   4        611.69        589.44        60.18 o
   1   6   4       3600.90       3551.52       126.22 o
  -6   7   4         34.73         44.78         8.20 o
  -5   7   4         60.81         70.68        14.83 o
  -4   7   4         63.62         56.40        14.58 o
  -3   7   4          6.24          0.32         6.52 o
  -2   7   4         11.49         10.40         8.16 o
  -1   7   4       1003.22        943.04        60.50 o
   2 -11   5       7330.06       7613.58       205.61 o
   3 -11   5        373.18        444.76        50.92 o
   4 -11   5        737.93        897.69        81.38 o
   5 -11   5        620.74        611.63        64.03 o
  -1 -10   5        171.51        146.76        21.54 o
   0 -10   5       3152.73       3216.56        75.41 o
   1 -10   5        813.53        922.30        41.57 o
   2 -10   5       5438.28       5896.03       101.94 o
   3 -10   5       8659.10       9382.43       290.94 o
   4 -10   5         20.23         15.15         7.78 o
   5 -10   5        847.12        781.56        63.28 o
   6 -10   5         19.57         26.26        12.28 o
   7 -10   5          5.82          2.24         8.78 o
  -2  -9   5        165.22        150.01        23.39 o
  -1  -9   5         89.37         76.90        15.25 o
   0  -9   5       1193.24       1369.80        96.98 o
   1  -9   5       7460.65       7922.37       207.29 o
   2  -9   5        453.47        509.32        28.85 o
   3  -9   5      10115.15      11109.18      1125.60 o
   4  -9   5       6721.04       6492.06       149.03 o
   5  -9   5          7.92          9.26        11.74 o
   6  -9   5        614.02        576.58        45.79 o
   7  -9   5        517.49        493.02        42.52 o
   8  -9   5         37.14         33.07        12.07 o
  -4  -8   5         85.54         86.34        12.75 o
  -3  -8   5          3.49          5.62         5.41 o
  -2  -8   5        632.06        610.70        29.23 o
  -1  -8   5          0.00         16.53         9.86 o
   0  -8   5         63.57         73.02         8.80 o
   1  -8   5       5506.33       5450.52       180.55 o
   2  -8   5      11124.39      11813.33       248.83 o
   3  -8   5          1.12         12.53        10.45 o
   4  -8   5      12210.67      12040.96       520.25 o
   5  -8   5       3206.28       3037.64       230.00 o
   6  -8   5        112.54        105.78        22.91 o
   7  -8   5          7.77         14.51         8.17 o
   8  -8   5        904.14        872.12        53.51 o
  -5  -7   5        524.65        483.27        28.92 o
  -4  -7   5        749.83        734.43        29.05 o
  -3  -7   5       1216.53       1202.76        35.45 o
  -2  -7   5        175.17        150.86        14.93 o
  -1  -7   5        367.92        365.18        15.07 o
   0  -7   5        639.14        652.08        22.06 o
   1  -7   5         10.10         15.68        11.17 o
   2  -7   5      13736.65      14687.82       646.16 o
   3  -7   5      14667.53      14467.40       126.41 o
   4  -7   5       1190.88       1171.20        60.77 o
   5  -7   5      10320.69      10204.55       189.16 o
   6  -7   5        863.20        831.96        37.73 o
   7  -7   5        211.08        221.31        20.22 o
   8  -7   5        144.92        133.92        20.34 o
  -6  -6   5        159.04        156.15        16.69 o
  -5  -6   5       1558.11       1507.68        46.51 o
  -4  -6   5       1086.25       1080.66        32.53 o
  -3  -6   5        409.96        400.35        19.01 o
  -2  -6   5       2523.69       2553.93        53.63 o
  -1  -6   5         55.74         59.69         5.35 o
   0  -6   5          5.35          3.72         4.66 o
   1  -6   5       2516.30       2622.20        62.02 o
   2  -6   5        474.35        473.81        17.03 o
   3  -6   5      20445.64      20758.70       122.14 o
   4  -6   5      11996.68      11317.89       258.00 o
   5  -6   5       2855.51       2843.26        61.26 o
   6  -6   5       5860.35       5709.96        74.36 o
   7  -6   5          0.92          3.26         5.66 o
   8  -6   5         30.47         30.02         6.28 o
  -6  -5   5       1697.60       1664.47        48.73 o
  -5  -5   5        694.94        681.57        25.14 o
  -4  -5   5        143.05        145.61        11.21 o
  -3  -5   5       1427.38       1434.78        33.19 o
  -2  -5   5       2035.32       2031.78        49.72 o
  -1  -5   5       1316.13       1314.65        31.34 o
   0  -5   5          3.04          6.27         4.47 o
   1  -5   5       1352.48       1355.73        35.76 o
   2  -5   5       4931.39       4886.81        68.07 o
   3  -5   5       2594.10       2531.95        38.91 o
   4  -5   5      26637.76      26811.16       299.70 o
   5  -5   5       5192.34       5181.19        69.27 o
   6  -5   5       3343.85       3307.70        66.31 o
   7  -5   5       2175.99       2141.80        44.35 o
   8  -5   5        251.49        264.89        16.90 o
  -7  -4   5       2174.31       2260.96        56.70 o
  -6  -4   5       9370.35       9338.72       141.83 o
  -5  -4   5       1434.00       1445.57        40.37 o
  -4  -4   5       1113.93       1103.93        28.09 o
  -3  -4   5          0.22          6.08         3.29 o
  -2  -4   5        147.76        134.94        11.35 o
  -1  -4   5       5472.30       5538.60        63.05 o
   0  -4   5        774.43        766.67        16.69 o
   1  -4   5          2.41          5.50         3.30 o
   2  -4   5       6901.91       6938.37        77.78 o
   3  -4   5       4108.02       3946.95        38.14 o
   4  -4   5       5286.13       5182.36        73.32 o
   5  -4   5      21706.01      21827.96       192.31 o
   6  -4   5       1327.63       1297.34        31.30 o
   7  -4   5       2335.13       2284.41        45.32 o
   8  -4   5        179.31        146.89        19.25 o
  -8  -3   5       3480.77       3465.61        71.64 o
  -7  -3   5       1001.21       1017.66        36.01 o
  -6  -3   5       5129.90       5011.12        62.76 o
  -5  -3   5      10147.35      10183.15        85.01 o
  -4  -3   5        558.14        566.56        18.80 o
  -3  -3   5         15.67         18.67         4.34 o
  -2  -3   5          1.95         12.50         3.47 o
  -1  -3   5         91.40         95.58         7.86 o
   0  -3   5       3636.59       3586.04        39.11 o
   1  -3   5        240.00        238.03        13.39 o
   2  -3   5        575.85        581.42        15.15 o
   3  -3   5      12916.82      12914.38        78.29 o
   4  -3   5       2973.91       2957.79        37.97 o
   5  -3   5       9523.16       9562.70        76.14 o
   6  -3   5      12075.05      11853.67        93.97 o
   7  -3   5         36.59         32.26        10.66 o
   8  -3   5       1193.35       1220.91        56.70 o
  -8  -2   5       1359.22       1366.58        43.27 o
  -7  -2   5       8300.24       8298.81        99.33 o
  -6  -2   5        394.76        388.13        13.70 o
  -5  -2   5      10427.42      10070.45       109.40 o
  -4  -2   5       8253.05       8126.48        49.75 o
  -3  -2   5          1.15          2.38         1.38 o
  -2  -2   5        574.79        614.91        16.48 o
  -1  -2   5       1135.48       1138.73        60.39 o
   0  -2   5        405.28        375.92        11.77 o
   1  -2   5       2499.86       2467.99        26.57 o
   2  -2   5         33.08         43.68         4.08 o
   3  -2   5       2937.30       2999.07        42.42 o
   4  -2   5      12305.83      12387.37        84.22 o
   5  -2   5       1315.06       1315.62        39.83 o
   6  -2   5       8689.81       8757.12       136.15 o
   7  -2   5       5246.29       5323.46        96.16 o
   8  -2   5         82.77        117.93        20.18 o
  -8  -1   5        381.42        382.23        25.81 o
  -7  -1   5       4749.46       4803.01        84.28 o
  -6  -1   5      11701.25      11403.44       185.08 o
  -5  -1   5         15.74         28.48         6.49 o
  -4  -1   5      12520.19      12360.10        61.88 o
  -3  -1   5       4527.98       4512.21        34.06 o
  -2  -1   5         15.64         17.60         3.33 o
  -1  -1   5       1354.23       1376.28        16.89 o
   0  -1   5        778.21        759.61        21.15 o
   1  -1   5          4.21         12.43         4.84 o
   2  -1   5        272.54        305.51         9.45 o
   3  -1   5         23.81         32.87         6.07 o
   4  -1   5       5926.24       6056.44        79.86 o
   5  -1   5       9716.16       9734.43       134.04 o
   6  -1   5         28.81         58.37        22.87 o
   7  -1   5       5449.21       5571.42       115.57 o
  -8   0   5       1293.88       1336.62        46.73 o
  -7   0   5        159.25        148.67        10.07 o
  -6   0   5      12191.90      11612.70        81.52 o
  -5   0   5      12972.43      12487.72        63.65 o
  -4   0   5        974.29        964.91        16.69 o
  -3   0   5       9657.67       9354.54        70.50 o
  -2   0   5        568.03        581.64        10.02 o
  -1   0   5         12.27          9.83         2.00 o
   0   0   5       4702.88       4764.14        64.47 o
   1   0   5        610.39        595.52        19.27 o
   2   0   5         88.07         82.61         4.74 o
   3   0   5        422.19        420.03        34.36 o
   4   0   5         13.01         14.97         5.79 o
   5   0   5       6456.45       6631.69        86.87 o
   6   0   5       5966.64       5959.67       103.47 o
   7   0   5        110.10        111.01        21.13 o
  -9   1   5        303.39        319.96        24.68 o
  -8   1   5        206.64        215.10        13.15 o
  -7   1   5       2954.56       2997.46        45.56 o
  -6   1   5        122.58        150.39         7.28 o
  -5   1   5      15911.64      15179.54       110.07 o
  -4   1   5      12307.28      11731.89       132.55 o
  -3   1   5       2413.47       2402.05        32.01 o
  -2   1   5       5165.73       5178.41        68.15 o
  -1   1   5         16.33         30.81         6.76 o
   0   1   5         60.89         64.88        11.88 o
   1   1   5       2540.40       2572.91        68.82 o
   2   1   5       1328.85       1247.86        25.25 o
   3   1   5          0.59         11.94         5.26 o
   4   1   5       1111.83       1152.99        38.67 o
   5   1   5        174.55        193.86        17.70 o
   6   1   5       5791.94       5841.29        91.27 o
  -9   2   5          3.97         -0.54         4.66 o
  -8   2   5        286.00        306.82        16.10 o
  -7   2   5       1670.66       1745.25        40.04 o
  -6   2   5       5970.61       5946.90        51.08 o
  -5   2   5       3051.32       3081.03        37.49 o
  -4   2   5      17329.05      17689.96       487.85 o
  -3   2   5       4429.44       4419.52        70.83 o
  -2   2   5       2294.91       2315.82        27.95 o
  -1   2   5        838.85        782.43        33.54 o
   0   2   5        234.19        233.00        17.55 o
   1   2   5        800.95        776.13        33.85 o
   2   2   5        889.62        897.07        37.18 o
   3   2   5        715.58        758.87        55.15 o
   4   2   5        459.19        466.93        26.67 o
   5   2   5        845.51        845.64        37.60 o
  -8   3   5         59.14         67.93        13.44 o
  -7   3   5         13.18          3.49         4.73 o
  -6   3   5       3702.20       3705.92        89.19 o
  -5   3   5       6202.17       6155.55        50.35 o
  -4   3   5       4577.64       4497.53       144.55 o
  -3   3   5      17814.25      17604.53       294.99 o
  -2   3   5        788.41        776.33        23.34 o
  -1   3   5       1669.94       1562.93        25.72 o
   0   3   5          2.57         15.19         2.59 o
   1   3   5        549.34        549.15        31.10 o
   2   3   5        559.43        562.18        32.01 o
   3   3   5        676.76        661.95        58.47 o
   4   3   5        259.42        227.97        20.17 o
  -8   4   5        111.59        113.55        17.80 o
  -7   4   5        295.91        284.75        27.30 o
  -6   4   5        271.39        266.02        16.13 o
  -5   4   5       7792.75       7988.70        82.71 o
  -4   4   5       1931.69       1937.93        44.22 o
  -3   4   5       4889.59       4899.72        97.73 o
  -2   4   5       9683.71       9305.00        80.00 o
  -1   4   5         21.42         30.47         9.36 o
   0   4   5        455.49        439.09        30.95 o
   1   4   5        258.94        288.42        22.98 o
   2   4   5        172.21        157.30        18.42 o
   3   4   5        108.92        161.78        33.16 o
  -7   5   5         35.10         42.98         7.72 o
  -6   5   5        462.14        464.49        22.01 o
  -5   5   5        960.89        962.27        29.89 o
  -4   5   5      10260.45      10397.95       168.74 o
  -3   5   5        416.05        450.31        35.27 o
  -2   5   5       5418.41       5490.24       111.53 o
  -1   5   5       3687.07       3656.07       152.25 o
   0   5   5        149.26        156.72        20.42 o
   1   5   5         44.09         29.25        14.25 o
  -6   6   5        361.27        411.99        36.49 o
  -5   6   5        312.89        305.14        31.66 o
  -4   6   5       2470.55       2700.62        91.52 o
  -3   6   5       6897.27       6922.62       146.13 o
  -2   6   5          4.62         27.53        12.57 o
  -1   6   5       3121.27       3068.89        89.34 o
   2 -11   6          9.80         19.85         8.45 o
   3 -11   6         68.63         72.79        13.72 o
   4 -11   6         18.32          8.70        14.68 o
  -1 -10   6        163.02        192.04        24.92 o
   0 -10   6       5084.67       5154.64       116.72 o
   1 -10   6       2328.84       2442.53        61.69 o
   2 -10   6         22.62         23.35         7.44 o
   3 -10   6         72.66         92.85        14.97 o
   4 -10   6        550.99        567.61        48.71 o
   5 -10   6         28.73         34.50        10.66 o
   6 -10   6        137.02         97.87        23.29 o
  -2  -9   6       4290.63       4507.05       390.73 o
  -1  -9   6       7656.97       7689.11       241.62 o
   0  -9   6         14.87         71.82        28.36 o
   1  -9   6       5909.87       6077.40       105.96 o
   2  -9   6        963.77       1165.78        55.49 o
   3  -9   6         67.95         66.35         9.78 o
   4  -9   6        404.84        422.09        29.54 o
   5  -9   6        803.52        786.06        39.28 o
   6  -9   6          1.02          3.80         6.49 o
   7  -9   6          0.20          6.57         6.65 o
  -4  -8   6          4.35         12.90         9.26 o
  -3  -8   6       1867.53       1865.65       139.70 o
  -2  -8   6         58.04         83.15        15.95 o
  -1  -8   6      10543.28      10438.83       239.62 o
   0  -8   6       9115.30       8816.05       185.37 o
   1  -8   6        537.31        593.32        26.68 o
   2  -8   6       5811.98       6655.52       115.99 o
   3  -8   6         24.99         35.17         6.88 o
   4  -8   6         40.45         57.03        11.24 o
   5  -8   6       1736.13       1711.14        73.39 o
   6  -8   6        616.06        571.69        30.98 o
   7  -8   6         26.74         31.73        11.53 o
   8  -8   6        139.33        119.84        20.55 o
  -5  -7   6        170.33        165.96        14.59 o
  -4  -7   6        110.58         96.09        10.44 o
  -3  -7   6        552.87        584.84        28.69 o
  -2  -7   6       4235.75       4358.23        73.96 o
  -1  -7   6        732.47        811.70        25.73 o
   0  -7   6      19372.68      18553.67       179.16 o
   1  -7   6       6912.24       6824.17       130.76 o
   2  -7   6       1286.13       1452.03        41.61 o
   3  -7   6       2276.85       2458.37        80.80 o
   4  -7   6          7.77         14.65         6.93 o
   5  -7   6          1.73          1.37         6.72 o
   6  -7   6       2236.44       2200.87        61.58 o
   7  -7   6        630.44        594.59        35.42 o
   8  -7   6        210.02        193.82        16.99 o
  -6  -6   6        451.79        442.39        26.23 o
  -5  -6   6       1188.80       1154.24        34.98 o
  -4  -6   6         60.30         67.55        11.50 o
  -3  -6   6         68.59         68.20        10.10 o
  -2  -6   6       4712.28       4778.73        69.31 o
  -1  -6   6       6211.88       6399.27       104.84 o
   0  -6   6       3760.04       3745.32        61.35 o
   1  -6   6      25656.25      26759.57       199.46 o
   2  -6   6       3384.52       3647.33        81.36 o
   3  -6   6       3226.15       3183.43        57.49 o
   4  -6   6         26.18         27.56         4.41 o
   5  -6   6         30.66         35.43         6.01 o
   6  -6   6        212.99        218.64        15.30 o
   7  -6   6       1267.34       1190.33        33.55 o
   8  -6   6        547.33        541.14        27.25 o
  -6  -5   6         12.38          7.17         4.25 o
  -5  -5   6        847.04        864.97        28.36 o
  -4  -5   6       1017.10       1030.59        29.50 o
  -3  -5   6          3.78         12.43        10.96 o
  -2  -5   6         36.84         87.21        53.83 o
  -1  -5   6      12285.11      12242.00       136.82 o
   0  -5   6       7385.64       7559.81        60.85 o
   1  -5   6       8946.03       9501.03       119.37 o
   2  -5   6      22541.27      22718.33       135.51 o
   3  -5   6       1577.88       1583.63        66.22 o
   4  -5   6       2798.36       2744.90        60.56 o
   5  -5   6        362.14        358.88        16.63 o
   6  -5   6        717.37        732.65        24.42 o
   7  -5   6        500.02        478.04        21.67 o
   8  -5   6        745.75        713.21        28.44 o
  -7  -4   6        422.58        388.98        22.99 o
  -6  -4   6        495.40        509.36        21.34 o
  -5  -4   6         64.25         57.58         9.06 o
  -4  -4   6        905.98        886.80        29.80 o
  -3  -4   6        390.16        403.20        19.84 o
  -2  -4   6        565.56        555.52        19.32 o
  -1  -4   6       2596.19       2802.52        69.20 o
   0  -4   6      20984.20      20791.80       347.13 o
   1  -4   6       3709.03       3721.82        64.45 o
   2  -4   6      13610.54      13751.03       121.41 o
   3  -4   6      12214.37      12081.73       104.49 o
   4  -4   6          2.27          9.38         3.74 o
   5  -4   6        145.10        149.13        10.77 o
   6  -4   6        592.83        583.99        21.52 o
   7  -4   6        601.76        552.40        35.19 o
   8  -4   6        217.88        212.01        20.50 o
  -7  -3   6       1486.93       1463.72        62.08 o
  -6  -3   6        347.43        408.91        20.18 o
  -5  -3   6       1892.85       1835.83        40.41 o
  -4  -3   6         58.02         54.14         9.38 o
  -3  -3   6        753.78        736.08        19.31 o
  -2  -3   6          0.98         19.20         7.12 o
  -1  -3   6       1790.44       1786.82        39.68 o
   0  -3   6       7542.97       7003.00       224.01 o
   1  -3   6      28986.48      28741.03       115.94 o
   2  -3   6        883.26        889.85        21.15 o
   3  -3   6      13735.93      13407.33       115.72 o
   4  -3   6       5576.39       5496.83        57.67 o
   5  -3   6        581.47        604.17        19.63 o
   6  -3   6         61.96         67.60        10.99 o
   7  -3   6       1175.42       1191.02        43.30 o
  -8  -2   6         21.17         22.43        14.55 o
  -7  -2   6       1613.02       1666.92        44.59 o
  -6  -2   6       1208.91       1160.26        25.04 o
  -5  -2   6        369.92        392.23        14.79 o
  -4  -2   6       2461.51       2436.35        27.93 o
  -3  -2   6        125.30        115.06         5.66 o
  -2  -2   6        232.93        230.48        12.86 o
  -1  -2   6       1360.26       1320.49        73.56 o
   0  -2   6        710.92        702.34        11.93 o
   1  -2   6      14036.25      13747.13        68.06 o
   2  -2   6      21800.01      21773.32       122.68 o
   3  -2   6          4.24         19.32         6.48 o
   4  -2   6       8215.91       8207.94       181.17 o
   5  -2   6       1027.30       1052.48        34.75 o
   6  -2   6        437.28        425.08        24.15 o
   7  -2   6        290.18        296.78        21.82 o
  -8  -1   6       3559.83       3749.00       184.90 o
  -7  -1   6         87.98         71.57         8.06 o
  -6  -1   6        687.49        715.39        20.30 o
  -5  -1   6        252.14        251.88         9.43 o
  -4  -1   6       1899.90       1951.63        25.69 o
  -3  -1   6       1577.68       1494.58        44.59 o
  -2  -1   6         61.24         78.55         5.22 o
  -1  -1   6         36.62         42.51         3.47 o
   0  -1   6       4473.25       4386.25        57.97 o
   1  -1   6        217.30        239.56        14.98 o
   2  -1   6      18917.11      18482.23       395.80 o
   3  -1   6      13074.72      13128.92       121.63 o
   4  -1   6        743.42        775.65        31.56 o
   5  -1   6       3786.30       3871.60        74.66 o
   6  -1   6          0.26          6.13         6.35 o
  -8   0   6       6742.26       7003.73       227.61 o
  -7   0   6       3176.02       3083.54        39.74 o
  -6   0   6        300.03        298.11        10.90 o
  -5   0   6        463.48        441.69        12.49 o
  -4   0   6        148.39        144.56         6.76 o
  -3   0   6       2794.80       2636.66        73.00 o
  -2   0   6       1318.78       1285.61        14.24 o
  -1   0   6          0.79          1.06         1.64 o
   0   0   6       1809.64       1792.67        32.00 o
   1   0   6       5483.95       5499.65        76.05 o
   2   0   6        274.53        285.98        18.76 o
   3   0   6      13815.88      13820.67       134.29 o
   4   0   6       5605.69       5583.16        88.78 o
   5   0   6        996.07        966.14        39.01 o
   6   0   6        988.94        973.64        41.52 o
  -8   1   6        813.66        864.36        35.71 o
  -7   1   6       7374.87       7028.93        98.79 o
  -6   1   6       1469.12       1446.79        23.63 o
  -5   1   6         32.21         41.29         6.34 o
  -4   1   6         19.58         18.08         3.65 o
  -3   1   6         33.62         27.35         4.58 o
  -2   1   6       1515.60       1501.68        60.96 o
  -1   1   6        573.72        604.13        21.88 o
   0   1   6          0.13          3.13         5.33 o
   1   1   6       3755.38       3856.79       169.61 o
   2   1   6       6658.23       6835.45       144.54 o
   3   1   6       2171.34       2285.79        90.02 o
   4   1   6       8822.11       8695.47       123.07 o
   5   1   6       1108.76       1118.26        44.43 o
  -8   2   6       1936.90       1875.20        65.07 o
  -7   2   6       2471.82       2549.17        74.62 o
  -6   2   6       6527.37       6563.32        88.89 o
  -5   2   6        261.16        263.77        12.74 o
  -4   2   6         21.49         39.06         8.16 o
  -3   2   6        607.20        614.44        28.57 o
  -1   2   6        670.69        666.32        33.97 o
   0   2   6         29.17         71.06        23.44 o
   1   2   6        346.57        358.03        27.94 o
   2   2   6       3701.72       3916.76       144.50 o
   3   2   6       3866.49       3977.49       166.55 o
   4   2   6       1977.96       2065.43        61.62 o
  -8   3   6       6009.77       6174.54       126.89 o
  -7   3   6       1159.55       1188.32        54.95 o
  -6   3   6       3252.87       3238.44        57.68 o
  -5   3   6       3641.90       3580.34        92.84 o
  -4   3   6         63.05         57.79        12.50 o
  -3   3   6         19.54         27.86         6.84 o
  -2   3   6        816.18        777.32        38.12 o
  -1   3   6          2.36         -1.48         8.01 o
   0   3   6         84.08         81.61        13.89 o
   1   3   6        110.31        107.88        15.52 o
   2   3   6        966.03        979.39        74.46 o
   3   3   6       4719.85       4842.87       140.35 o
  -7   4   6       7230.97       7407.19       146.47 o
  -6   4   6        144.61        180.93        23.42 o
  -5   4   6       3246.83       3204.16        93.56 o
  -4   4   6       1103.57       1092.61        54.18 o
  -3   4   6         15.04         35.46         9.13 o
  -2   4   6        312.72        279.52        24.92 o
  -1   4   6        762.96        710.14        40.25 o
   0   4   6          2.96         -3.77         8.94 o
   1   4   6         33.74         43.86        12.03 o
  -6   5   6       6064.25       6312.33       141.44 o
  -5   5   6          0.52         27.91        13.19 o
  -4   5   6       2151.25       2223.66        82.41 o
  -3   5   6        208.51        181.71        24.07 o
  -2   5   6         27.84         24.83         8.74 o
  -1   5   6        283.79        253.65        26.78 o
   3 -11   7         56.85         54.91        11.78 o
  -1 -10   7        307.50        282.25        26.77 o
   0 -10   7        317.76        312.73        21.55 o
   1 -10   7        906.46        907.34        35.20 o
   2 -10   7        116.66        123.45        13.18 o
   3 -10   7         28.08         27.65        12.96 o
   4 -10   7        611.65        752.57        41.07 o
   5 -10   7         34.69         30.39        19.35 o
   6 -10   7       4848.84       4640.32       155.01 o
  -2  -9   7         88.74         84.09        15.81 o
  -1  -9   7        247.58        242.41        23.46 o
   0  -9   7        101.15        111.41        15.00 o
   1  -9   7        663.11        628.90        27.87 o
   2  -9   7       1249.07       1185.80        47.18 o
   3  -9   7         78.62         67.43         9.72 o
   4  -9   7        312.53        331.13        27.83 o
   5  -9   7       2182.42       2159.98       142.50 o
   6  -9   7         49.61         65.57        14.05 o
   7  -9   7       6376.16       5970.04       305.04 o
  -3  -8   7       7041.24       7126.39       152.61 o
  -2  -8   7       3951.61       4047.16        96.49 o
  -1  -8   7        591.95        648.21        35.96 o
   0  -8   7          3.78        116.16       105.90 o
   1  -8   7         24.05         29.22         6.30 o
   2  -8   7       1009.61       1012.83        39.70 o
   3  -8   7       1013.53       1134.12        41.83 o
   4  -8   7        175.09        166.00        15.94 o
   5  -8   7       1246.08       1201.46        56.51 o
   6  -8   7       3101.94       3035.29        63.44 o
   7  -8   7        433.44        425.72        68.00 o
  -4  -7   7       3159.42       3150.96        78.80 o
  -3  -7   7       2870.34       2950.99        89.50 o
  -2  -7   7       7142.64       7185.13       123.26 o
  -1  -7   7       2176.09       2231.40        83.84 o
   0  -7   7         86.33         98.12        20.53 o
   1  -7   7        160.78        204.04        15.44 o
   2  -7   7         87.28        106.25        10.15 o
   3  -7   7        933.61       1030.51        40.09 o
   4  -7   7        490.75        472.49        23.78 o
   5  -7   7        200.14        179.31        43.37 o
   6  -7   7       3432.53       3269.88       186.53 o
   7  -7   7       2668.26       2622.19        91.53 o
  -5  -6   7        321.50        375.62        33.36 o
  -4  -6   7       8747.36       8865.54       203.72 o
  -3  -6   7       4049.25       4216.96        99.45 o
  -2  -6   7       6178.42       6298.67       161.96 o
  -1  -6   7       9191.66       9338.47       144.02 o
   0  -6   7        109.89        105.49        12.92 o
   1  -6   7         58.66         74.15         8.39 o
   2  -6   7       1356.50       1476.16        34.48 o
   3  -6   7         28.17         29.28         4.65 o
   4  -6   7        330.65        311.73        38.21 o
   5  -6   7        167.00        164.93        16.90 o
   6  -6   7        500.96        472.84        24.19 o
   7  -6   7       4783.46       4774.88        80.70 o
  -6  -5   7         64.95         63.22        14.42 o
  -5  -5   7        690.72        790.14        47.50 o
  -4  -5   7       2262.17       2434.04        75.69 o
  -3  -5   7      15100.23      14885.83       187.94 o
  -2  -5   7       1796.02       1798.91        82.24 o
  -1  -5   7       6325.50       6194.88        86.56 o
   0  -5   7       6877.63       6817.43        75.77 o
   1  -5   7          7.38         10.75         3.03 o
   2  -5   7        408.65        410.62        15.87 o
   3  -5   7       2296.27       2322.61        31.42 o
   4  -5   7         15.68         13.52         3.97 o
   5  -5   7         36.11         39.49        10.52 o
   6  -5   7         12.33          7.65         4.44 o
   7  -5   7       1331.38       1317.02        36.78 o
  -7  -4   7         58.54         77.99        26.11 o
  -6  -4   7        165.10        182.53        22.04 o
  -5  -4   7       1361.84       1452.77        65.54 o
  -4  -4   7       1125.91       1225.12        35.36 o
  -3  -4   7       7841.95       7772.31       112.28 o
  -2  -4   7      21550.55      22274.62       365.61 o
  -1  -4   7        100.23         89.93         9.40 o
   0  -4   7       7215.51       6655.01        41.17 o
   1  -4   7       1602.82       1619.03        21.82 o
   2  -4   7        161.15        167.27        13.19 o
   3  -4   7       1621.67       1586.32        31.24 o
   4  -4   7       1865.75       1858.42        32.70 o
   5  -4   7        123.16        122.26         9.40 o
   6  -4   7         12.57         16.18         7.96 o
   7  -4   7         72.73         71.96        11.72 o
  -7  -3   7        731.30        715.82        42.27 o
  -6  -3   7        123.40        123.49        18.68 o
  -5  -3   7         29.27         22.07         9.57 o
  -4  -3   7       3875.91       4017.23        68.87 o
  -3  -3   7        717.73        696.30        23.74 o
  -2  -3   7      14703.36      14479.71       121.50 o
  -1  -3   7      19077.72      19014.18       599.79 o
   0  -3   7         69.09         86.51         7.23 o
   1  -3   7       4274.57       4289.27        61.19 o
   2  -3   7        217.88        226.96         9.84 o
   3  -3   7        182.61        192.18        10.08 o
   4  -3   7       1822.46       1806.94        34.30 o
   5  -3   7       1126.77       1162.24        37.70 o
   6  -3   7        282.81        286.20        24.45 o
   7  -3   7        329.44        357.79        28.80 o
  -7  -2   7       1184.28       1215.49        53.98 o
  -6  -2   7        487.93        456.69        21.80 o
  -5  -2   7        381.74        354.04        20.22 o
  -4  -2   7       1292.54       1295.72        30.31 o
  -3  -2   7       9123.81       8911.55        97.52 o
  -2  -2   7          4.20         12.33         6.09 o
  -1  -2   7      21357.41      21426.59       170.64 o
   0  -2   7      11111.24      11180.80       286.95 o
   1  -2   7       1313.93       1484.67        90.12 o
   2  -2   7        902.66        897.28        31.61 o
   3  -2   7        325.35        310.11        19.93 o
   4  -2   7          7.00          7.99         4.82 o
   5  -2   7       1153.13       1173.71        39.49 o
   6  -2   7        669.70        624.70        31.14 o
  -7  -1   7        185.82        182.28        13.33 o
  -6  -1   7       1049.78       1088.56        32.18 o
  -5  -1   7         66.38         82.87         8.33 o
  -4  -1   7         75.94         78.43         7.94 o
  -3  -1   7       3178.52       3078.66        48.54 o
  -2  -1   7      12451.05      12244.10       101.01 o
  -1  -1   7        674.94        706.31        31.74 o
   0  -1   7      19654.82      19383.76       244.99 o
   1  -1   7       4852.95       5124.00       153.31 o
   2  -1   7       1177.32       1181.37        39.41 o
   3  -1   7        229.12        242.86        18.63 o
   4  -1   7       1366.06       1365.57        46.15 o
   5  -1   7         71.74         83.62        12.37 o
   6  -1   7        593.69        565.36        36.07 o
  -8   0   7        158.47        177.23        38.56 o
  -7   0   7        245.65        255.66        15.55 o
  -6   0   7        264.68        280.46        14.34 o
  -5   0   7        938.56        963.16        27.74 o
  -4   0   7        677.50        655.27        22.58 o
  -3   0   7        182.67        173.39        15.03 o
  -2   0   7       8691.44       8442.51        82.17 o
  -1   0   7       8502.56       8495.38       105.77 o
   0   0   7       2628.23       2629.37        64.70 o
   1   0   7      12716.80      12767.39       263.79 o
   2   0   7        501.00        522.14        28.77 o
   3   0   7        294.22        321.10        41.52 o
   4   0   7         20.32         32.08         8.01 o
   5   0   7        938.96        897.62        55.21 o
  -7   1   7        345.41        344.52        28.24 o
  -6   1   7        380.25        392.54        16.47 o
  -5   1   7        119.84        120.60         9.78 o
  -4   1   7        476.26        486.18        19.79 o
  -3   1   7       1356.91       1339.52        33.99 o
  -2   1   7        272.96        265.93        20.79 o
  -1   1   7      13615.33      13415.41       114.37 o
   0   1   7       4610.42       4684.97        69.25 o
   1   1   7       3791.18       3879.77       124.14 o
   2   1   7       6409.73       6612.52       637.00 o
   3   1   7         13.94         21.12         6.92 o
   4   1   7        145.26        146.13        28.80 o
  -7   2   7        214.24        198.17        23.05 o
  -6   2   7        521.33        579.41        25.35 o
  -5   2   7        237.19        233.57        20.44 o
  -4   2   7        104.29         96.24        11.00 o
  -3   2   7        221.10        200.33        13.47 o
  -2   2   7        797.68        835.20        44.18 o
  -1   2   7       1213.02       1242.99        36.54 o
   0   2   7      11616.41      11430.90       218.83 o
   1   2   7       1350.03       1360.35        41.42 o
   2   2   7       3159.98       3299.10       372.17 o
   3   2   7       1671.32       1707.88        60.63 o
  -6   3   7        254.69        251.31        17.57 o
  -5   3   7        649.46        642.97        36.17 o
  -4   3   7        144.92        134.71        19.79 o
  -3   3   7        125.69        113.59        13.56 o
  -2   3   7       1504.86       1415.62        63.84 o
  -1   3   7        778.46        862.55        44.98 o
   0   3   7       2690.24       2653.78        81.96 o
   1   3   7       8067.31       8268.02       219.68 o
  -5   4   7        146.03        157.34        22.54 o
  -4   4   7        474.31        491.40        39.35 o
  -3   4   7         27.43         17.15         8.39 o
  -2   4   7         36.86         42.92        13.04 o
  -1   4   7       1962.64       1910.30        72.03 o
   0 -10   8          0.68         -3.59         6.22 o
   1 -10   8       1200.82       1175.07        39.07 o
   2 -10   8       3821.82       3833.49        84.44 o
   3 -10   8         13.86         25.17        18.29 o
   4 -10   8       8909.21       9270.55       401.22 o
   5 -10   8       2833.60       2822.64        86.94 o
  -2  -9   8         26.48         14.68         6.64 o
  -1  -9   8        785.86        766.34        39.93 o
   0  -9   8         15.53         16.66         5.15 o
   1  -9   8          8.47          0.94         6.69 o
   2  -9   8       4164.83       4157.55        69.66 o
   3  -9   8       4798.11       5032.90       170.78 o
   4  -9   8        595.80        666.51        84.74 o
   5  -9   8       7415.62       7492.31       173.70 o
   6  -9   8       1950.88       1788.88       117.67 o
  -3  -8   8        260.06        251.00        25.50 o
  -2  -8   8        542.62        521.73        41.15 o
  -1  -8   8        107.00        113.31        25.38 o
   0  -8   8        299.90        316.06        26.67 o
   1  -8   8         97.20         95.59        10.67 o
   2  -8   8        190.24        202.06        13.49 o
   3  -8   8       8572.69       8732.31       309.41 o
   4  -8   8       5338.12       5169.17        98.31 o
   5  -8   8       3055.91       2841.43        64.51 o
   6  -8   8       4318.81       4168.17       184.79 o
  -4  -7   8       1527.42       1535.57        76.79 o
  -3  -7   8        436.05        412.96        31.48 o
  -2  -7   8        633.42        608.35        38.71 o
  -1  -7   8       1177.68       1224.37        85.00 o
   0  -7   8         91.98        100.74        11.19 o
   1  -7   8         21.61         21.99         5.19 o
   2  -7   8        621.50        676.01        31.57 o
   3  -7   8       1089.97       1069.20        39.84 o
   4  -7   8      10622.30      10181.32       131.83 o
   5  -7   8       4074.91       3803.28        90.36 o
   6  -7   8       3633.61       3415.46        90.50 o
   7  -7   8       2962.37       2935.18       136.53 o
  -5  -6   8        547.76        588.21        43.60 o
  -4  -6   8       1220.67       1210.80        56.64 o
  -3  -6   8        837.32        830.95        43.78 o
  -2  -6   8        256.24        247.88        17.38 o
  -1  -6   8       1645.07       1603.89        44.50 o
   0  -6   8        756.49        755.14        25.75 o
   1  -6   8          0.07          8.83         4.18 o
   2  -6   8        458.67        514.49        25.15 o
   3  -6   8        953.00        948.92        45.47 o
   4  -6   8       3347.83       3354.76        82.23 o
   5  -6   8      11037.90      10613.64       133.80 o
   6  -6   8        839.00        813.84        32.88 o
   7  -6   8       2158.33       2153.89        56.96 o
  -6  -5   8       3481.36       3942.45       162.94 o
  -5  -5   8       7507.77       7674.64       340.44 o
  -4  -5   8         34.55         46.16        13.09 o
  -3  -5   8        745.94        745.95        31.02 o
  -2  -5   8        114.01        118.28        19.69 o
  -1  -5   8        154.58        168.61        16.67 o
   0  -5   8       3016.98       3091.21        55.33 o
   1  -5   8        407.42        427.53        16.04 o
   2  -5   8         22.91         26.71         5.94 o
   3  -5   8       2248.59       2216.16        36.23 o
   4  -5   8        883.88        876.93        25.69 o
   5  -5   8       4874.92       4910.08        85.12 o
   6  -5   8       9448.50       9568.42       116.12 o
  -6  -4   8        139.42        170.47        26.11 o
  -5  -4   8       6225.56       6963.99       203.10 o
  -4  -4   8       8057.80       8193.43       167.34 o
  -3  -4   8         31.10         24.47         8.92 o
  -2  -4   8        363.99        359.83        18.57 o
  -1  -4   8        104.18        106.57        11.82 o
   0  -4   8        253.78        256.43        14.85 o
   1  -4   8       2167.38       2219.17        53.70 o
   2  -4   8        209.04        225.72        11.47 o
   3  -4   8        588.14        564.68        21.74 o
   4  -4   8       3680.77       3664.18        72.49 o
   5  -4   8        213.28        240.56        18.53 o
   6  -4   8       5197.06       5419.76        93.47 o
  -6  -3   8       5413.92       5860.58       140.21 o
  -5  -3   8        109.71        172.52        24.46 o
  -4  -3   8       9030.28       8778.19        94.44 o
  -3  -3   8       3733.04       3607.32        64.75 o
  -2  -3   8          1.77          8.78         5.07 o
  -1  -3   8          3.13          8.40         5.99 o
   0  -3   8        553.21        535.66        15.72 o
   1  -3   8        392.92        398.74        16.00 o
   2  -3   8       1257.88       1327.70        41.85 o
   3  -3   8         11.41         18.46         6.73 o
   4  -3   8       1628.31       1715.20        86.43 o
   5  -3   8       4476.53       4567.39       114.78 o
   6  -3   8          1.73         26.15         8.82 o
  -7  -2   8         71.59         79.31        16.02 o
  -6  -2   8       4576.56       4777.35       141.38 o
  -5  -2   8       7285.51       7443.21       143.81 o
  -4  -2   8        682.60        712.50        26.14 o
  -3  -2   8      12083.26      12245.78       125.35 o
  -2  -2   8        705.72        699.13        37.27 o
  -1  -2   8         13.32         28.90         9.00 o
   0  -2   8        548.19        524.80        27.18 o
   1  -2   8        467.98        456.42        18.53 o
   2  -2   8        158.62        182.62        18.32 o
   3  -2   8        227.15        238.97        19.78 o
   4  -2   8        119.92        119.90        15.31 o
   5  -2   8       2135.49       2195.56        67.36 o
  -7  -1   8        732.71        748.80        29.61 o
  -6  -1   8         42.99         44.82         8.34 o
  -5  -1   8       8699.82       8738.60       103.74 o
  -4  -1   8       5097.13       5010.55        91.43 o
  -3  -1   8       1474.48       1484.79        36.88 o
  -2  -1   8       7566.16       7587.16        86.25 o
  -1  -1   8        115.46        104.90        12.34 o
   0  -1   8          4.93          7.95         4.84 o
   1  -1   8       1490.02       1484.01        37.41 o
   2  -1   8        346.80        349.07        34.44 o
   3  -1   8        171.89        178.51        18.39 o
   4  -1   8        121.95        140.13        16.93 o
  -7   0   8        249.66        277.56        22.42 o
  -6   0   8       1735.12       1771.61        51.36 o
  -5   0   8        788.14        820.10        32.93 o
  -4   0   8      12720.67      12469.37       128.70 o
  -3   0   8       2847.09       2864.77       103.81 o
  -2   0   8       3355.76       3318.05        56.55 o
  -1   0   8       2468.28       2448.87        50.25 o
   0   0   8         22.18         21.31         4.85 o
   1   0   8         45.45         35.20         8.48 o
   2   0   8       1209.08       1244.79        95.13 o
   3   0   8        520.44        501.58        56.04 o
   4   0   8         40.95         39.98         9.74 o
  -6   1   8       1181.48       1206.69        38.70 o
  -5   1   8       1837.18       1943.80        45.74 o
  -4   1   8       2338.16       2318.13        47.15 o
  -3   1   8      11270.61      11268.78       109.26 o
  -2   1   8        990.60       1066.23        33.51 o
  -1   1   8       2761.36       2813.25        56.54 o
   0   1   8        419.06        419.37        22.76 o
   1   1   8        127.90        111.09        17.00 o
   2   1   8        243.88        229.08        26.14 o
  -6   2   8          2.21          4.94         4.01 o
  -5   2   8       3452.65       3574.80        68.93 o
  -4   2   8       1105.71       1098.16        38.70 o
  -3   2   8       4468.77       4467.13        69.45 o
  -2   2   8       7947.84       8089.32       108.10 o
  -1   2   8         11.16         28.03        10.47 o
   0   2   8       1428.19       1363.29        46.65 o
   1   2   8         14.47         15.01         7.92 o
  -4   3   8       4406.52       4437.14        80.80 o
  -3   3   8        421.59        476.87        27.53 o
  -2   3   8       4763.28       4995.17       154.57 o
  -1   3   8       4065.17       4229.92       124.45 o
   1 -10   9        938.01        893.03        46.42 o
   2 -10   9       4508.56       4314.61        93.75 o
   3 -10   9        452.40        454.36        32.04 o
  -1  -9   9        830.27        797.62        41.21 o
   0  -9   9       6720.16       6799.59        93.55 o
   1  -9   9       3989.22       4003.41        68.60 o
   2  -9   9       1415.36       1448.57        54.97 o
   3  -9   9       3390.76       3454.63        74.83 o
   4  -9   9         31.93         43.78        11.26 o
   5  -9   9          4.86          3.90         6.20 o
  -2  -8   9        346.80        348.81        28.08 o
  -1  -8   9       2069.47       2120.11        65.41 o
   0  -8   9       1952.81       1962.24        48.76 o
   1  -8   9      12999.51      13275.87       124.76 o
   2  -8   9       1703.01       1787.91        40.81 o
   3  -8   9       2129.40       2308.86        65.68 o
   4  -8   9       1116.10       1057.67        42.62 o
   5  -8   9         15.44         12.95         5.98 o
  -4  -7   9        915.99        934.47        50.17 o
  -3  -7   9         54.99         39.72         9.12 o
  -2  -7   9          0.36          3.68         5.68 o
  -1  -7   9       2332.10       2292.34        79.72 o
   0  -7   9       1571.22       1545.44        37.81 o
   1  -7   9       3650.04       3727.59        93.68 o
   2  -7   9      14106.64      14892.30       164.21 o
   3  -7   9        502.83        493.36        27.83 o
   4  -7   9       2015.41       1920.36        55.88 o
   5  -7   9         64.63         84.43        15.83 o
   6  -7   9        122.64        103.92        13.52 o
  -4  -6   9        690.04        652.51        41.67 o
  -3  -6   9        885.02        846.08        45.08 o
  -2  -6   9         17.46         10.23         5.61 o
  -1  -6   9        247.14        230.38        18.72 o
   0  -6   9       6813.64       6868.47        83.63 o
   1  -6   9        981.81       1074.44        38.46 o
   2  -6   9       7328.08       7207.74       113.51 o
   3  -6   9      10466.92       9794.25       138.19 o
   4  -6   9          3.42         16.18        12.77 o
   5  -6   9        854.53        885.04        82.52 o
   6  -6   9         78.81        110.86        19.13 o
  -5  -5   9        164.45        185.60        24.62 o
  -4  -5   9         10.29          3.49         7.40 o
  -3  -5   9        595.32        568.93        28.62 o
  -2  -5   9        516.88        540.32        29.16 o
  -1  -5   9         83.88         78.07        16.54 o
   0  -5   9       1536.65       1542.29        53.16 o
   1  -5   9       9421.47       9159.70        97.77 o
   2  -5   9        241.73        232.85        17.70 o
   3  -5   9       7953.79       7615.81       193.85 o
   4  -5   9       5878.05       6125.90       354.38 o
   5  -5   9        236.68        201.86        24.83 o
  -5  -4   9        130.93        145.66        22.14 o
  -4  -4   9        766.44        797.38        45.87 o
  -3  -4   9          3.57          7.93         4.80 o
  -2  -4   9        601.09        601.79        28.80 o
  -1  -4   9          6.30          7.13         5.08 o
   0  -4   9         83.57         89.91        14.30 o
   1  -4   9       4705.57       4602.44       120.92 o
   2  -4   9      10301.73      10228.66       198.93 o
   3  -4   9        124.17        125.00        24.25 o
   4  -4   9       6975.71       6944.80       174.74 o
   5  -4   9       1375.84       1446.34        65.53 o
  -6  -3   9       1944.52       2081.65        88.83 o
  -5  -3   9        474.99        472.45        42.55 o
  -4  -3   9        210.42        230.47        15.60 o
  -3  -3   9       1088.22       1096.78        37.33 o
  -2  -3   9        123.61        130.15        16.32 o
  -1  -3   9        492.37        507.03        40.92 o
   0  -3   9        488.90        502.04        30.26 o
   1  -3   9          8.19         12.93         8.75 o
   2  -3   9       7006.47       7304.40       159.85 o
   3  -3   9       7346.01       7280.17       165.35 o
   4  -3   9        406.61        453.30        43.39 o
   5  -3   9       5198.90       5342.58       113.92 o
  -6  -2   9        567.61        673.17        80.10 o
  -5  -2   9       1004.61       1004.41        31.10 o
  -4  -2   9         70.59         58.59         7.55 o
  -3  -2   9       1011.75       1014.12        41.91 o
  -2  -2   9        518.27        535.24        32.03 o
  -1  -2   9         71.66         83.25        16.08 o
   0  -2   9         12.35         27.29        10.04 o
   1  -2   9       1194.38       1081.63        48.63 o
   2  -2   9        167.84        176.31        25.33 o
   3  -2   9       8406.46       8267.61       170.75 o
   4  -2   9       2805.10       2960.62       106.76 o
  -6  -1   9       1083.82       1174.44        62.97 o
  -5  -1   9        781.91        828.13        37.74 o
  -4  -1   9        302.67        308.28        20.35 o
  -3  -1   9         47.82         42.95         6.62 o
  -2  -1   9       1460.27       1393.73        40.36 o
  -1  -1   9        732.17        786.00        35.85 o
   0  -1   9          8.19          5.78         4.22 o
   1  -1   9        620.96        568.95        33.44 o
   2  -1   9       1588.44       1607.95        58.79 o
   3  -1   9        627.32        615.25        46.91 o
  -5   0   9        379.35        383.14        29.23 o
  -4   0   9        516.88        509.91        23.30 o
  -3   0   9          0.81         13.64        13.76 o
  -2   0   9          1.02         -5.52         5.52 o
  -1   0   9        542.68        542.55        25.90 o
   0   0   9        499.48        504.93        31.78 o
   1   0   9         12.27          7.40         5.38 o
   2   0   9       1469.23       1435.89        58.26 o
  -5   1   9       3254.84       3318.31        70.07 o
  -4   1   9         24.73         46.46         8.97 o
  -3   1   9        146.63        142.02        15.64 o
  -2   1   9        331.18        320.86        19.55 o
  -1   1   9         44.20         36.04         7.42 o
   0   1   9        295.73        294.75        20.72 o
   0  -9  10        610.02        620.14        28.29 o
   1  -9  10         25.89         24.33        21.81 o
   2  -9  10          1.22          5.43         5.59 o
   3  -9  10        668.06        666.32        34.16 o
  -1  -8  10       6340.90       6251.12       252.08 o
   0  -8  10        288.83        322.76        17.90 o
   1  -8  10        211.73        234.76        15.31 o
   2  -8  10         54.22         56.29        10.36 o
   3  -8  10         17.46         13.03         7.01 o
   4  -8  10        649.58        636.98        34.06 o
  -3  -7  10       6155.05       6317.55       125.74 o
  -2  -7  10        394.55        419.85        24.90 o
  -1  -7  10       4785.43       4854.11        84.38 o
   0  -7  10       5020.49       4968.23        70.75 o
   1  -7  10          2.44          7.34         5.54 o
   2  -7  10          0.89          6.19         6.56 o
   3  -7  10        533.24        540.43        42.97 o
   4  -7  10          2.86          0.46        10.49 o
  -3  -6  10       1943.26       1953.72        73.09 o
  -2  -6  10       9167.91       9028.72       140.01 o
  -1  -6  10         66.89         89.83        13.81 o
   0  -6  10       6299.57       6368.89       121.99 o
   1  -6  10       2378.09       2410.08        68.98 o
   2  -6  10         76.53         70.21        21.60 o
   3  -6  10        176.85        133.67        16.72 o
   4  -6  10        807.45        865.71        75.99 o
  -4  -5  10        748.33        719.31        46.13 o
  -3  -5  10         51.02         60.59        10.19 o
  -2  -5  10       5964.25       5903.59       100.88 o
  -1  -5  10       7751.06       7636.33        98.24 o
   0  -5  10         34.85         43.81        13.11 o
   1  -5  10       5389.82       5220.42        87.77 o
   2  -5  10        456.89        500.49        44.13 o
   3  -5  10        114.11         94.71        21.79 o
   4  -5  10        760.97        660.76        61.41 o
  -4  -4  10          4.49          8.83        11.62 o
  -3  -4  10       2012.51       2010.87        48.38 o
  -2  -4  10         22.30         28.73         7.83 o
  -1  -4  10      11494.44      11256.58       148.90 o
   0  -4  10       5466.33       5375.44       115.09 o
   1  -4  10        650.00        623.81        37.69 o
   2  -4  10       2567.75       2457.55       102.76 o
   3  -4  10          4.29         -3.77        11.83 o
   4  -4  10         42.58         28.55        13.45 o
  -4  -3  10         69.80         82.70        11.81 o
  -3  -3  10        722.58        701.34        38.19 o
  -2  -3  10       2582.48       2539.81        73.87 o
  -1  -3  10        198.25        213.87        22.97 o
   0  -3  10      11445.95      11087.86       294.00 o
   1  -3  10       3069.09       3148.95       109.94 o
   2  -3  10       1307.52       1355.80        54.26 o
   3  -3  10        627.70        690.31        54.59 o
  -4  -2  10         11.44         13.32         6.44 o
  -3  -2  10         30.92         40.45         8.72 o
  -2  -2  10       2598.12       2468.04       145.92 o
  -1  -2  10       3353.67       3347.28        83.71 o
   0  -2  10       1642.76       1689.64        57.01 o
   1  -2  10       8736.71       8816.85       270.89 o
   2  -2  10        850.58        941.07        46.64 o
  -4  -1  10        443.09        457.53        23.70 o
  -3  -1  10         31.09         32.19         7.05 o
  -2  -1  10         50.78         54.15        11.61 o
  -1  -1  10       4055.08       4005.70        88.83 o
   0  -1  10       2294.36       2265.90        68.95 o
   1  -1  10       2651.84       2661.52        99.30 o
  -3   0  10         28.55         27.46         5.67 o
  -2   0  10        222.56        211.56        17.52 o
  -1   0  10        503.87        525.64        32.33 o
  -1  -7  11         29.85         20.86         6.76 o
   0  -7  11        921.66        900.46        39.85 o
   1  -7  11        459.23        459.81        39.65 o
   2  -7  11         36.85         26.50        12.55 o
  -2  -6  11        866.41        841.28        50.12 o
  -1  -6  11         58.90         63.08        15.13 o
   0  -6  11        145.27        147.44        17.62 o
   1  -6  11       1052.76       1109.63        82.43 o
   2  -6  11        264.87        257.68        24.26 o
  -2  -5  11        287.49        325.68        24.33 o
  -1  -5  11        475.11        488.39        25.61 o
   0  -5  11        177.65        175.15        17.98 o
   1  -5  11        319.55        294.17        22.05 o
   2  -5  11       1020.12        959.81        52.14 o
  -2  -4  11       1057.89       1045.99        41.35 o
  -1  -4  11         96.73         96.86        12.83 o
   0  -4  11         68.05         52.17        27.92 o
   1  -4  11        252.47        257.00        25.97 o
  -2  -3  11       6044.61       6068.15       161.43 o
  -1  -3  11         68.86         80.73        14.89 o
   0  -3  11         94.49         90.08        15.74 o
                                                
